# Supplementary material for: A method for quantitatively separating the piezoelectric component from the as-received “Piezoelectric” signal
Source: Nat Commun. 2022 Mar 16;13:1391. doi: 10.1038/s41467-022-29087-w (PMC8927587; doi:10.1038/s41467-022-29087-w)
Supplement: Supplementary file 9 — Source Data [file 41467_2022_29087_MOESM9_ESM.xlsx]

## Sheet: Figure 2d
Time/s	Voltage/V		Time/s	Voltage/V
	Forward			Reverse
4.2	-0.21557		3.7	0.02608
4.2001	-0.2204		3.7001	0.01899
4.2002	-0.21621		3.7002	-0.00807
4.2003	-0.21621		3.7003	0.00224
4.2004	-0.22008		3.7004	0.01642
4.2005	-0.21847		3.7005	-0.00195
4.2006	-0.21557		3.7006	-0.00356
4.2007	-0.21847		3.7007	0.02125
4.2008	-0.2146		3.7008	0.03833
4.2009	-0.22201		3.7009	-0.00453
4.201	-0.22394		3.701	0.01287
4.2011	-0.21524		3.7011	0.05057
4.2012	-0.23619		3.7012	0.00611
4.2013	-0.21814		3.7013	0.01738
4.2014	-0.23587		3.7014	-0.00614
4.2015	-0.22459		3.7015	0.01932
4.2016	-0.22523		3.7016	-0.00453
4.2017	-0.22233		3.7017	-0.00646
4.2018	-0.22684		3.7018	0.038
4.2019	-0.21686		3.7019	0.01416
4.202	-0.22169		3.702	0.00449
4.2021	-0.21492		3.7021	0.03027
4.2022	-0.2204		3.7022	0.01738
4.2023	-0.22523		3.7023	0.01158
4.2024	-0.21524		3.7024	-0.03642
4.2025	-0.21363		3.7025	0.00804
4.2026	-0.21686		3.7026	0.0235
4.2027	-0.21009		3.7027	-0.07154
4.2028	-0.22137		3.7028	-0.00356
4.2029	-0.21041		3.7029	0.03091
4.203	-0.20816		3.703	0.00868
4.2031	-0.22781		3.7031	-0.01162
4.2032	-0.20075		3.7032	0.02447
4.2033	-0.2088		3.7033	-0.00872
4.2034	-0.22942		3.7034	-0.00872
4.2035	-0.2088		3.7035	-0.0361
4.2036	-0.21718		3.7036	-0.01419
4.2037	-0.22556		3.7037	0.00804
4.2038	-0.22588		3.7038	-0.03417
4.2039	-0.2175		3.7039	-0.01613
4.204	-0.20912		3.704	0.0699
4.2041	-0.24972		3.7041	0.01706
4.2042	-0.22201		3.7042	0.01448
4.2043	-0.20945		3.7043	0.06023
4.2044	-0.23973		3.7044	0.01835
4.2045	-0.22427		3.7045	0.01674
4.2046	-0.2088		3.7046	-0.01452
4.2047	-0.16434		3.7047	0.00836
4.2048	-0.21686		3.7048	0.03188
4.2049	-0.21073		3.7049	-0.000338597
4.205	-0.14211		3.705	0.01899
4.2051	-0.18818		3.7051	0.02576
4.2052	-0.2088		3.7052	0.01513
4.2053	-0.19656		3.7053	0.02383
4.2054	-0.13888		3.7054	0.02318
4.2055	-0.2001		3.7055	0.01126
4.2056	-0.19301		3.7056	0.03027
4.2057	-0.17078		3.7057	0.00772
4.2058	-0.18496		3.7058	0.01448
4.2059	-0.22588		3.7059	0.01513
4.206	-0.23264		3.706	0.01029
4.2061	-0.21847		3.7061	0.01803
4.2062	-0.21396		3.7062	0.01577
4.2063	-0.29869		3.7063	0.01223
4.2064	-0.23135		3.7064	0.01674
4.2065	-0.21428		3.7065	0.01126
4.2066	-0.25971		3.7066	0.02286
4.2067	-0.2262		3.7067	0.01416
4.2068	-0.22233		3.7068	0.01352
4.2069	-0.20397		3.7069	0.01964
4.207	-0.21943		3.707	0.01642
4.2071	-0.232		3.7071	0.01738
4.2072	-0.22137		3.7072	0.01964
4.2073	-0.21943		3.7073	0.02093
4.2074	-0.22523		3.7074	0.02286
4.2075	-0.21331		3.7075	0.0293
4.2076	-0.20429		3.7076	0.01577
4.2077	-0.2175		3.7077	0.02447
4.2078	-0.20977		3.7078	0.01545
4.2079	-0.21814		3.7079	0.01319
4.208	-0.21621		3.708	0.01932
4.2081	-0.21235		3.7081	0.01255
4.2082	-0.22427		3.7082	0.01416
4.2083	-0.21009		3.7083	0.01803
4.2084	-0.21718		3.7084	0.01513
4.2085	-0.22298		3.7085	0.01996
4.2086	-0.21331		3.7086	0.0119
4.2087	-0.22104		3.7087	0.01513
4.2088	-0.21653		3.7088	0.01513
4.2089	-0.22008		3.7089	0.01223
4.209	-0.22491		3.709	0.01029
4.2091	-0.21653		3.7091	0.02093
4.2092	-0.22684		3.7092	0.01062
4.2093	-0.22652		3.7093	0.01642
4.2094	-0.21847		3.7094	0.02673
4.2095	-0.22362		3.7095	0.01319
4.2096	-0.22104		3.7096	0.02286
4.2097	-0.21879		3.7097	0.0177
4.2098	-0.21653		3.7098	0.01738
4.2099	-0.2117		3.7099	0.02093
4.21	-0.2175		3.71	0.00739
4.2101	-0.21589		3.7101	0.01964
4.2102	-0.21299		3.7102	0.0206
4.2103	-0.2262		3.7103	0.0119
4.2104	-0.20558		3.7104	0.02157
4.2105	-0.20848		3.7105	0.01996
4.2106	-0.21428		3.7106	0.00578
4.2107	-0.21718		3.7107	0.01867
4.2108	-0.21524		3.7108	0.00643
4.2109	-0.21202		3.7109	-0.000338597
4.211	-0.20075		3.711	0.02963
4.2111	-0.23522		3.7111	-0.00582
4.2112	-0.20493		3.7112	0.00707
4.2113	-0.20945		3.7113	0.02544
4.2114	-0.24553		3.7114	-0.00839
4.2115	-0.21363		3.7115	0.00514
4.2116	-0.22072		3.7116	0.05282
4.2117	-0.23877		3.7117	0.01126
4.2118	-0.2204		3.7118	0.03027
4.2119	-0.22684		3.7119	-0.00807
4.212	-0.18496		3.712	0.03027
4.2121	-0.21718		3.7121	0.02576
4.2122	-0.23039		3.7122	-0.01194
4.2123	-0.16949		3.7123	0.02415
4.2124	-0.21331		3.7124	0.03833
4.2125	-0.2291		3.7125	0.00739
4.2126	-0.21009		3.7126	0.00868
4.2127	-0.20816		3.7127	0.03349
4.2128	-0.22459		3.7128	0.00997
4.2129	-0.20171		3.7129	-0.02064
4.213	-0.19849		3.713	0.00385
4.2131	-0.2088		3.7131	0.01126
4.2132	-0.18592		3.7132	0.00224
4.2133	-0.21814		3.7133	-0.02289
4.2134	-0.19495		3.7134	0.00546
4.2135	-0.19301		3.7135	0.07828
4.2136	-0.25971		3.7136	-0.01903
4.2137	-0.21009		3.7137	0.01867
4.2138	-0.22104		3.7138	0.08504
4.2139	-0.27646		3.7139	0.03414
4.214	-0.2146		3.714	0.01738
4.2141	-0.22942		3.7141	0.0119
4.2142	-0.20493		3.7142	0.04831
4.2143	-0.23425		3.7143	0.0206
4.2144	-0.23264		3.7144	0.01384
4.2145	-0.22201		3.7145	0.03961
4.2146	-0.23683		3.7146	0.01416
4.2147	-0.25294		3.7147	0.03027
4.2148	-0.22974		3.7148	0.01738
4.2149	-0.2146		3.7149	0.0206
4.215	-0.24972		3.715	0.03188
4.2151	-0.26003		3.7151	0.01609
4.2152	-0.18657		3.7152	0.02608
4.2153	-0.22749		3.7153	0.04284
4.2154	-0.23651		3.7154	0.01094
4.2155	-0.1827		3.7155	0.02157
4.2156	-0.19946		3.7156	0.02028
4.2157	-0.21718		3.7157	0.02222
4.2158	-0.28838		3.7158	0.02157
4.2159	-0.19398		3.7159	0.01448
4.216	-0.20816		3.716	0.01448
4.2161	-0.24714		3.7161	0.02125
4.2162	-0.21428		3.7162	0.01513
4.2163	-0.20783		3.7163	0.0206
4.2164	-0.21138		3.7164	0.01706
4.2165	-0.24489		3.7165	0.01738
4.2166	-0.22491		3.7166	0.01674
4.2167	-0.21041		3.7167	0.0177
4.2168	-0.2494		3.7168	0.01835
4.2169	-0.22749		3.7169	0.01996
4.217	-0.23297		3.717	0.0177
4.2171	-0.2378		3.7171	0.0235
4.2172	-0.22749		3.7172	0.02866
4.2173	-0.232		3.7173	0.01513
4.2174	-0.23071		3.7174	0.02866
4.2175	-0.2175		3.7175	0.02093
4.2176	-0.2291		3.7176	0.0177
4.2177	-0.21267		3.7177	0.01964
4.2178	-0.2175		3.7178	0.01352
4.2179	-0.22491		3.7179	0.01803
4.218	-0.21718		3.718	0.01835
4.2181	-0.22298		3.7181	0.01029
4.2182	-0.21718		3.7182	0.02383
4.2183	-0.21202		3.7183	0.01738
4.2184	-0.22298		3.7184	0.01158
4.2185	-0.20977		3.7185	0.0206
4.2186	-0.21847		3.7186	0.03961
4.2187	-0.21428		3.7187	0.01964
4.2188	-0.21235		3.7188	0.0148
4.2189	-0.21202		3.7189	0.05186
4.219	-0.2146		3.719	0.01674
4.2191	-0.20783		3.7191	0.01513
4.2192	-0.22072		3.7192	0.00611
4.2193	-0.21299		3.7193	0.02963
4.2194	-0.21943		3.7194	0.0235
4.2195	-0.22298		3.7195	0.000305799
4.2196	-0.2117		3.7196	0.02447
4.2197	-0.22394		3.7197	0.00901
4.2198	-0.22266		3.7198	0.02286
4.2199	-0.21814		3.7199	-1.63988e-05
4.22	-0.2233		3.72	0.01158
4.2201	-0.21718		3.7201	0.02093
4.2202	-0.22169		3.7202	-0.00453
4.2203	-0.21943		3.7203	0.00901
4.2204	-0.21686		3.7204	0.02383
4.2205	-0.22008		3.7205	-0.00968
4.2206	-0.21686		3.7206	0.00449
4.2207	-0.21396		3.7207	0.02318
4.2208	-0.2204		3.7208	0.0206
4.2209	-0.21686		3.7209	0.00868
4.221	-0.20751		3.721	-0.00936
4.2211	-0.2204		3.7211	0.01577
4.2212	-0.21363		3.7212	0.0177
4.2213	-0.21396		3.7213	0.000950196
4.2214	-0.21009		3.7214	-0.00646
4.2215	-0.21202		3.7215	0.04799
4.2216	-0.22362		3.7216	0.00159
4.2217	-0.21363		3.7217	0.01126
4.2218	-0.2175		3.7218	0.0438
4.2219	-0.22298		3.7219	0.01094
4.222	-0.21814		3.722	0.02801
4.2221	-0.22298		3.7221	0.01674
4.2222	-0.21653		3.7222	0.02608
4.2223	-0.21943		3.7223	0.04606
4.2224	-0.22427		3.7224	-0.06703
4.2225	-0.21976		3.7225	0.01384
4.2226	-0.21814		3.7226	0.04122
4.2227	-0.23393		3.7227	-0.07122
4.2228	-0.21943		3.7228	0.00965
4.2229	-0.23748		3.7229	0.0177
4.223	-0.24521		3.723	0.05379
4.2231	-0.24843		3.7231	0.000627998
4.2232	-0.22652		3.7232	0.00997
4.2233	-0.2349		3.7233	0.00868
4.2234	-0.22523		3.7234	0.00578
4.2235	-0.22233		3.7235	-0.00968
4.2236	-0.21557		3.7236	0.02254
4.2237	-0.21041		3.7237	0.05605
4.2238	-0.23522		3.7238	-0.00646
4.2239	-0.20687		3.7239	0.02254
4.224	-0.21138		3.724	0.08214
4.2241	-0.26067		3.7241	0.01803
4.2242	-0.21524		3.7242	0.03349
4.2243	-0.21686		3.7243	0.01964
4.2244	-0.20977		3.7244	0.0322
4.2245	-0.21976		3.7245	0.03317
4.2246	-0.22298		3.7246	-0.0361
4.2247	-0.12664		3.7247	0.02995
4.2248	-0.22491		3.7248	0.03414
4.2249	-0.23007		3.7249	0.01899
4.225	-0.13147		3.725	0.04638
4.2251	-0.2262		3.7251	0.01706
4.2252	-0.22137		3.7252	0.02963
4.2253	-0.21202		3.7253	0.02125
4.2254	-0.20687		3.7254	0.00933
4.2255	-0.20751		3.7255	0.0235
4.2256	-0.22459		3.7256	0.01029
4.2257	-0.20042		3.7257	0.01738
4.2258	-0.18979		3.7258	0.01964
4.2259	-0.22491		3.7259	0.00804
4.226	-0.24875		3.726	0.01642
4.2261	-0.19462		3.7261	0.00256
4.2262	-0.22201		3.7262	0.01577
4.2263	-0.26647		3.7263	0.01513
4.2264	-0.20461		3.7264	0.01287
4.2265	-0.20751		3.7265	0.01706
4.2266	-0.24102		3.7266	0.01545
4.2267	-0.20719		3.7267	0.01255
4.2268	-0.20075		3.7268	0.01642
4.2269	-0.14629		3.7269	0.02157
4.227	-0.21363		3.727	0.0119
4.2271	-0.2001		3.7271	0.01932
4.2272	-0.20365		3.7272	0.0148
4.2273	-0.21589		3.7273	0.01609
4.2274	-0.21363		3.7274	0.01899
4.2275	-0.22072		3.7275	0.00868
4.2276	-0.21524		3.7276	0.0177
4.2277	-0.21073		3.7277	0.01513
4.2278	-0.22523		3.7278	0.00933
4.2279	-0.21073		3.7279	0.0177
4.228	-0.21976		3.728	0.01545
4.2281	-0.22556		3.7281	0.01545
4.2282	-0.2204		3.7282	0.01577
4.2283	-0.22362		3.7283	0.01094
4.2284	-0.22298		3.7284	0.01384
4.2285	-0.2233		3.7285	0.0206
4.2286	-0.22781		3.7286	-0.00292
4.2287	-0.21814		3.7287	0.01255
4.2288	-0.22556		3.7288	0.000627998
4.2289	-0.22362		3.7289	0.00675
4.229	-0.21718		3.729	0.01642
4.2291	-0.22072		3.7291	0.01738
4.2292	-0.22008		3.7292	0.01706
4.2293	-0.21396		3.7293	0.0177
4.2294	-0.22169		3.7294	0.01126
4.2295	-0.21299		3.7295	0.01899
4.2296	-0.21847		3.7296	0.0177
4.2297	-0.21492		3.7297	0.00772
4.2298	-0.21267		3.7298	0.01932
4.2299	-0.21492		3.7299	0.01835
4.23	-0.21911		3.73	0.00675
4.2301	-0.21041		3.7301	0.02189
4.2302	-0.21492		3.7302	0.01352
4.2303	-0.21653		3.7303	0.01577
4.2304	-0.22362		3.7304	0.02028
4.2305	-0.21782		3.7305	-0.000338597
4.2306	-0.21943		3.7306	0.00933
4.2307	-0.23007		3.7307	-0.000660795
4.2308	-0.22813		3.7308	-0.02031
4.2309	-0.21943		3.7309	0.00127
4.231	-0.23619		3.731	0.01674
4.2311	-0.23587		3.7311	-0.00936
4.2312	-0.21396		3.7312	0.01932
4.2313	-0.2262		3.7313	0.03929
4.2314	-0.24038		3.7314	0.01932
4.2315	-0.22137		3.7315	0.01964
4.2316	-0.22491		3.7316	0.01545
4.2317	-0.2175		3.7317	0.03381
4.2318	-0.22104		3.7318	0.02222
4.2319	-0.22008		3.7319	-0.04255
4.232	-0.18882		3.732	0.04638
4.2321	-0.22298		3.7321	0.00804
4.2322	-0.20526		3.7322	0.00192
4.2323	-0.16466		3.7323	0.02737
4.2324	-0.20912		3.7324	0.0264
4.2325	-0.20365		3.7325	0.01867
4.2326	-0.21363		3.7326	-0.00807
4.2327	-0.19398		3.7327	0.02383
4.2328	-0.1914		3.7328	0.02737
4.2329	-0.21589		3.7329	-0.02644
4.233	-0.20526		3.733	-0.000660795
4.2331	-0.20816		3.7331	0.01899
4.2332	-0.22878		3.7332	0.03543
4.2333	-0.22942		3.7333	0.01062
4.2334	-0.21943		3.7334	0.01352
4.2335	-0.22459		3.7335	0.1163
4.2336	-0.25359		3.7336	0.01513
4.2337	-0.22717		3.7337	0.00449
4.2338	-0.21331		3.7338	0.067
4.2339	-0.26809		3.7339	0.05218
4.234	-0.23554		3.734	0.00868
4.2341	-0.20783		3.7341	0.01803
4.2342	-0.19108		3.7342	0.04155
4.2343	-0.23973		3.7343	0.02383
4.2344	-0.20655		3.7344	0.03285
4.2345	-0.22717		3.7345	0.0235
4.2346	-0.20139		3.7346	0.03349
4.2347	-0.19269		3.7347	0.0583
4.2348	-0.22201		3.7348	0.00385
4.2349	-0.17368		3.7349	0.03124
4.235	-0.22362		3.735	0.0293
4.2351	-0.22491		3.7351	-0.000660795
4.2352	-0.15081		3.7352	0.01867
4.2353	-0.22813		3.7353	0.01545
4.2354	-0.23425		3.7354	0.00997
4.2355	-0.19462		3.7355	0.01932
4.2356	-0.22201		3.7356	0.00707
4.2357	-0.22008		3.7357	0.02286
4.2358	-0.30997		3.7358	0.01287
4.2359	-0.22717		3.7359	0.00707
4.236	-0.20622		3.736	0.01384
4.2361	-0.25391		3.7361	0.01062
4.2362	-0.25294		3.7362	0.00643
4.2363	-0.21138		3.7363	0.01319
4.2364	-0.24908		3.7364	0.00933
4.2365	-0.25423		3.7365	0.01416
4.2366	-0.24746		3.7366	0.01287
4.2367	-0.25036		3.7367	0.01384
4.2368	-0.23651		3.7368	0.01609
4.2369	-0.2349		3.7369	0.01319
4.237	-0.23522		3.737	0.01448
4.2371	-0.18754		3.7371	0.01577
4.2372	-0.23071		3.7372	0.01255
4.2373	-0.22072		3.7373	0.01416
4.2374	-0.20461		3.7374	0.01416
4.2375	-0.22652		3.7375	0.01255
4.2376	-0.2175		3.7376	0.01932
4.2377	-0.21009		3.7377	0.01319
4.2378	-0.22104		3.7378	0.0148
4.2379	-0.20848		3.7379	0.01094
4.238	-0.21976		3.738	0.0119
4.2381	-0.20912		3.7381	0.00901
4.2382	-0.21396		3.7382	0.01255
4.2383	-0.22072		3.7383	0.01448
4.2384	-0.21879		3.7384	0.00901
4.2385	-0.2204		3.7385	0.00256
4.2386	-0.2233		3.7386	0.0351
4.2387	-0.22233		3.7387	0.00643
4.2388	-0.22394		3.7388	0.00997
4.2389	-0.22201		3.7389	0.03156
4.239	-0.22394		3.739	0.02028
4.2391	-0.22233		3.7391	0.01899
4.2392	-0.21879		3.7392	-0.02257
4.2393	-0.22008		3.7393	0.0148
4.2394	-0.2262		3.7394	0.00997
4.2395	-0.21847		3.7395	-0.00195
4.2396	-0.21943		3.7396	0.0148
4.2397	-0.21782		3.7397	0.01062
4.2398	-0.2204		3.7398	0.02415
4.2399	-0.21911		3.7399	0.00127
4.24	-0.21653		3.74	0.01545
4.2401	-0.21976		3.7401	0.01803
4.2402	-0.21621		3.7402	0.00288
4.2403	-0.21363		3.7403	0.01513
4.2404	-0.21492		3.7404	0.00707
4.2405	-0.21428		3.7405	0.000627998
4.2406	-0.20268		3.7406	0.00256
4.2407	-0.2175		3.7407	0.00127
4.2408	-0.21073		3.7408	0.03478
4.2409	-0.21814		3.7409	0.01609
4.241	-0.21524		3.741	0.00192
4.2411	-0.21492		3.7411	0.04864
4.2412	-0.2262		3.7412	0.02576
4.2413	-0.22169		3.7413	0.00353
4.2414	-0.21202		3.7414	0.01674
4.2415	-0.22298		3.7415	0.02834
4.2416	-0.21363		3.7416	0.01223
4.2417	-0.22427		3.7417	0.02866
4.2418	-0.22008		3.7418	0.02157
4.2419	-0.22588		3.7419	0.0409
4.242	-0.22684		3.742	0.02866
4.2421	-0.22427		3.7421	-0.01097
4.2422	-0.22266		3.7422	0.04122
4.2423	-0.23297		3.7423	0.03736
4.2424	-0.21847		3.7424	-0.04706
4.2425	-0.21879		3.7425	0.04831
4.2426	-0.22781		3.7426	0.01867
4.2427	-0.21299		3.7427	-0.0158
4.2428	-0.21106		3.7428	0.00675
4.2429	-0.21879		3.7429	0.00546
4.243	-0.20977		3.743	0.09213
4.2431	-0.2378		3.7431	0.00353
4.2432	-0.21524		3.7432	-0.00485
4.2433	-0.21138		3.7433	0.01932
4.2434	-0.23941		3.7434	0.01577
4.2435	-0.22008		3.7435	-0.000660795
4.2436	-0.21041		3.7436	0.01223
4.2437	-0.22813		3.7437	0.05476
4.2438	-0.23232		3.7438	0.00772
4.2439	-0.2233		3.7439	0.01126
4.244	-0.23039		3.744	0.05444
4.2441	-0.24843		3.7441	0.02898
4.2442	-0.2523		3.7442	0.02866
4.2443	-0.22845		3.7443	-0.00356
4.2444	-0.24618		3.7444	0.06088
4.2445	-0.26937		3.7445	0.03156
4.2446	-0.2349		3.7446	-0.02966
4.2447	-0.14114		3.7447	0.02737
4.2448	-0.26229		3.7448	0.00965
4.2449	-0.21428		3.7449	0.01384
4.245	-0.15854		3.745	0.00997
4.2451	-0.2088		3.7451	0.00933
4.2452	-0.20848		3.7452	0.00965
4.2453	-0.23748		3.7453	0.00288
4.2454	-0.19076		3.7454	0.01577
4.2455	-0.20848		3.7455	0.01126
4.2456	-0.23135		3.7456	0.00643
4.2457	-0.16466		3.7457	0.01545
4.2458	-0.20655		3.7458	0.00449
4.2459	-0.20945		3.7459	0.00739
4.246	-0.23007		3.746	0.00836
4.2461	-0.19752		3.7461	-0.00131
4.2462	-0.20171		3.7462	0.01448
4.2463	-0.27968		3.7463	0.00192
4.2464	-0.21814		3.7464	0.00772
4.2465	-0.19913		3.7465	0.01126
4.2466	-0.24102		3.7466	0.00965
4.2467	-0.23264		3.7467	0.0148
4.2468	-0.21009		3.7468	0.01158
4.2469	-0.18367		3.7469	0.00933
4.247	-0.21428		3.747	0.01545
4.2471	-0.21621		3.7471	0.00643
4.2472	-0.23039		3.7472	0.00836
4.2473	-0.20429		3.7473	0.01448
4.2474	-0.22588		3.7474	0.00739
4.2475	-0.22137		3.7475	0.01062
4.2476	-0.20816		3.7476	0.01384
4.2477	-0.2291		3.7477	0.00772
4.2478	-0.21428		3.7478	0.01287
4.2479	-0.2204		3.7479	0.00965
4.248	-0.22491		3.748	0.00707
4.2481	-0.21138		3.7481	0.01416
4.2482	-0.22556		3.7482	-0.000982994
4.2483	-0.21235		3.7483	0.00739
4.2484	-0.20365		3.7484	0.00901
4.2485	-0.22298		3.7485	0.00643
4.2486	-0.21235		3.7486	0.00224
4.2487	-0.21396		3.7487	0.01158
4.2488	-0.21524		3.7488	0.00643
4.2489	-0.21492		3.7489	0.01674
4.249	-0.22298		3.749	0.00965
4.2491	-0.21589		3.7491	0.01255
4.2492	-0.21879		3.7492	0.01738
4.2493	-0.22072		3.7493	0.01158
4.2494	-0.21428		3.7494	0.01545
4.2495	-0.22104		3.7495	0.02222
4.2496	-0.2204		3.7496	0.00772
4.2497	-0.21911		3.7497	0.02125
4.2498	-0.22298		3.7498	0.01642
4.2499	-0.22169		3.7499	0.0148
4.25	-0.21943		3.75	0.0148
4.2501	-0.22459		3.7501	0.00449
4.2502	-0.22072		3.7502	0.01416
4.2503	-0.23748		3.7503	0.01448
4.2504	-0.23168		3.7504	-0.00131
4.2505	-0.21589		3.7505	-0.00292
4.2506	-0.22169		3.7506	0.01255
4.2507	-0.23393		3.7507	0.00836
4.2508	-0.22427		3.7508	0.01448
4.2509	-0.21718		3.7509	0.01029
4.251	-0.2146		3.751	0.02157
4.2511	-0.23425		3.7511	0.0177
4.2512	-0.21814		3.7512	0.00965
4.2513	-0.21524		3.7513	0.02737
4.2514	-0.24295		3.7514	0.03027
4.2515	-0.22008		3.7515	0.00288
4.2516	-0.21299		3.7516	0.00707
4.2517	-0.22523		3.7517	0.03124
4.2518	-0.21847		3.7518	0.0264
4.2519	-0.2175		3.7519	-0.05705
4.252	-0.17948		3.752	0.03833
4.2521	-0.21589		3.7521	0.0264
4.2522	-0.22781		3.7522	0.03768
4.2523	-0.19946		3.7523	-0.00163
4.2524	-0.21976		3.7524	0.03833
4.2525	-0.2349		3.7525	0.02544
4.2526	-0.23007		3.7526	-0.02676
4.2527	-0.20719		3.7527	0.00804
4.2528	-0.22266		3.7528	0.0235
4.2529	-0.21814		3.7529	-0.01806
4.253	-0.2175		3.753	0.00159
4.2531	-0.22266		3.7531	0.00772
4.2532	-0.21202		3.7532	0.06088
4.2533	-0.23844		3.7533	0.01352
4.2534	-0.2233		3.7534	-0.00743
4.2535	-0.2001		3.7535	0.1076
4.2536	-0.26196		3.7536	0.02318
4.2537	-0.21138		3.7537	-0.01065
4.2538	-0.19881		3.7538	0.05282
4.2539	-0.25778		3.7539	0.03381
4.254	-0.21267		3.754	0.02608
4.2541	-0.19978		3.7541	0.03704
4.2542	-0.16949		3.7542	0.0322
4.2543	-0.20268		3.7543	0.04026
4.2544	-0.21589		3.7544	0.03736
4.2545	-0.19624		3.7545	-0.00646
4.2546	-0.21686		3.7546	0.01609
4.2547	-0.24875		3.7547	0.00997
4.2548	-0.21299		3.7548	-0.01065
4.2549	-0.19108		3.7549	0.01448
4.255	-0.2378		3.755	0.00643
4.2551	-0.21009		3.7551	0.00707
4.2552	-0.17916		3.7552	0.01416
4.2553	-0.20107		3.7553	0.000950196
4.2554	-0.22137		3.7554	0.02157
4.2555	-0.23748		3.7555	0.00449
4.2556	-0.19752		3.7556	0.00256
4.2557	-0.23425		3.7557	0.01964
4.2558	-0.33156		3.7558	-0.00259
4.2559	-0.19913		3.7559	0.00772
4.256	-0.20945		3.756	-0.00227
4.2561	-0.21621		3.7561	0.00417
4.2562	-0.2088		3.7562	0.0119
4.2563	-0.20719		3.7563	0.01094
4.2564	-0.19591		3.7564	0.01416
4.2565	-0.21524		3.7565	0.01448
4.2566	-0.21879		3.7566	0.0119
4.2567	-0.21814		3.7567	0.01609
4.2568	-0.2204		3.7568	0.01287
4.2569	-0.23168		3.7569	0.01609
4.257	-0.21396		3.757	0.01255
4.2571	-0.20848		3.7571	0.01352
4.2572	-0.21653		3.7572	0.01513
4.2573	-0.22072		3.7573	0.01255
4.2574	-0.21879		3.7574	0.0119
4.2575	-0.21557		3.7575	0.01932
4.2576	-0.23232		3.7576	0.0177
4.2577	-0.23039		3.7577	0.00868
4.2578	-0.2204		3.7578	0.01448
4.2579	-0.24038		3.7579	0.00643
4.258	-0.22556		3.758	0.01319
4.2581	-0.23973		3.7581	0.00933
4.2582	-0.23329		3.7582	0.00611
4.2583	-0.21976		3.7583	0.02576
4.2584	-0.22684		3.7584	0.00965
4.2585	-0.21976		3.7585	0.00933
4.2586	-0.21976		3.7586	0.04122
4.2587	-0.22845		3.7587	0.01513
4.2588	-0.21686		3.7588	0.00868
4.2589	-0.22233		3.7589	0.02028
4.259	-0.22072		3.759	0.01287
4.2591	-0.21589		3.7591	0.0119
4.2592	-0.22072		3.7592	-0.02934
4.2593	-0.2175		3.7593	0.01287
4.2594	-0.21428		3.7594	0.01996
4.2595	-0.22137		3.7595	0.00514
4.2596	-0.20751		3.7596	0.00192
4.2597	-0.21911		3.7597	0.02383
4.2598	-0.22137		3.7598	0.01352
4.2599	-0.2175		3.7599	0.00256
4.26	-0.22588		3.76	0.01932
4.2601	-0.22169		3.7601	0.00707
4.2602	-0.22298		3.7602	0.0148
4.2603	-0.22523		3.7603	0.00675
4.2604	-0.22072		3.7604	0.00546
4.2605	-0.22427		3.7605	0.04445
4.2606	-0.22362		3.7606	0.0119
4.2607	-0.2146		3.7607	-0.000660795
4.2608	-0.22169		3.7608	0.06346
4.2609	-0.22845		3.7609	0.00965
4.261	-0.21009		3.761	0.01062
4.2611	-0.2233		3.7611	0.03027
4.2612	-0.2262		3.7612	0.01319
4.2613	-0.21524		3.7613	0.02157
4.2614	-0.22201		3.7614	0.00707
4.2615	-0.20687		3.7615	0.02479
4.2616	-0.21718		3.7616	0.03639
4.2617	-0.21331		3.7617	0.03414
4.2618	-0.20977		3.7618	0.03349
4.2619	-0.2088		3.7619	0.06636
4.262	-0.21428		3.762	0.0177
4.2621	-0.1972		3.7621	-0.01162
4.2622	-0.21943		3.7622	0.02576
4.2623	-0.21041		3.7623	0.02318
4.2624	-0.21653		3.7624	-0.03546
4.2625	-0.21782		3.7625	0.00256
4.2626	-0.21653		3.7626	0.0119
4.2627	-0.22104		3.7627	0.02866
4.2628	-0.22266		3.7628	-0.01419
4.2629	-0.20945		3.7629	0.01964
4.263	-0.22781		3.763	0.08182
4.2631	-0.2523		3.7631	0.00868
4.2632	-0.22169		3.7632	0.00385
4.2633	-0.22684		3.7633	0.000950196
4.2634	-0.232		3.7634	0.02512
4.2635	-0.22781		3.7635	0.00772
4.2636	-0.22974		3.7636	0.00417
4.2637	-0.21073		3.7637	0.05476
4.2638	-0.24167		3.7638	0.038
4.2639	-0.21847		3.7639	0.00288
4.264	-0.20171		3.764	0.03671
4.2641	-0.2378		3.7641	0.03865
4.2642	-0.2204		3.7642	0.01642
4.2643	-0.20687		3.7643	-0.02708
4.2644	-0.16853		3.7644	0.00772
4.2645	-0.21492		3.7645	0.00868
4.2646	-0.22717		3.7646	-0.02064
4.2647	-0.11794		3.7647	-0.00517
4.2648	-0.21202		3.7648	0.01996
4.2649	-0.24167		3.7649	0.02286
4.265	-0.17497		3.765	0.00288
4.2651	-0.20203		3.7651	0.01545
4.2652	-0.23361		3.7652	0.00707
4.2653	-0.22298		3.7653	0.00707
4.2654	-0.21524		3.7654	0.01577
4.2655	-0.21782		3.7655	-0.00549
4.2656	-0.21686		3.7656	0.00739
4.2657	-0.26615		3.7657	-0.00678
4.2658	-0.21686		3.7658	-0.00324
4.2659	-0.26325		3.7659	0.00611
4.266	-0.31416		3.766	0.00514
4.2661	-0.22717		3.7661	0.00739
4.2662	-0.24263		3.7662	0.01577
4.2663	-0.29225		3.7663	0.01255
4.2664	-0.22072		3.7664	0.01384
4.2665	-0.21911		3.7665	0.01029
4.2666	-0.19624		3.7666	0.01899
4.2667	-0.2204		3.7667	0.01513
4.2668	-0.21976		3.7668	0.01158
4.2669	-0.16208		3.7669	0.01029
4.267	-0.20848		3.767	0.01513
4.2671	-0.22491		3.7671	0.00836
4.2672	-0.20429		3.7672	0.01609
4.2673	-0.21299		3.7673	0.01287
4.2674	-0.21041		3.7674	0.01384
4.2675	-0.20397		3.7675	0.01674
4.2676	-0.2117		3.7676	0.01384
4.2677	-0.20687		3.7677	0.01416
4.2678	-0.21396		3.7678	0.01416
4.2679	-0.21911		3.7679	0.01126
4.268	-0.20912		3.768	0.01223
4.2681	-0.22233		3.7681	0.02157
4.2682	-0.22717		3.7682	0.01319
4.2683	-0.22137		3.7683	0.01384
4.2684	-0.22169		3.7684	0.01416
4.2685	-0.22072		3.7685	0.01126
4.2686	-0.21943		3.7686	0.0206
4.2687	-0.21847		3.7687	0.00868
4.2688	-0.21267		3.7688	0.01545
4.2689	-0.2204		3.7689	0.02028
4.269	-0.2175		3.769	0.00804
4.2691	-0.21782		3.7691	0.01416
4.2692	-0.21911		3.7692	0.01803
4.2693	-0.2146		3.7693	0.02157
4.2694	-0.2175		3.7694	0.01642
4.2695	-0.21299		3.7695	0.01577
4.2696	-0.21331		3.7696	0.02286
4.2697	-0.21718		3.7697	0.03124
4.2698	-0.2088		3.7698	0.01545
4.2699	-0.20783		3.7699	0.02383
4.27	-0.21621		3.77	0.01609
4.2701	-0.2117		3.7701	0.00965
4.2702	-0.21524		3.7702	0.01835
4.2703	-0.21653		3.7703	0.01126
4.2704	-0.23619		3.7704	0.01513
4.2705	-0.21653		3.7705	0.01738
4.2706	-0.21299		3.7706	0.00224
4.2707	-0.23393		3.7707	0.0206
4.2708	-0.23135		3.7708	0.01835
4.2709	-0.2146		3.7709	0.00514
4.271	-0.21653		3.771	0.02222
4.2711	-0.24295		3.7711	0.0177
4.2712	-0.21879		3.7712	0.01094
4.2713	-0.22652		3.7713	0.01384
4.2714	-0.23619		3.7714	0.02447
4.2715	-0.20622		3.7715	0.02737
4.2716	-0.22684		3.7716	0.01319
4.2717	-0.1972		3.7717	0.03381
4.2718	-0.21943		3.7718	0.03446
4.2719	-0.22201		3.7719	0.00578
4.272	-0.1653		3.772	0.01577
4.2721	-0.2146		3.7721	0.01996
4.2722	-0.21653		3.7722	0.067
4.2723	-0.19301		3.7723	0.000950196
4.2724	-0.21589		3.7724	0.00739
4.2725	-0.21138		3.7725	0.00997
4.2726	-0.22459		3.7726	0.01899
4.2727	-0.22491		3.7727	-0.000338597
4.2728	-0.21363		3.7728	0.00288
4.2729	-0.21621		3.7729	0.03768
4.273	-0.23522		3.773	0.01062
4.2731	-0.20945		3.7731	-0.00936
4.2732	-0.22491		3.7732	0.04509
4.2733	-0.25198		3.7733	0.00514
4.2734	-0.21686		3.7734	-0.00388
4.2735	-0.24295		3.7735	-0.02966
4.2736	-0.25616		3.7736	0.00707
4.2737	-0.24843		3.7737	0.00772
4.2738	-0.2523		3.7738	-0.05608
4.2739	-0.22394		3.7739	0.00127
4.274	-0.2494		3.774	0.02544
4.2741	-0.25069		3.7741	0.0612
4.2742	-0.15306		3.7742	-0.00163
4.2743	-0.23103		3.7743	0.01932
4.2744	-0.21879		3.7744	0.00933
4.2745	-0.20493		3.7745	0.01996
4.2746	-0.21235		3.7746	0.01932
4.2747	-0.23071		3.7747	0.00868
4.2748	-0.20526		3.7748	0.02866
4.2749	-0.19237		3.7749	0.01448
4.275	-0.19108		3.775	0.00836
4.2751	-0.21621		3.7751	0.02769
4.2752	-0.20816		3.7752	0.00256
4.2753	-0.18013		3.7753	0.00965
4.2754	-0.21847		3.7754	-0.00517
4.2755	-0.27582		3.7755	-0.00839
4.2756	-0.19172		3.7756	0.00449
4.2757	-0.22427		3.7757	0.00224
4.2758	-0.31835		3.7758	0.00546
4.2759	-0.22878		3.7759	0.01867
4.276	-0.22781		3.776	0.01255
4.2761	-0.20526		3.7761	0.01738
4.2762	-0.25423		3.7762	0.01674
4.2763	-0.21202		3.7763	0.01609
4.2764	-0.2146		3.7764	0.01932
4.2765	-0.2407		3.7765	0.01287
4.2766	-0.21589		3.7766	0.0148
4.2767	-0.22813		3.7767	0.01996
4.2768	-0.20687		3.7768	0.01287
4.2769	-0.20945		3.7769	0.02125
4.277	-0.23039		3.777	0.01803
4.2771	-0.19011		3.7771	0.01996
4.2772	-0.21041		3.7772	0.0206
4.2773	-0.22427		3.7773	0.01932
4.2774	-0.20783		3.7774	0.0177
4.2775	-0.20912		3.7775	0.01867
4.2776	-0.21267		3.7776	0.01384
4.2777	-0.18915		3.7777	0.01577
4.2778	-0.21589		3.7778	0.01352
4.2779	-0.20429		3.7779	0.01448
4.278	-0.21073		3.778	0.01158
4.2781	-0.22072		3.7781	0.01223
4.2782	-0.21524		3.7782	0.01287
4.2783	-0.22298		3.7783	0.01674
4.2784	-0.21879		3.7784	0.00804
4.2785	-0.21653		3.7785	0.01577
4.2786	-0.22394		3.7786	0.01448
4.2787	-0.22072		3.7787	0.00739
4.2788	-0.2233		3.7788	0.01835
4.2789	-0.21976		3.7789	0.03091
4.279	-0.21911		3.779	0.01545
4.2791	-0.22523		3.7791	0.02415
4.2792	-0.2262		3.7792	0.03478
4.2793	-0.21653		3.7793	0.03188
4.2794	-0.22781		3.7794	0.03027
4.2795	-0.22169		3.7795	-0.00163
4.2796	-0.22394		3.7796	0.02673
4.2797	-0.2233		3.7797	0.02447
4.2798	-0.2204		3.7798	0.00449
4.2799	-0.2233		3.7799	0.01416
4.28	-0.21686		3.78	0.01287
4.2801	-0.21331		3.7801	0.02028
4.2802	-0.22427		3.7802	0.00933
4.2803	-0.21524		3.7803	0.00707
4.2804	-0.21299		3.7804	0.02383
4.2805	-0.21782		3.7805	0.00739
4.2806	-0.21976		3.7806	0.0119
4.2807	-0.21847		3.7807	0.00611
4.2808	-0.21653		3.7808	0.02125
4.2809	-0.21911		3.7809	0.00675
4.281	-0.22137		3.781	0.01126
4.2811	-0.21879		3.7811	0.03833
4.2812	-0.22169		3.7812	0.02125
4.2813	-0.23232		3.7813	0.02673
4.2814	-0.21879		3.7814	0.00288
4.2815	-0.23168		3.7815	0.03865
4.2816	-0.2233		3.7816	0.04026
4.2817	-0.23329		3.7817	0.00159
4.2818	-0.22427		3.7818	0.03124
4.2819	-0.23039		3.7819	0.01287
4.282	-0.22362		3.782	0.00288
4.2821	-0.22137		3.7821	0.01094
4.2822	-0.21396		3.7822	0.0119
4.2823	-0.21911		3.7823	0.01223
4.2824	-0.21718		3.7824	-0.02096
4.2825	-0.21235		3.7825	-0.00517
4.2826	-0.21653		3.7826	0.00933
4.2827	-0.21782		3.7827	0.000627998
4.2828	-0.20816		3.7828	-0.01548
4.2829	-0.22233		3.7829	0.01062
4.283	-0.20783		3.783	0.03961
4.2831	-0.23651		3.7831	-0.00131
4.2832	-0.22266		3.7832	-0.01162
4.2833	-0.20397		3.7833	-0.03353
4.2834	-0.19881		3.7834	0.0177
4.2835	-0.22137		3.7835	0.00482
4.2836	-0.19559		3.7836	-0.02998
4.2837	-0.21911		3.7837	0.03575
4.2838	-0.22104		3.7838	0.01545
4.2839	-0.21589		3.7839	0.01448
4.284	-0.2262		3.784	0.01738
4.2841	-0.21267		3.7841	0.01062
4.2842	-0.22717		3.7842	0.01577
4.2843	-0.22684		3.7843	-0.00582
4.2844	-0.14823		3.7844	-0.01516
4.2845	-0.24295		3.7845	0.01674
4.2846	-0.22684		3.7846	0.01964
4.2847	-0.14082		3.7847	0.00127
4.2848	-0.22523		3.7848	0.02479
4.2849	-0.21428		3.7849	0.00965
4.285	-0.25391		3.785	0.00514
4.2851	-0.22459		3.7851	0.00192
4.2852	-0.18882		3.7852	-0.01226
4.2853	-0.24295		3.7853	0.01029
4.2854	-0.21138		3.7854	0.00417
4.2855	-0.15886		3.7855	-0.00485
4.2856	-0.21718		3.7856	0.01803
4.2857	-0.22266		3.7857	0.01126
4.2858	-0.18464		3.7858	0.01223
4.2859	-0.22137		3.7859	0.01287
4.286	-0.24746		3.786	0.00965
4.2861	-0.23941		3.7861	0.01674
4.2862	-0.22523		3.7862	0.00901
4.2863	-0.19398		3.7863	0.01352
4.2864	-0.24167		3.7864	0.01996
4.2865	-0.22266		3.7865	0.0119
4.2866	-0.14629		3.7866	0.0235
4.2867	-0.23329		3.7867	0.01642
4.2868	-0.21589		3.7868	0.02028
4.2869	-0.18496		3.7869	0.01932
4.287	-0.22137		3.787	0.01899
4.2871	-0.21621		3.7871	0.01352
4.2872	-0.23973		3.7872	0.01867
4.2873	-0.22233		3.7873	0.01448
4.2874	-0.23554		3.7874	0.01545
4.2875	-0.24199		3.7875	0.01706
4.2876	-0.22298		3.7876	0.01287
4.2877	-0.22845		3.7877	0.0148
4.2878	-0.22652		3.7878	0.01448
4.2879	-0.21653		3.7879	0.01319
4.288	-0.22394		3.788	0.01513
4.2881	-0.21331		3.7881	0.00772
4.2882	-0.22008		3.7882	0.00868
4.2883	-0.21976		3.7883	0.01448
4.2884	-0.21331		3.7884	0.00836
4.2885	-0.21621		3.7885	0.01867
4.2886	-0.21653		3.7886	0.01352
4.2887	-0.21138		3.7887	0.01513
4.2888	-0.21621		3.7888	0.02125
4.2889	-0.21363		3.7889	0.01706
4.289	-0.21492		3.789	0.01867
4.2891	-0.21782		3.7891	0.03671
4.2892	-0.21299		3.7892	0.01352
4.2893	-0.21943		3.7893	0.02576
4.2894	-0.21621		3.7894	0.01738
4.2895	-0.21718		3.7895	0.01738
4.2896	-0.22233		3.7896	0.01609
4.2897	-0.21879		3.7897	0.0119
4.2898	-0.21911		3.7898	0.01738
4.2899	-0.22201		3.7899	0.01609
4.29	-0.21814		3.79	0.00933
4.2901	-0.22233		3.7901	0.01803
4.2902	-0.22008		3.7902	0.01158
4.2903	-0.21235		3.7903	0.00482
4.2904	-0.24811		3.7904	0.01319
4.2905	-0.2204		3.7905	0.00836
4.2906	-0.21235		3.7906	0.00417
4.2907	-0.22491		3.7907	0.01835
4.2908	-0.22523		3.7908	-0.00131
4.2909	-0.21814		3.7909	0.01448
4.291	-0.22104		3.791	0.01545
4.2911	-0.20816		3.7911	0.00546
4.2912	-0.21653		3.7912	0.01158
4.2913	-0.20751		3.7913	0.02898
4.2914	-0.1943		3.7914	0.01867
4.2915	-0.21396		3.7915	0.02383
4.2916	-0.20848		3.7916	0.00836
4.2917	-0.17819		3.7917	0.01642
4.2918	-0.21976		3.7918	0.01899
4.2919	-0.21396		3.7919	-0.00614
4.292	-0.18786		3.792	0.01126
4.2921	-0.21428		3.7921	0.0177
4.2922	-0.21299		3.7922	-0.02257
4.2923	-0.25326		3.7923	0.01545
4.2924	-0.21589		3.7924	0.00643
4.2925	-0.2204		3.7925	-0.00163
4.2926	-0.24456		3.7926	0.01158
4.2927	-0.2262		3.7927	-0.02257
4.2928	-0.22749		3.7928	0.00159
4.2929	-0.23039		3.7929	-0.01935
4.293	-0.23554		3.793	-0.02225
4.2931	-0.22491		3.7931	-0.02676
4.2932	-0.21492		3.7932	0.01448
4.2933	-0.22974		3.7933	-0.00646
4.2934	-0.23007		3.7934	0.02447
4.2935	-0.20848		3.7935	0.01448
4.2936	-0.20365		3.7936	0.02125
4.2937	-0.22717		3.7937	0.02415
4.2938	-0.21557		3.7938	-0.00968
4.2939	-0.17175		3.7939	0.00611
4.294	-0.22394		3.794	0.0235
4.2941	-0.21653		3.7941	-0.01613
4.2942	-0.17433		3.7942	0.0264
4.2943	-0.20429		3.7943	0.00707
4.2944	-0.22556		3.7944	0.02318
4.2945	-0.24199		3.7945	0.02415
4.2946	-0.19301		3.7946	0.00611
4.2947	-0.2378		3.7947	0.00643
4.2948	-0.2349		3.7948	0.0119
4.2949	-0.19559		3.7949	-0.00131
4.295	-0.24231		3.795	0.00288
4.2951	-0.2291		3.7951	0.00643
4.2952	-0.29451		3.7952	-0.00259
4.2953	-0.24746		3.7953	0.01448
4.2954	-0.22459		3.7954	0.00933
4.2955	-0.33091		3.7955	0.01287
4.2956	-0.2552		3.7956	0.01674
4.2957	-0.21492		3.7957	0.01126
4.2958	-0.27453		3.7958	0.01899
4.2959	-0.2204		3.7959	0.01384
4.296	-0.22362		3.796	0.0177
4.2961	-0.14952		3.7961	0.01964
4.2962	-0.22008		3.7962	0.01416
4.2963	-0.21621		3.7963	0.0206
4.2964	-0.2175		3.7964	0.01255
4.2965	-0.19269		3.7965	0.02028
4.2966	-0.2291		3.7966	0.01803
4.2967	-0.21976		3.7967	0.0206
4.2968	-0.18077		3.7968	0.02286
4.2969	-0.22362		3.7969	0.0293
4.297	-0.20945		3.797	0.01738
4.2971	-0.20526		3.7971	0.01996
4.2972	-0.22104		3.7972	0.01513
4.2973	-0.20719		3.7973	0.01416
4.2974	-0.23168		3.7974	0.01738
4.2975	-0.22169		3.7975	0.01319
4.2976	-0.21718		3.7976	0.01126
4.2977	-0.23232		3.7977	0.01545
4.2978	-0.21396		3.7978	0.00868
4.2979	-0.21557		3.7979	0.02028
4.298	-0.22684		3.798	0.00482
4.2981	-0.21492		3.7981	0.02028
4.2982	-0.22652		3.7982	0.02512
4.2983	-0.22072		3.7983	0.01126
4.2984	-0.2204		3.7984	0.01642
4.2985	-0.22298		3.7985	-0.00614
4.2986	-0.21653		3.7986	0.01319
4.2987	-0.22008		3.7987	0.01642
4.2988	-0.21911		3.7988	0.01996
4.2989	-0.21621		3.7989	0.02254
4.299	-0.2146		3.799	0.01545
4.2991	-0.21202		3.7991	0.0235
4.2992	-0.20655		3.7992	0.01803
4.2993	-0.21782		3.7993	0.01577
4.2994	-0.2117		3.7994	0.01642
4.2995	-0.21524		3.7995	0.01609
4.2996	-0.2204		3.7996	0.0177
4.2997	-0.21363		3.7997	0.01287
4.2998	-0.22201		3.7998	0.01899
4.2999	-0.21879		3.7999	0.01319
4.3	-0.21911		3.8	0.00256
4.3001	-0.22362		3.8001	0.02028
4.3002	-0.2175		3.8002	0.00546
4.3003	-0.2233		3.8003	0.00385
4.3004	-0.2204		3.8004	0.00482
4.3005	-0.22169		3.8005	-0.00517
4.3006	-0.22813		3.8006	0.00514
4.3007	-0.23071		3.8007	0.02415
4.3008	-0.21718		3.8008	-0.00775
4.3009	-0.2349		3.8009	0.00933
4.301	-0.2233		3.801	0.00965
4.3011	-0.22845		3.8011	0.000627998
4.3012	-0.21814		3.8012	0.02093
4.3013	-0.21428		3.8013	0.00385
4.3014	-0.22233		3.8014	0.01674
4.3015	-0.21686		3.8015	0.0235
4.3016	-0.21524		3.8016	0.00643
4.3017	-0.22491		3.8017	0.03639
4.3018	-0.21653		3.8018	0.01932
4.3019	-0.21428		3.8019	-0.00582
4.302	-0.21879		3.802	0.01835
4.3021	-0.21653		3.8021	0.00997
4.3022	-0.21847		3.8022	0.00707
4.3023	-0.21686		3.8023	-0.02966
4.3024	-0.21041		3.8024	-0.01709
4.3025	-0.22427		3.8025	0.00127
4.3026	-0.21879		3.8026	-0.02837
4.3027	-0.21299		3.8027	-0.02708
4.3028	-0.23909		3.8028	-0.00227
4.3029	-0.22427		3.8029	-0.03256
4.303	-0.23812		3.803	-0.01065
4.3031	-0.25745		3.8031	0.02769
4.3032	-0.23587		3.8032	0.00192
4.3033	-0.2349		3.8033	0.03639
4.3034	-0.20526		3.8034	0.02512
4.3035	-0.2146		3.8035	0.00868
4.3036	-0.22233		3.8036	0.02028
4.3037	-0.21686		3.8037	0.00127
4.3038	-0.19913		3.8038	0.00256
4.3039	-0.22459		3.8039	0.00256
4.304	-0.21589		3.804	0.00417
4.3041	-0.19205		3.8041	0.02447
4.3042	-0.2146		3.8042	0.0438
4.3043	-0.19591		3.8043	0.01513
4.3044	-0.20042		3.8044	0.0148
4.3045	-0.19624		3.8045	0.01996
4.3046	-0.19752		3.8046	0.00643
4.3047	-0.24134		3.8047	0.02737
4.3048	-0.20493		3.8048	0.03381
4.3049	-0.20236		3.8049	0.000950196
4.305	-0.27872		3.805	0.01609
4.3051	-0.20236		3.8051	0.00417
4.3052	-0.21073		3.8052	0.01126
4.3053	-0.13792		3.8053	0.01319
4.3054	-0.23297		3.8054	0.00385
4.3055	-0.21943		3.8055	0.01674
4.3056	-0.22104		3.8056	0.00288
4.3057	-0.22201		3.8057	0.01223
4.3058	-0.23458		3.8058	0.01223
4.3059	-0.21718		3.8059	0.00256
4.306	-0.20139		3.806	0.01996
4.3061	-0.23168		3.8061	0.00997
4.3062	-0.21492		3.8062	0.01287
4.3063	-0.1798		3.8063	0.01835
4.3064	-0.20171		3.8064	0.01448
4.3065	-0.21299		3.8065	0.01996
4.3066	-0.21363		3.8066	0.02608
4.3067	-0.19237		3.8067	0.01352
4.3068	-0.20139		3.8068	0.0206
4.3069	-0.23973		3.8069	0.01416
4.307	-0.18882		3.807	0.01223
4.3071	-0.21235		3.8071	0.01287
4.3072	-0.19366		3.8072	0.00901
4.3073	-0.203		3.8073	0.01094
4.3074	-0.21686		3.8074	0.01352
4.3075	-0.21041		3.8075	0.00353
4.3076	-0.22201		3.8076	0.01223
4.3077	-0.21943		3.8077	0.00675
4.3078	-0.21299		3.8078	0.00804
4.3079	-0.22523		3.8079	0.01126
4.308	-0.2146		3.808	0.00707
4.3081	-0.2175		3.8081	0.000305799
4.3082	-0.22072		3.8082	0.01158
4.3083	-0.21396		3.8083	0.00159
4.3084	-0.22362		3.8084	0.01416
4.3085	-0.22072		3.8085	0.01545
4.3086	-0.2146		3.8086	0.01029
4.3087	-0.22813		3.8087	0.0206
4.3088	-0.2204		3.8088	0.00965
4.3089	-0.22845		3.8089	0.01319
4.309	-0.22749		3.809	0.01545
4.3091	-0.22298		3.8091	0.00901
4.3092	-0.22072		3.8092	0.01094
4.3093	-0.21847		3.8093	0.01126
4.3094	-0.21718		3.8094	0.00868
4.3095	-0.22169		3.8095	0.01448
4.3096	-0.21621		3.8096	0.01287
4.3097	-0.21814		3.8097	0.00804
4.3098	-0.2175		3.8098	0.01158
4.3099	-0.21428		3.8099	0.00514
4.31	-0.21686		3.81	0.00514
4.3101	-0.21847		3.8101	0.01094
4.3102	-0.21331		3.8102	-0.00614
4.3103	-0.21943		3.8103	0.00127
4.3104	-0.21041		3.8104	-0.01033
4.3105	-0.21267		3.8105	-0.01355
4.3106	-0.22266		3.8106	0.00482
4.3107	-0.23329		3.8107	0.00159
4.3108	-0.21524		3.8108	-0.00743
4.3109	-0.22459		3.8109	0.01996
4.311	-0.23264		3.811	0.00901
4.3111	-0.21686		3.8111	0.02576
4.3112	-0.22684		3.8112	0.02544
4.3113	-0.22104		3.8113	0.00675
4.3114	-0.22652		3.8114	-0.01258
4.3115	-0.21814		3.8115	0.01642
4.3116	-0.21428		3.8116	0.00288
4.3117	-0.22394		3.8117	0.02189
4.3118	-0.21363		3.8118	0.00901
4.3119	-0.22556		3.8119	0.00965
4.312	-0.20429		3.812	0.06507
4.3121	-0.21331		3.8121	0.00321
4.3122	-0.22362		3.8122	0.01062
4.3123	-0.19108		3.8123	-0.02869
4.3124	-0.21331		3.8124	-0.02611
4.3125	-0.21943		3.8125	0.01996
4.3126	-0.2204		3.8126	-0.01033
4.3127	-0.20912		3.8127	0.00643
4.3128	-0.19849		3.8128	0.01126
4.3129	-0.20526		3.8129	-0.00549
4.313	-0.21686		3.813	-0.00195
4.3131	-0.21396		3.8131	0.01932
4.3132	-0.20236		3.8132	-0.000660795
4.3133	-0.22233		3.8133	0.05798
4.3134	-0.21686		3.8134	0.000950196
4.3135	-0.21847		3.8135	0.01513
4.3136	-0.2407		3.8136	0.02157
4.3137	-0.23232		3.8137	0.00224
4.3138	-0.22845		3.8138	0.03188
4.3139	-0.23007		3.8139	0.00611
4.314	-0.21589		3.814	0.00965
4.3141	-0.21911		3.8141	0.02512
4.3142	-0.17014		3.8142	0.06668
4.3143	-0.20945		3.8143	0.02157
4.3144	-0.23909		3.8144	0.038
4.3145	-0.22491		3.8145	0.00256
4.3146	-0.20912		3.8146	0.00578
4.3147	-0.21976		3.8147	0.01642
4.3148	-0.22878		3.8148	-0.000982994
4.3149	-0.20429		3.8149	0.01255
4.315	-0.20526		3.815	0.01255
4.3151	-0.20526		3.8151	0.00256
4.3152	-0.22072		3.8152	0.01996
4.3153	-0.20461		3.8153	0.00288
4.3154	-0.22588		3.8154	0.00868
4.3155	-0.25455		3.8155	0.01126
4.3156	-0.21879		3.8156	0.00256
4.3157	-0.22459		3.8157	0.01126
4.3158	-0.23264		3.8158	0.01062
4.3159	-0.22845		3.8159	0.00868
4.316	-0.23458		3.816	0.01513
4.3161	-0.17658		3.8161	0.00643
4.3162	-0.22878		3.8162	0.01642
4.3163	-0.24328		3.8163	0.01964
4.3164	-0.22459		3.8164	0.01352
4.3165	-0.24038		3.8165	0.01964
4.3166	-0.23039		3.8166	0.01384
4.3167	-0.26325		3.8167	0.00997
4.3168	-0.23877		3.8168	0.01319
4.3169	-0.22749		3.8169	0.00868
4.317	-0.23039		3.817	0.00739
4.3171	-0.23941		3.8171	0.0119
4.3172	-0.21106		3.8172	0.00836
4.3173	-0.22459		3.8173	0.01642
4.3174	-0.22104		3.8174	0.00997
4.3175	-0.21621		3.8175	0.00643
4.3176	-0.22362		3.8176	0.00675
4.3177	-0.20268		3.8177	0.00546
4.3178	-0.21847		3.8178	0.00514
4.3179	-0.21943		3.8179	0.01062
4.318	-0.21073		3.818	0.00675
4.3181	-0.22942		3.8181	0.00546
4.3182	-0.20816		3.8182	0.00385
4.3183	-0.21524		3.8183	0.00449
4.3184	-0.21396		3.8184	0.00449
4.3185	-0.21847		3.8185	0.01029
4.3186	-0.21653		3.8186	0.00127
4.3187	-0.21847		3.8187	0.00643
4.3188	-0.21621		3.8188	0.00256
4.3189	-0.22169		3.8189	0.03736
4.319	-0.21911		3.819	0.01384
4.3191	-0.22072		3.8191	0.00707
4.3192	-0.21943		3.8192	-0.0158
4.3193	-0.21976		3.8193	0.00288
4.3194	-0.21879		3.8194	0.00675
4.3195	-0.22104		3.8195	0.02447
4.3196	-0.21911		3.8196	0.00385
4.3197	-0.22491		3.8197	0.0119
4.3198	-0.21621		3.8198	0.02093
4.3199	-0.21976		3.8199	0.00127
4.32	-0.21911		3.82	0.00578
4.3201	-0.21557		3.8201	-0.01709
4.3202	-0.2204		3.8202	-0.01677
4.3203	-0.21686		3.8203	0.00675
4.3204	-0.21396		3.8204	-0.00582
4.3205	-0.21557		3.8205	0.00965
4.3206	-0.21009		3.8206	0.01384
4.3207	-0.19688		3.8207	-0.000660795
4.3208	-0.21879		3.8208	-0.00356
4.3209	-0.20848		3.8209	0.01706
4.321	-0.21557		3.821	0.00321
4.3211	-0.2175		3.8211	0.02963
4.3212	-0.21879		3.8212	0.00385
4.3213	-0.22427		3.8213	-0.00775
4.3214	-0.21653		3.8214	0.0206
4.3215	-0.21621		3.8215	0.01899
4.3216	-0.2262		3.8216	0.01287
4.3217	-0.21718		3.8217	0.01416
4.3218	-0.2233		3.8218	-1.63988e-05
4.3219	-0.21976		3.8219	-1.63988e-05
4.322	-0.22137		3.822	0.05315
4.3221	-0.22169		3.8221	-0.00195
4.3222	-0.22266		3.8222	0.00997
4.3223	-0.22169		3.8223	-0.04222
4.3224	-0.2349		3.8224	-0.02676
4.3225	-0.22137		3.8225	0.02544
4.3226	-0.21557		3.8226	0.02801
4.3227	-0.22845		3.8227	0.01094
4.3228	-0.20848		3.8228	0.01738
4.3229	-0.21396		3.8229	-1.63988e-05
4.323	-0.2175		3.823	0.01094
4.3231	-0.21653		3.8231	0.01448
4.3232	-0.22878		3.8232	0.00192
4.3233	-0.21879		3.8233	0.01062
4.3234	-0.20397		3.8234	-0.00195
4.3235	-0.2262		3.8235	0.02834
4.3236	-0.21363		3.8236	0.06603
4.3237	-0.1827		3.8237	0.01674
4.3238	-0.22845		3.8238	0.02963
4.3239	-0.21299		3.8239	-0.0274
4.324	-0.2465		3.824	0.0177
4.3241	-0.22684		3.8241	0.03736
4.3242	-0.21235		3.8242	0.06088
4.3243	-0.2639		3.8243	0.01158
4.3244	-0.22878		3.8244	0.01029
4.3245	-0.24553		3.8245	-0.01162
4.3246	-0.25971		3.8246	0.01029
4.3247	-0.23973		3.8247	0.00901
4.3248	-0.23329		3.8248	-0.01548
4.3249	-0.24424		3.8249	0.01609
4.325	-0.23683		3.825	0.000305799
4.3251	-0.24231		3.8251	0.00772
4.3252	-0.20558		3.8252	0.01094
4.3253	-0.21235		3.8253	-0.00453
4.3254	-0.22201		3.8254	0.00739
4.3255	-0.20912		3.8255	0.000950196
4.3256	-0.16917		3.8256	-0.00163
4.3257	-0.22233		3.8257	0.01255
4.3258	-0.19398		3.8258	0.00578
4.3259	-0.24038		3.8259	0.01964
4.326	-0.19881		3.826	0.02383
4.3261	-0.19946		3.8261	0.00643
4.3262	-0.22684		3.8262	0.01319
4.3263	-0.19913		3.8263	0.00256
4.3264	-0.20171		3.8264	0.00965
4.3265	-0.21879		3.8265	0.00836
4.3266	-0.2059		3.8266	0.00643
4.3267	-0.22266		3.8267	0.01352
4.3268	-0.21589		3.8268	0.00707
4.3269	-0.21267		3.8269	0.00353
4.327	-0.21847		3.827	0.00159
4.3271	-0.22104		3.8271	0.00288
4.3272	-0.20558		3.8272	0.00546
4.3273	-0.22717		3.8273	0.00514
4.3274	-0.20558		3.8274	0.00256
4.3275	-0.22459		3.8275	0.00127
4.3276	-0.2175		3.8276	0.00417
4.3277	-0.21847		3.8277	-0.00453
4.3278	-0.23103		3.8278	0.00385
4.3279	-0.21428		3.8279	-0.00356
4.328	-0.22072		3.828	0.00353
4.3281	-0.2204		3.8281	0.00449
4.3282	-0.2146		3.8282	0.00321
4.3283	-0.22008		3.8283	0.00482
4.3284	-0.2117		3.8284	0.00836
4.3285	-0.20687		3.8285	0.00449
4.3286	-0.21653		3.8286	0.00965
4.3287	-0.20816		3.8287	0.00997
4.3288	-0.21396		3.8288	0.00546
4.3289	-0.21718		3.8289	0.01287
4.329	-0.21621		3.829	-0.000338597
4.3291	-0.21911		3.8291	0.00643
4.3292	-0.21589		3.8292	0.01062
4.3293	-0.21589		3.8293	0.00127
4.3294	-0.22072		3.8294	0.01158
4.3295	-0.21686		3.8295	0.00321
4.3296	-0.21847		3.8296	-0.00292
4.3297	-0.22008		3.8297	0.00707
4.3298	-0.22137		3.8298	-0.00904
4.3299	-0.22298		3.8299	-0.000338597
4.33	-0.22104		3.83	-0.00453
4.3301	-0.21943		3.8301	-0.0042
4.3302	-0.22717		3.8302	-0.0071
4.3303	-0.22201		3.8303	0.01126
4.3304	-0.22137		3.8304	0.000627998
4.3305	-0.2262		3.8305	0.00772
4.3306	-0.21847		3.8306	0.00546
4.3307	-0.21943		3.8307	-0.00195
4.3308	-0.23135		3.8308	0.01255
4.3309	-0.20945		3.8309	0.01448
4.331	-0.22491		3.831	0.00482
4.3311	-0.21331		3.8311	0.01867
4.3312	-0.21106		3.8312	0.00224
4.3313	-0.22974		3.8313	0.01545
4.3314	-0.21235		3.8314	0.0351
4.3315	-0.21814		3.8315	-0.000660795
4.3316	-0.22266		3.8316	0.01158
4.3317	-0.20783		3.8317	-0.01709
4.3318	-0.21686		3.8318	0.01158
4.3319	-0.2175		3.8319	0.02576
4.332	-0.21235		3.832	0.05057
4.3321	-0.21847		3.8321	0.000627998
4.3322	-0.23135		3.8322	0.00997
4.3323	-0.22427		3.8323	-0.01452
4.3324	-0.22781		3.8324	0.0148
4.3325	-0.22169		3.8325	0.01609
4.3326	-0.23361		3.8326	-0.03932
4.3327	-0.23264		3.8327	-0.00324
4.3328	-0.21847		3.8328	0.00739
4.3329	-0.22974		3.8329	0.06571
4.333	-0.22008		3.833	0.0351
4.3331	-0.21363		3.8331	-0.00646
4.3332	-0.22684		3.8332	0.01513
4.3333	-0.2146		3.8333	0.00192
4.3334	-0.22104		3.8334	0.02737
4.3335	-0.21073		3.8335	0.03124
4.3336	-0.20139		3.8336	0.04477
4.3337	-0.22104		3.8337	0.02028
4.3338	-0.21363		3.8338	0.05766
4.3339	-0.20461		3.8339	0.01352
4.334	-0.20655		3.834	0.04799
4.3341	-0.17594		3.8341	0.02415
4.3342	-0.2001		3.8342	-0.02128
4.3343	-0.21138		3.8343	0.00321
4.3344	-0.18238		3.8344	0.00707
4.3345	-0.22427		3.8345	0.02673
4.3346	-0.2175		3.8346	0.01867
4.3347	-0.20816		3.8347	-0.00324
4.3348	-0.22717		3.8348	-0.02321
4.3349	-0.21267		3.8349	0.00546
4.335	-0.21331		3.835	-0.00614
4.3351	-0.20075		3.8351	0.01062
4.3352	-0.2117		3.8352	0.000950196
4.3353	-0.22523		3.8353	-0.00549
4.3354	-0.22137		3.8354	0.00933
4.3355	-0.2117		3.8355	-0.00163
4.3356	-0.21879		3.8356	0.00707
4.3357	-0.25713		3.8357	0.01126
4.3358	-0.20751		3.8358	0.00321
4.3359	-0.22588		3.8359	0.01577
4.336	-0.19559		3.836	0.01158
4.3361	-0.20655		3.8361	0.01352
4.3362	-0.20945		3.8362	0.01029
4.3363	-0.19366		3.8363	0.00514
4.3364	-0.20783		3.8364	0.00804
4.3365	-0.20203		3.8365	0.00643
4.3366	-0.19591		3.8366	0.00578
4.3367	-0.20945		3.8367	0.01255
4.3368	-0.21782		3.8368	0.00611
4.3369	-0.22008		3.8369	0.00804
4.337	-0.22588		3.837	0.00965
4.3371	-0.21106		3.8371	0.00288
4.3372	-0.23071		3.8372	0.00514
4.3373	-0.2146		3.8373	0.00127
4.3374	-0.21814		3.8374	-0.00292
4.3375	-0.23264		3.8375	0.00385
4.3376	-0.21363		3.8376	-0.00131
4.3377	-0.23232		3.8377	-0.000982994
4.3378	-0.23007		3.8378	0.00417
4.3379	-0.21879		3.8379	-0.00485
4.338	-0.23844		3.838	0.00256
4.3381	-0.22298		3.8381	0.00868
4.3382	-0.23458		3.8382	0.000627998
4.3383	-0.23264		3.8383	0.01223
4.3384	-0.22233		3.8384	0.00482
4.3385	-0.2262		3.8385	-0.00131
4.3386	-0.22104		3.8386	0.01545
4.3387	-0.2175		3.8387	0.00739
4.3388	-0.22137		3.8388	0.00288
4.3389	-0.2204		3.8389	0.00965
4.339	-0.21814		3.839	0.00385
4.3391	-0.21943		3.8391	0.00321
4.3392	-0.21718		3.8392	0.03091
4.3393	-0.21879		3.8393	0.00256
4.3394	-0.22137		3.8394	0.00997
4.3395	-0.21524		3.8395	-0.01065
4.3396	-0.22104		3.8396	-0.01
4.3397	-0.21138		3.8397	0.00772
4.3398	-0.21331		3.8398	-0.01129
4.3399	-0.21911		3.8399	-0.00388
4.34	-0.21524		3.84	0.000627998
4.3401	-0.22072		3.8401	0.00482
4.3402	-0.22072		3.8402	0.01126
4.3403	-0.21718		3.8403	0.00675
4.3404	-0.2262		3.8404	-0.02773
4.3405	-0.22427		3.8405	0.00997
4.3406	-0.21782		3.8406	0.00288
4.3407	-0.22201		3.8407	0.0293
4.3408	-0.21073		3.8408	0.02866
4.3409	-0.21943		3.8409	-0.00259
4.341	-0.22104		3.841	0.0206
4.3411	-0.21396		3.8411	0.01416
4.3412	-0.22427		3.8412	0.01384
4.3413	-0.21589		3.8413	0.02512
4.3414	-0.21202		3.8414	0.02512
4.3415	-0.22104		3.8415	0.00965
4.3416	-0.21073		3.8416	0.03833
4.3417	-0.21814		3.8417	0.02415
4.3418	-0.21073		3.8418	0.00739
4.3419	-0.2117		3.8419	0.01352
4.342	-0.20977		3.842	-0.03836
4.3421	-0.20945		3.8421	0.00772
4.3422	-0.19559		3.8422	0.01158
4.3423	-0.22266		3.8423	0.05798
4.3424	-0.20751		3.8424	0.0206
4.3425	-0.21106		3.8425	-0.00614
4.3426	-0.22169		3.8426	-0.05543
4.3427	-0.21138		3.8427	0.01029
4.3428	-0.2204		3.8428	0.000950196
4.3429	-0.22072		3.8429	-0.00227
4.343	-0.21041		3.843	0.01158
4.3431	-0.22974		3.8431	0.00256
4.3432	-0.21814		3.8432	0.08279
4.3433	-0.21879		3.8433	0.0322
4.3434	-0.22298		3.8434	0.00997
4.3435	-0.21653		3.8435	0.04058
4.3436	-0.21073		3.8436	-0.00807
4.3437	-0.23007		3.8437	0.02963
4.3438	-0.20622		3.8438	0.03994
4.3439	-0.22104		3.8439	0.0235
4.344	-0.21976		3.844	0.00321
4.3441	-0.20461		3.8441	0.000305799
4.3442	-0.24489		3.8442	-0.02064
4.3443	-0.20236		3.8443	0.03929
4.3444	-0.20107		3.8444	-0.01033
4.3445	-0.17723		3.8445	0.00288
4.3446	-0.21396		3.8446	0.00449
4.3447	-0.21524		3.8447	-0.01
4.3448	-0.25455		3.8448	0.01287
4.3449	-0.22298		3.8449	0.00159
4.345	-0.22233		3.845	-0.01033
4.3451	-0.25455		3.8451	-0.00163
4.3452	-0.22974		3.8452	-0.00549
4.3453	-0.21621		3.8453	-0.00163
4.3454	-0.17787		3.8454	0.01029
4.3455	-0.21589		3.8455	0.000627998
4.3456	-0.24295		3.8456	0.01255
4.3457	-0.22233		3.8457	0.00997
4.3458	-0.26196		3.8458	0.00772
4.3459	-0.22845		3.8459	0.00868
4.346	-0.25036		3.846	0.000950196
4.3461	-0.23587		3.8461	0.00933
4.3462	-0.23683		3.8462	0.00449
4.3463	-0.23393		3.8463	0.00514
4.3464	-0.23909		3.8464	0.00933
4.3465	-0.21396		3.8465	0.00643
4.3466	-0.22523		3.8466	0.00449
4.3467	-0.23587		3.8467	0.00611
4.3468	-0.21009		3.8468	0.00224
4.3469	-0.2233		3.8469	0.00224
4.347	-0.1914		3.847	0.00675
4.3471	-0.21235		3.8471	-0.00292
4.3472	-0.22104		3.8472	0.000627998
4.3473	-0.21041		3.8473	-0.00775
4.3474	-0.21847		3.8474	-0.00131
4.3475	-0.20945		3.8475	0.000627998
4.3476	-0.21138		3.8476	0.000627998
4.3477	-0.21621		3.8477	0.00224
4.3478	-0.20558		3.8478	0.00611
4.3479	-0.20848		3.8479	0.00611
4.348	-0.2117		3.848	0.00772
4.3481	-0.20751		3.8481	0.00256
4.3482	-0.22233		3.8482	0.00578
4.3483	-0.2175		3.8483	0.00675
4.3484	-0.21976		3.8484	0.00965
4.3485	-0.2204		3.8485	0.00578
4.3486	-0.21235		3.8486	0.00965
4.3487	-0.22072		3.8487	0.00159
4.3488	-0.21718		3.8488	0.01352
4.3489	-0.21718		3.8489	0.00546
4.349	-0.22394		3.849	0.00514
4.3491	-0.21492		3.8491	0.01094
4.3492	-0.22008		3.8492	0.00159
4.3493	-0.22072		3.8493	0.00772
4.3494	-0.21267		3.8494	-0.000660795
4.3495	-0.21782		3.8495	0.000305799
4.3496	-0.21492		3.8496	-0.01097
4.3497	-0.21202		3.8497	0.00321
4.3498	-0.2204		3.8498	0.00449
4.3499	-0.21106		3.8499	0.01384
4.35	-0.20848		3.85	0.00643
4.3501	-0.21782		3.8501	0.00643
4.3502	-0.2088		3.8502	0.01287
4.3503	-0.21524		3.8503	0.000627998
4.3504	-0.20139		3.8504	0.00256
4.3505	-0.20977		3.8505	0.01706
4.3506	-0.22233		3.8506	0.00256
4.3507	-0.22588		3.8507	0.00546
4.3508	-0.21847		3.8508	0.01706
4.3509	-0.2175		3.8509	0.01384
4.351	-0.21396		3.851	0.0438
4.3511	-0.21396		3.8511	0.02769
4.3512	-0.21847		3.8512	0.01867
4.3513	-0.21782		3.8513	0.0409
4.3514	-0.23007		3.8514	0.00643
4.3515	-0.22523		3.8515	0.02769
4.3516	-0.22266		3.8516	0.02479
4.3517	-0.23909		3.8517	0.00514
4.3518	-0.22169		3.8518	0.000627998
4.3519	-0.22233		3.8519	0.00868
4.352	-0.21331		3.852	-1.63988e-05
4.3521	-0.21299		3.8521	0.01287
4.3522	-0.22072		3.8522	-0.00485
4.3523	-0.24875		3.8523	-0.01355
4.3524	-0.21686		3.8524	-0.00227
4.3525	-0.22394		3.8525	0.00288
4.3526	-0.21138		3.8526	0.05218
4.3527	-0.21492		3.8527	0.00417
4.3528	-0.22072		3.8528	0.00707
4.3529	-0.18979		3.8529	-0.03932
4.353	-0.21202		3.853	0.01223
4.3531	-0.22298		3.8531	0.01642
4.3532	-0.22427		3.8532	0.02125
4.3533	-0.22588		3.8533	0.01932
4.3534	-0.22298		3.8534	0.01932
4.3535	-0.21363		3.8535	0.08665
4.3536	-0.23135		3.8536	0.02028
4.3537	-0.22845		3.8537	-1.63988e-05
4.3538	-0.23135		3.8538	0.000950196
4.3539	-0.27356		3.8539	-0.01097
4.354	-0.22233		3.854	0.01964
4.3541	-0.23587		3.8541	-0.0042
4.3542	-0.24618		3.8542	0.01577
4.3543	-0.22201		3.8543	0.00482
4.3544	-0.22878		3.8544	-0.000660795
4.3545	-0.20139		3.8545	0.00611
4.3546	-0.19591		3.8546	0.00643
4.3547	-0.23425		3.8547	-0.0071
4.3548	-0.27292		3.8548	0.00675
4.3549	-0.21911		3.8549	-0.00678
4.355	-0.22298		3.855	0.00127
4.3551	-0.13631		3.8551	0.00385
4.3552	-0.21267		3.8552	-0.00195
4.3553	-0.21782		3.8553	0.01287
4.3554	-0.21621		3.8554	0.00611
4.3555	-0.21557		3.8555	0.00933
4.3556	-0.19462		3.8556	0.0177
4.3557	-0.19688		3.8557	0.00224
4.3558	-0.20977		3.8558	0.01287
4.3559	-0.19011		3.8559	0.01029
4.356	-0.22491		3.856	0.00933
4.3561	-0.19205		3.8561	0.01545
4.3562	-0.21202		3.8562	0.01094
4.3563	-0.22942		3.8563	0.00965
4.3564	-0.25165		3.8564	0.01126
4.3565	-0.21782		3.8565	0.00514
4.3566	-0.22459		3.8566	0.00965
4.3567	-0.18206		3.8567	0.00578
4.3568	-0.24167		3.8568	0.00224
4.3569	-0.2291		3.8569	0.00965
4.357	-0.2262		3.857	-0.000660795
4.3571	-0.22556		3.8571	0.00159
4.3572	-0.21235		3.8572	0.00449
4.3573	-0.2146		3.8573	0.00288
4.3574	-0.22427		3.8574	0.00611
4.3575	-0.21202		3.8575	0.00772
4.3576	-0.21267		3.8576	0.00514
4.3577	-0.20655		3.8577	0.00965
4.3578	-0.19205		3.8578	0.00643
4.3579	-0.2204		3.8579	0.00933
4.358	-0.20687		3.858	0.00997
4.3581	-0.21428		3.8581	0.00643
4.3582	-0.21073		3.8582	0.00739
4.3583	-0.21235		3.8583	0.01706
4.3584	-0.22072		3.8584	0.00868
4.3585	-0.21492		3.8585	0.01384
4.3586	-0.21363		3.8586	0.0119
4.3587	-0.22137		3.8587	0.00933
4.3588	-0.21492		3.8588	0.01223
4.3589	-0.22169		3.8589	0.00288
4.359	-0.22298		3.859	0.00482
4.3591	-0.2204		3.8591	0.01029
4.3592	-0.22169		3.8592	-0.00163
4.3593	-0.22362		3.8593	0.00417
4.3594	-0.22233		3.8594	0.00643
4.3595	-0.23297		3.8595	0.01803
4.3596	-0.22008		3.8596	0.01255
4.3597	-0.23264		3.8597	0.00385
4.3598	-0.21976		3.8598	0.01932
4.3599	-0.22137		3.8599	0.01513
4.36	-0.22201		3.86	0.00159
4.3601	-0.22298		3.8601	0.00353
4.3602	-0.21621		3.8602	0.01932
4.3603	-0.22169		3.8603	-0.00259
4.3604	-0.2117		3.8604	0.01577
4.3605	-0.2204		3.8605	0.01094
4.3606	-0.22104		3.8606	0.00192
4.3607	-0.2146		3.8607	0.02769
4.3608	-0.2175		3.8608	0.01287
4.3609	-0.21299		3.8609	0.0177
4.361	-0.20977		3.861	0.05701
4.3611	-0.22072		3.8611	-0.0216
4.3612	-0.21299		3.8612	0.01255
4.3613	-0.21363		3.8613	0.0235
4.3614	-0.22201		3.8614	-0.00775
4.3615	-0.21847		3.8615	0.00997
4.3616	-0.22427		3.8616	0.00965
4.3617	-0.22717		3.8617	0.05186
4.3618	-0.2175		3.8618	0.0206
4.3619	-0.22588		3.8619	-0.01742
4.362	-0.2291		3.862	0.00611
4.3621	-0.22845		3.8621	0.03124
4.3622	-0.22394		3.8622	-0.01323
4.3623	-0.21686		3.8623	0.00804
4.3624	-0.21524		3.8624	0.03446
4.3625	-0.22008		3.8625	0.00772
4.3626	-0.21235		3.8626	0.0148
4.3627	-0.21976		3.8627	0.00546
4.3628	-0.22104		3.8628	0.03285
4.3629	-0.20203		3.8629	0.03188
4.363	-0.22137		3.863	-0.07509
4.3631	-0.20848		3.8631	0.02512
4.3632	-0.22717		3.8632	0.0293
4.3633	-0.21943		3.8633	-0.06446
4.3634	-0.203		3.8634	0.00997
4.3635	-0.1769		3.8635	0.00997
4.3636	-0.19785		3.8636	0.03478
4.3637	-0.18303		3.8637	-0.00517
4.3638	-0.21106		3.8638	-0.00163
4.3639	-0.21041		3.8639	0.00707
4.364	-0.19108		3.864	0.00385
4.3641	-0.21621		3.8641	-0.02418
4.3642	-0.22491		3.8642	0.00192
4.3643	-0.23007		3.8643	0.00546
4.3644	-0.22266		3.8644	-0.01097
4.3645	-0.19849		3.8645	0.00933
4.3646	-0.21396		3.8646	-0.01387
4.3647	-0.21847		3.8647	-0.00227
4.3648	-0.26809		3.8648	-0.00678
4.3649	-0.22845		3.8649	-0.01162
4.365	-0.21879		3.865	0.00739
4.3651	-0.15628		3.8651	-0.000660795
4.3652	-0.21782		3.8652	0.00514
4.3653	-0.21589		3.8653	0.01545
4.3654	-0.31062		3.8654	0.00449
4.3655	-0.22008		3.8655	0.01158
4.3656	-0.18979		3.8656	0.00127
4.3657	-0.18367		3.8657	0.00482
4.3658	-0.21138		3.8658	0.0148
4.3659	-0.20687		3.8659	0.01094
4.366	-0.20848		3.866	0.01577
4.3661	-0.20365		3.8661	0.01416
4.3662	-0.2117		3.8662	0.00578
4.3663	-0.24199		3.8663	0.01287
4.3664	-0.23071		3.8664	0.00836
4.3665	-0.23844		3.8665	0.00449
4.3666	-0.21847		3.8666	0.00901
4.3667	-0.19881		3.8667	-0.00131
4.3668	-0.22652		3.8668	0.00224
4.3669	-0.21718		3.8669	0.00385
4.367	-0.23587		3.867	-0.000338597
4.3671	-0.23458		3.8671	0.00353
4.3672	-0.21331		3.8672	0.00675
4.3673	-0.2262		3.8673	0.00739
4.3674	-0.22298		3.8674	0.00901
4.3675	-0.23844		3.8675	0.00707
4.3676	-0.24843		3.8676	0.01029
4.3677	-0.22942		3.8677	0.01094
4.3678	-0.23007		3.8678	0.00417
4.3679	-0.22652		3.8679	0.00772
4.368	-0.21428		3.868	0.01384
4.3681	-0.2233		3.8681	0.00546
4.3682	-0.21396		3.8682	0.01803
4.3683	-0.21621		3.8683	0.01287
4.3684	-0.21911		3.8684	0.01094
4.3685	-0.21653		3.8685	0.01513
4.3686	-0.22008		3.8686	0.01158
4.3687	-0.21686		3.8687	0.01609
4.3688	-0.2059		3.8688	0.01513
4.3689	-0.21718		3.8689	0.00256
4.369	-0.21235		3.869	0.00933
4.3691	-0.21396		3.8691	0.01255
4.3692	-0.22072		3.8692	0.000627998
4.3693	-0.21396		3.8693	0.01352
4.3694	-0.21396		3.8694	0.0119
4.3695	-0.20945		3.8695	0.01094
4.3696	-0.21267		3.8696	0.01319
4.3697	-0.21879		3.8697	0.00611
4.3698	-0.21557		3.8698	0.01384
4.3699	-0.21718		3.8699	0.00836
4.37	-0.2146		3.87	-0.00292
4.3701	-0.21782		3.8701	0.02093
4.3702	-0.22169		3.8702	0.01287
4.3703	-0.22233		3.8703	-0.00324
4.3704	-0.21331		3.8704	0.01932
4.3705	-0.21943		3.8705	0.02479
4.3706	-0.21492		3.8706	0.0293
4.3707	-0.24424		3.8707	0.04767
4.3708	-0.22362		3.8708	0.01545
4.3709	-0.21782		3.8709	0.03156
4.371	-0.19076		3.871	0.02834
4.3711	-0.21686		3.8711	-0.000660795
4.3712	-0.20493		3.8712	0.0148
4.3713	-0.23007		3.8713	0.02415
4.3714	-0.21492		3.8714	-0.00549
4.3715	-0.20461		3.8715	0.01738
4.3716	-0.20783		3.8716	0.04251
4.3717	-0.20268		3.8717	0.0148
4.3718	-0.20655		3.8718	0.01384
4.3719	-0.21396		3.8719	0.04445
4.372	-0.2059		3.872	0.02093
4.3721	-0.21911		3.8721	0.01126
4.3722	-0.21073		3.8722	-0.05286
4.3723	-0.22072		3.8723	0.02866
4.3724	-0.23425		3.8724	0.00449
4.3725	-0.20139		3.8725	-0.02354
4.3726	-0.21396		3.8726	0.01835
4.3727	-0.22298		3.8727	0.01513
4.3728	-0.21009		3.8728	0.01964
4.3729	-0.2552		3.8729	-0.00614
4.373	-0.232		3.873	0.01577
4.3731	-0.2204		3.8731	0.02189
4.3732	-0.21073		3.8732	-0.03449
4.3733	-0.21331		3.8733	-0.00485
4.3734	-0.22749		3.8734	0.02028
4.3735	-0.24585		3.8735	0.0148
4.3736	-0.2088		3.8736	0.00385
4.3737	-0.2204		3.8737	0.00707
4.3738	-0.22717		3.8738	0.08118
4.3739	-0.2117		3.8739	0.01126
4.374	-0.22781		3.874	-0.00195
4.3741	-0.18721		3.8741	-0.01355
4.3742	-0.20397		3.8742	0.02383
4.3743	-0.21202		3.8743	-0.0129
4.3744	-0.2349		3.8744	-0.01033
4.3745	-0.2349		3.8745	-0.00968
4.3746	-0.22942		3.8746	-0.01645
4.3747	-0.21976		3.8747	0.00611
4.3748	-0.21009		3.8748	0.00159
4.3749	-0.23264		3.8749	-0.000338597
4.375	-0.21686		3.875	0.02608
4.3751	-0.28484		3.8751	0.00159
4.3752	-0.21814		3.8752	0.01319
4.3753	-0.25036		3.8753	0.01448
4.3754	-0.22201		3.8754	0.00739
4.3755	-0.25326		3.8755	0.0177
4.3756	-0.23844		3.8756	0.01577
4.3757	-0.27324		3.8757	0.01126
4.3758	-0.21235		3.8758	0.02125
4.3759	-0.21943		3.8759	0.01062
4.376	-0.21428		3.876	0.01803
4.3761	-0.22072		3.8761	0.01642
4.3762	-0.22459		3.8762	0.00901
4.3763	-0.1769		3.8763	0.0119
4.3764	-0.2001		3.8764	0.00514
4.3765	-0.22781		3.8765	0.00997
4.3766	-0.23909		3.8766	0.00707
4.3767	-0.23232		3.8767	0.00675
4.3768	-0.20945		3.8768	0.00707
4.3769	-0.19301		3.8769	0.00901
4.377	-0.22201		3.877	0.01126
4.3771	-0.20558		3.8771	0.0148
4.3772	-0.21396		3.8772	0.00997
4.3773	-0.21718		3.8773	0.00804
4.3774	-0.20429		3.8774	0.01352
4.3775	-0.22394		3.8775	0.00933
4.3776	-0.22266		3.8776	0.01352
4.3777	-0.21331		3.8777	0.01448
4.3778	-0.21911		3.8778	0.0119
4.3779	-0.21492		3.8779	0.02125
4.378	-0.22233		3.878	0.01352
4.3781	-0.22298		3.8781	0.01287
4.3782	-0.22298		3.8782	0.01352
4.3783	-0.22298		3.8783	0.0264
4.3784	-0.2175		3.8784	0.01932
4.3785	-0.21814		3.8785	0.02028
4.3786	-0.22104		3.8786	0.01803
4.3787	-0.21621		3.8787	0.00868
4.3788	-0.22556		3.8788	0.0119
4.3789	-0.21814		3.8789	-0.000338597
4.379	-0.21202		3.879	0.01029
4.3791	-0.21396		3.8791	0.0177
4.3792	-0.21073		3.8792	0.000627998
4.3793	-0.20848		3.8793	0.01513
4.3794	-0.2175		3.8794	0.0119
4.3795	-0.2117		3.8795	-1.63988e-05
4.3796	-0.21653		3.8796	0.01255
4.3797	-0.21718		3.8797	-0.000660795
4.3798	-0.21589		3.8798	0.01996
4.3799	-0.22201		3.8799	0.01287
4.38	-0.21557		3.88	0.00385
4.3801	-0.21653		3.8801	0.01609
4.3802	-0.22201		3.8802	0.01126
4.3803	-0.21524		3.8803	0.02415
4.3804	-0.22201		3.8804	0.04702
4.3805	-0.22008		3.8805	0.01642
4.3806	-0.21943		3.8806	0.02737
4.3807	-0.22137		3.8807	0.03478
4.3808	-0.22845		3.8808	0.00288
4.3809	-0.21782		3.8809	0.01384
4.381	-0.23522		3.881	0.01255
4.3811	-0.21814		3.8811	0.000305799
4.3812	-0.23393		3.8812	0.01545
4.3813	-0.22008		3.8813	0.00417
4.3814	-0.21492		3.8814	0.0322
4.3815	-0.22523		3.8815	0.00965
4.3816	-0.22072		3.8816	-0.0042
4.3817	-0.21428		3.8817	-0.00678
4.3818	-0.22137		3.8818	0.00675
4.3819	-0.21524		3.8819	-0.0071
4.382	-0.22201		3.882	0.00417
4.3821	-0.22169		3.8821	-0.0042
4.3822	-0.21073		3.8822	0.00385
4.3823	-0.21782		3.8823	-0.000338597
4.3824	-0.21653		3.8824	-0.00453
4.3825	-0.20719		3.8825	0.00643
4.3826	-0.22298		3.8826	0.01352
4.3827	-0.21202		3.8827	-0.01129
4.3828	-0.20977		3.8828	0.02189
4.3829	-0.22459		3.8829	0.00288
4.383	-0.21911		3.883	0.0235
4.3831	-0.23007		3.8831	0.01158
4.3832	-0.24811		3.8832	0.00449
4.3833	-0.22072		3.8833	0.0496
4.3834	-0.22652		3.8834	0.00675
4.3835	-0.2291		3.8835	0.01448
4.3836	-0.22813		3.8836	-0.00227
4.3837	-0.22845		3.8837	0.00578
4.3838	-0.22813		3.8838	-0.00968
4.3839	-0.21009		3.8839	0.03543
4.384	-0.22233		3.884	-0.02128
4.3841	-0.1914		3.8841	-0.00485
4.3842	-0.2175		3.8842	-0.03127
4.3843	-0.22233		3.8843	-0.02128
4.3844	-0.19752		3.8844	-0.00743
4.3845	-0.21138		3.8845	-0.00356
4.3846	-0.19656		3.8846	-0.000338597
4.3847	-0.24811		3.8847	0.01513
4.3848	-0.21782		3.8848	0.00417
4.3849	-0.18882		3.8849	0.01609
4.385	-0.15596		3.885	0.01545
4.3851	-0.18303		3.8851	0.00482
4.3852	-0.17626		3.8852	0.02028
4.3853	-0.21331		3.8853	0.01062
4.3854	-0.2117		3.8854	0.00997
4.3855	-0.19205		3.8855	0.02834
4.3856	-0.22684		3.8856	0.01062
4.3857	-0.203		3.8857	0.02028
4.3858	-0.22588		3.8858	0.01384
4.3859	-0.22878		3.8859	0.01094
4.386	-0.22556		3.886	0.00965
4.3861	-0.22394		3.8861	0.00836
4.3862	-0.22104		3.8862	0.00707
4.3863	-0.21847		3.8863	0.00707
4.3864	-0.21976		3.8864	0.00385
4.3865	-0.21621		3.8865	0.00611
4.3866	-0.19946		3.8866	0.00772
4.3867	-0.21879		3.8867	0.00901
4.3868	-0.20397		3.8868	0.01384
4.3869	-0.22523		3.8869	0.01158
4.387	-0.21396		3.887	0.01029
4.3871	-0.1914		3.8871	0.01223
4.3872	-0.21718		3.8872	0.00804
4.3873	-0.20171		3.8873	0.01448
4.3874	-0.19849		3.8874	0.01577
4.3875	-0.20622		3.8875	0.00675
4.3876	-0.21009		3.8876	0.01545
4.3877	-0.22008		3.8877	0.01158
4.3878	-0.21686		3.8878	0.01577
4.3879	-0.21492		3.8879	0.01577
4.388	-0.22362		3.888	0.01094
4.3881	-0.21331		3.8881	0.01448
4.3882	-0.21879		3.8882	0.02415
4.3883	-0.22072		3.8883	0.00933
4.3884	-0.21492		3.8884	0.01577
4.3885	-0.22427		3.8885	0.01094
4.3886	-0.2175		3.8886	0.00836
4.3887	-0.21879		3.8887	0.01416
4.3888	-0.23071		3.8888	0.01062
4.3889	-0.22169		3.8889	0.00611
4.389	-0.23264		3.889	0.01803
4.3891	-0.22523		3.8891	0.00417
4.3892	-0.22137		3.8892	0.01287
4.3893	-0.22394		3.8893	0.00804
4.3894	-0.21814		3.8894	0.00385
4.3895	-0.21686		3.8895	0.01352
4.3896	-0.21847		3.8896	0.00997
4.3897	-0.21138		3.8897	0.01835
4.3898	-0.21911		3.8898	0.02125
4.3899	-0.21653		3.8899	0.0148
4.39	-0.21621		3.89	0.01867
4.3901	-0.22072		3.8901	0.03671
4.3902	-0.21621		3.8902	0.01287
4.3903	-0.21299		3.8903	0.02995
4.3904	-0.22459		3.8904	0.02383
4.3905	-0.20558		3.8905	0.00385
4.3906	-0.21814		3.8906	0.01513
4.3907	-0.21686		3.8907	0.00868
4.3908	-0.20558		3.8908	0.02608
4.3909	-0.23135		3.8909	0.02286
4.391	-0.21943		3.891	0.00449
4.3911	-0.21814		3.8911	0.0177
4.3912	-0.2233		3.8912	0.01287
4.3913	-0.20848		3.8913	0.00127
4.3914	-0.22652		3.8914	-0.00356
4.3915	-0.22266		3.8915	0.00321
4.3916	-0.19366		3.8916	-0.01387
4.3917	-0.22362		3.8917	0.01577
4.3918	-0.22137		3.8918	0.01384
4.3919	-0.21911		3.8919	0.00482
4.392	-0.21814		3.892	0.00224
4.3921	-0.21235		3.8921	-0.04126
4.3922	-0.22588		3.8922	0.00901
4.3923	-0.23039		3.8923	0.00868
4.3924	-0.21557		3.8924	0.04026
4.3925	-0.21492		3.8925	0.01062
4.3926	-0.22459		3.8926	0.00449
4.3927	-0.20719		3.8927	0.00385
4.3928	-0.21653		3.8928	0.03059
4.3929	-0.21106		3.8929	-0.00485
4.393	-0.18141		3.893	-0.01419
4.3931	-0.21267		3.8931	-0.00131
4.3932	-0.19462		3.8932	-0.01033
4.3933	-0.20171		3.8933	0.07763
4.3934	-0.22491		3.8934	0.00578
4.3935	-0.18238		3.8935	0.00224
4.3936	-0.21847		3.8936	-0.04094
4.3937	-0.22845		3.8937	-0.03159
4.3938	-0.21396		3.8938	0.00739
4.3939	-0.21686		3.8939	-0.00582
4.394	-0.2233		3.894	-0.01419
4.3941	-0.2175		3.8941	-0.0129
4.3942	-0.20493		3.8942	-0.00131
4.3943	-0.2175		3.8943	-0.00453
4.3944	-0.22523		3.8944	0.02608
4.3945	-0.23973		3.8945	0.00804
4.3946	-0.2059		3.8946	0.00417
4.3947	-0.23587		3.8947	0.01545
4.3948	-0.29451		3.8948	0.00546
4.3949	-0.2291		3.8949	0.03059
4.395	-0.2262		3.895	0.01642
4.3951	-0.26809		3.8951	0.00901
4.3952	-0.2291		3.8952	0.01835
4.3953	-0.23039		3.8953	0.01126
4.3954	-0.14984		3.8954	0.01738
4.3955	-0.23361		3.8955	0.02737
4.3956	-0.23587		3.8956	0.0148
4.3957	-0.19817		3.8957	0.02157
4.3958	-0.22104		3.8958	0.01319
4.3959	-0.23393		3.8959	0.0119
4.396	-0.20687		3.896	0.01223
4.3961	-0.19559		3.8961	0.00707
4.3962	-0.22845		3.8962	0.00933
4.3963	-0.2494		3.8963	0.00997
4.3964	-0.19044		3.8964	0.01384
4.3965	-0.21106		3.8965	0.01513
4.3966	-0.25745		3.8966	0.00997
4.3967	-0.2523		3.8967	0.01062
4.3968	-0.2436		3.8968	0.01352
4.3969	-0.24972		3.8969	0.00611
4.397	-0.28065		3.897	0.01384
4.3971	-0.23103		3.8971	0.01674
4.3972	-0.23715		3.8972	0.01126
4.3973	-0.21524		3.8973	0.01674
4.3974	-0.22459		3.8974	0.01126
4.3975	-0.21557		3.8975	0.01223
4.3976	-0.21686		3.8976	0.01642
4.3977	-0.22588		3.8977	0.01287
4.3978	-0.21621		3.8978	0.02157
4.3979	-0.2204		3.8979	0.01609
4.398	-0.21621		3.898	0.02769
4.3981	-0.20848		3.8981	0.01996
4.3982	-0.22717		3.8982	0.01545
4.3983	-0.20945		3.8983	-0.01806
4.3984	-0.2146		3.8984	0.01094
4.3985	-0.21524		3.8985	0.0119
4.3986	-0.21524		3.8986	0.01448
4.3987	-0.21524		3.8987	0.01867
4.3988	-0.21557		3.8988	0.00901
4.3989	-0.21235		3.8989	0.01964
4.399	-0.22008		3.899	0.01642
4.3991	-0.21524		3.8991	0.00417
4.3992	-0.22137		3.8992	0.000950196
4.3993	-0.2204		3.8993	0.000950196
4.3994	-0.21847		3.8994	0.00643
4.3995	-0.22008		3.8995	0.00578
4.3996	-0.22233		3.8996	0.02254
4.3997	-0.2204		3.8997	0.01835
[truncated: 53,003 more rows]

## Sheet: Figure 2e
Time/s	Voltage/V		Time/s	Voltage/V
	Forward			Reverse
3	-0.06608		0	0.73942
3.0001	-0.5816		0.0001	0.35278
3.0002	-1.83817		0.0002	1.31937
3.0003	0.12724		0.0003	-0.00164
3.0004	-2.28925		0.0004	1.12605
3.0005	-1.61263		0.0005	0.32056
3.0006	-1.29043		0.0006	0.64276
3.0007	-2.19259		0.0007	0.7072
3.0008	-1.99927		0.0008	0.385
3.0009	-0.54938		0.0009	0.67498
3.001	-4.89905		0.001	0.7072
3.0011	-0.5816		0.0011	0.61054
3.0012	-2.03149		0.0012	1.06161
3.0013	-3.22362		0.0013	1.96377
3.0014	-0.19496		0.0014	0.80386
3.0015	-2.09593		0.0015	1.44825
3.0016	3.54254		0.0016	1.22271
3.0017	-0.71048		0.0017	1.12605
3.0018	-1.96705		0.0018	1.02939
3.0019	0.57832		0.0019	0.0628
3.002	2.86592		0.002	0.73942
3.0021	0.19168		0.0021	0.8683
3.0022	3.09146		0.0022	0.15946
3.0023	2.18931		0.0023	1.12605
3.0024	1.96377		0.0024	0.51388
3.0025	0.83608		0.0025	0.61054
3.0026	-2.51479		0.0026	0.64276
3.0027	-0.48494		0.0027	0.19168
3.0028	-1.87039		0.0028	0.0628
3.0029	-8.0566		0.0029	0.80386
3.003	-1.06489		0.003	-1.03267
3.0031	-3.22362		0.0031	0.77164
3.0032	-6.86446		0.0032	0.28834
3.0033	-2.51479		0.0033	-0.13052
3.0034	-2.57923		0.0034	1.28715
3.0035	3.51032		0.0035	0.77164
3.0036	-2.51479		0.0036	1.31937
3.0037	-3.93246		0.0037	0.93274
3.0038	-0.96823		0.0038	0.25612
3.0039	-1.29043		0.0039	1.28715
3.004	-1.99927		0.004	0.90052
3.0041	-0.5816		0.0041	0.385
3.0042	-1.45153		0.0042	1.51269
3.0043	-0.45272		0.0043	0.67498
3.0044	-0.83936		0.0044	0.80386
3.0045	-1.67707		0.0045	1.54491
3.0046	-1.12933		0.0046	0.48166
3.0047	-1.83817		0.0047	0.5461
3.0048	-1.87039		0.0048	0.99717
3.0049	-1.09711		0.0049	-1.19377
3.005	-1.74151		0.005	0.0628
3.0051	-1.83817		0.0051	-2.57923
3.0052	-1.32265		0.0052	-2.99808
3.0053	-1.77373		0.0053	-0.77492
3.0054	-1.00045		0.0054	0.51388
3.0055	-1.99927		0.0055	-1.32265
3.0056	-1.80595		0.0056	1.64157
3.0057	-1.64485		0.0057	4.6058
3.0058	-2.25703		0.0058	1.28715
3.0059	-1.77373		0.0059	1.19049
3.006	-2.67589		0.006	-0.00164
3.0061	-2.28925		0.0061	3.41366
3.0062	-1.80595		0.0062	-0.00164
3.0063	-2.12815		0.0063	0.51388
3.0064	-1.58041		0.0064	5.21797
3.0065	-1.38709		0.0065	1.28715
3.0066	-1.80595		0.0066	2.83371
3.0067	-1.35487		0.0067	1.02939
3.0068	-1.67707		0.0068	2.12487
3.0069	-1.77373		0.0069	2.28597
3.007	-1.19377		0.007	-5.73677
3.0071	-1.74151		0.0071	-0.5816
3.0072	-1.41931		0.0072	1.83489
3.0073	-0.77492		0.0073	-9.08763
3.0074	-1.93483		0.0074	-2.41813
3.0075	-0.90379		0.0075	0.83608
3.0076	-1.54819		0.0076	3.92918
3.0077	-1.77373		0.0077	-0.93601
3.0078	-1.16155		0.0078	0.61054
3.0079	-2.16037		0.0079	1.09383
3.008	-2.74033		0.008	1.64157
3.0081	-2.35369		0.0081	-1.25821
3.0082	-2.8692		0.0082	0.73942
3.0083	-2.41813		0.0083	4.4447
3.0084	-1.45153		0.0084	-0.35606
3.0085	-1.51597		0.0085	1.93155
3.0086	-1.32265		0.0086	5.25019
3.0087	-1.51597		0.0087	1.64157
3.0088	-2.25703		0.0088	1.51269
3.0089	-1.25821		0.0089	3.25256
3.009	-1.90261		0.009	2.09265
3.0091	-0.80714		0.0091	4.1225
3.0092	-0.90379		0.0092	-1.19377
3.0093	-1.58041		0.0093	1.06161
3.0094	0.67498		0.0094	1.99599
3.0095	-1.41931		0.0095	-0.45272
3.0096	-3.12696		0.0096	1.02939
3.0097	-0.06608		0.0097	0.7072
3.0098	-2.22481		0.0098	0.15946
3.0099	-2.38591		0.0099	1.02939
3.01	0.15946		0.01	-0.2594
3.0101	-2.35369		0.0101	0.61054
3.0102	1.54491		0.0102	0.35278
3.0103	-1.74151		0.0103	0.51388
3.0104	-2.19259		0.0104	0.7072
3.0105	3.1559		0.0105	0.77164
3.0106	-1.00045		0.0106	0.57832
3.0107	-2.22481		0.0107	0.67498
3.0108	-0.29162		0.0108	0.96495
3.0109	-1.12933		0.0109	0.96495
3.011	-1.77373		0.011	1.28715
3.0111	-0.7427		0.0111	0.90052
3.0112	-0.83936		0.0112	1.57713
3.0113	0.19168		0.0113	0.67498
3.0114	-0.19496		0.0114	0.77164
3.0115	-2.48257		0.0115	0.96495
3.0116	1.89933		0.0116	0.0628
3.0117	0.61054		0.0117	0.80386
3.0118	-6.28451		0.0118	0.35278
3.0119	3.22034		0.0119	0.12724
3.012	-0.13052		0.012	0.77164
3.0121	-8.47545		0.0121	0.385
3.0122	-0.48494		0.0122	0.28834
3.0123	-1.74151		0.0123	0.28834
3.0124	3.9614		0.0124	-1.09711
3.0125	-2.54701		0.0125	0.0628
3.0126	-3.57804		0.0126	0.41722
3.0127	-1.51597		0.0127	0.12724
3.0128	-1.16155		0.0128	-0.19496
3.0129	-3.22362		0.0129	-0.13052
3.013	-1.54819		0.013	3.83252
3.0131	0.5461		0.0131	1.67379
3.0132	-3.15918		0.0132	0.15946
3.0133	-1.70929		0.0133	0.385
3.0134	3.02702		0.0134	2.89814
3.0135	-0.77492		0.0135	0.44944
3.0136	-1.58041		0.0136	1.28715
3.0137	0.57832		0.0137	2.28597
3.0138	1.31937		0.0138	0.57832
3.0139	-1.61263		0.0139	1.31937
3.014	-4.4802		0.014	0.77164
3.0141	-0.22718		0.0141	0.7072
3.0142	-1.22599		0.0142	1.12605
3.0143	-1.35487		0.0143	-2.51479
3.0144	-2.22481		0.0144	0.67498
3.0145	-1.70929		0.0145	0.8683
3.0146	-0.5816		0.0146	-6.34895
3.0147	-2.28925		0.0147	-0.67826
3.0148	-1.16155		0.0148	-1.35487
3.0149	-0.96823		0.0149	-2.61145
3.015	-1.77373		0.015	-1.25821
3.0151	-0.93601		0.0151	-0.5816
3.0152	-1.93483		0.0152	-2.22481
3.0153	-1.83817		0.0153	1.83489
3.0154	-1.22599		0.0154	0.64276
3.0155	-2.45035		0.0155	0.28834
3.0156	-1.38709		0.0156	2.80149
3.0157	-2.74033		0.0157	-1.12933
3.0158	-2.28925		0.0158	0.0628
3.0159	-1.87039		0.0159	6.12013
3.016	-1.83817		0.016	1.06161
3.0161	-2.16037		0.0161	2.02821
3.0162	-1.70929		0.0162	6.63564
3.0163	-1.61263		0.0163	2.9948
3.0164	-1.41931		0.0164	1.12605
3.0165	-1.67707		0.0165	0.2239
3.0166	-1.32265		0.0166	3.02702
3.0167	-1.22599		0.0167	1.35159
3.0168	-1.22599		0.0168	-1.58041
3.0169	-1.96705		0.0169	0.12724
3.017	-1.22599		0.017	0.64276
3.0171	-1.83817		0.0171	0.15946
3.0172	-1.19377		0.0172	-2.45035
3.0173	-1.61263		0.0173	0.51388
3.0174	-1.64485		0.0174	0.5461
3.0175	-1.51597		0.0175	-3.90024
3.0176	-2.19259		0.0176	-0.54938
3.0177	-1.99927		0.0177	1.96377
3.0178	-1.99927		0.0178	-1.09711
3.0179	-1.61263		0.0179	-0.16274
3.018	-2.90142		0.018	1.48047
3.0181	-1.96705		0.0181	7.28004
3.0182	-1.99927		0.0182	2.31819
3.0183	-1.19377		0.0183	2.06043
3.0184	-1.64485		0.0184	7.31226
3.0185	-1.90261		0.0185	4.02584
3.0186	-0.45272		0.0186	2.38263
3.0187	-1.74151		0.0187	2.60817
3.0188	-1.90261		0.0188	5.83015
3.0189	-0.38828		0.0189	1.41603
3.019	-1.58041		0.019	1.99599
3.0191	-0.96823		0.0191	2.22153
3.0192	-1.19377		0.0192	0.03058
3.0193	-0.64604		0.0193	0.73942
3.0194	-0.4205		0.0194	0.32056
3.0195	-1.51597		0.0195	0.0628
3.0196	-1.22599		0.0196	1.15827
3.0197	-0.16274		0.0197	-0.80714
3.0198	-2.54701		0.0198	0.44944
3.0199	-2.54701		0.0199	0.2239
3.02	-1.35487		0.02	0.15946
3.0201	-2.09593		0.0201	0.48166
3.0202	-1.38709		0.0202	-0.19496
3.0203	-1.61263		0.0203	0.61054
3.0204	-1.32265		0.0204	0.7072
3.0205	-0.54938		0.0205	0.51388
3.0206	-2.19259		0.0206	1.15827
3.0207	-1.58041		0.0207	1.02939
3.0208	0.19168		0.0208	0.48166
3.0209	-2.03149		0.0209	1.19049
3.021	-1.61263		0.021	0.99717
3.0211	-0.38828		0.0211	0.96495
3.0212	-1.90261		0.0212	0.96495
3.0213	-3.6747		0.0213	0.61054
3.0214	0.28834		0.0214	0.8683
3.0215	0.77164		0.0215	0.83608
3.0216	8.85881		0.0216	0.35278
3.0217	-1.93483		0.0217	0.83608
3.0218	0.2239		0.0218	0.48166
3.0219	0.83608		0.0219	0.0628
3.022	-2.93364		0.022	0.64276
3.0221	-1.12933		0.0221	0.2239
3.0222	-1.96705		0.0222	0.15946
3.0223	-1.35487		0.0223	0.5461
3.0224	-0.45272		0.0224	-0.22718
3.0225	-3.64248		0.0225	0.41722
3.0226	1.31937		0.0226	-0.29162
3.0227	-0.48494		0.0227	-0.16274
3.0228	-3.22362		0.0228	0.73942
3.0229	-2.57923		0.0229	0.35278
3.023	-0.64604		0.023	-0.35606
3.0231	-2.54701		0.0231	0.8683
3.0232	-5.60789		0.0232	0.44944
3.0233	-1.96705		0.0233	1.09383
3.0234	0.19168		0.0234	0.93274
3.0235	5.95903		0.0235	1.02939
3.0236	-2.19259		0.0236	0.99717
3.0237	-0.83936		0.0237	0.8683
3.0238	0.15946		0.0238	0.35278
3.0239	-1.19377		0.0239	1.54491
3.024	-1.19377		0.024	0.25612
3.0241	-1.87039		0.0241	1.15827
3.0242	-1.51597		0.0242	0.96495
3.0243	-0.5816		0.0243	-0.29162
3.0244	-2.03149		0.0244	0.28834
3.0245	-1.16155		0.0245	-0.7427
3.0246	-1.25821		0.0246	-1.25821
3.0247	-2.28925		0.0247	-0.5816
3.0248	-1.48375		0.0248	-1.12933
3.0249	-2.28925		0.0249	-1.58041
3.025	-2.57923		0.025	1.15827
3.0251	-1.58041		0.0251	-0.87158
3.0252	-3.06252		0.0252	0.61054
3.0253	-2.09593		0.0253	1.31937
3.0254	-2.41813		0.0254	1.09383
3.0255	-2.61145		0.0255	1.15827
3.0256	-1.48375		0.0256	0.90052
3.0257	-1.99927		0.0257	4.54136
3.0258	-1.77373		0.0258	3.1559
3.0259	-1.25821		0.0259	0.385
3.026	-1.90261		0.026	1.99599
3.0261	-1.12933		0.0261	4.6058
3.0262	-1.61263		0.0262	0.80386
3.0263	-1.80595		0.0263	1.35159
3.0264	-1.29043		0.0264	4.2836
3.0265	-1.80595		0.0265	0.73942
3.0266	-1.54819		0.0266	1.31937
3.0267	-0.93601		0.0267	1.22271
3.0268	-1.67707		0.0268	1.70601
3.0269	-1.09711		0.0269	0.51388
3.027	-1.93483		0.027	-4.4802
3.0271	-2.25703		0.0271	0.12724
3.0272	-1.45153		0.0272	1.89933
3.0273	-2.90142		0.0273	-9.82869
3.0274	-1.93483		0.0274	-0.51716
3.0275	-2.19259		0.0275	1.19049
3.0276	-3.77136		0.0276	1.31937
3.0277	-2.03149		0.0277	0.51388
3.0278	-1.48375		0.0278	0.0628
3.0279	-1.51597		0.0279	1.19049
3.028	-1.25821		0.028	2.41485
3.0281	-1.64485		0.0281	0.15946
3.0282	-2.28925		0.0282	2.93036
3.0283	-1.35487		0.0283	5.63683
3.0284	-1.90261		0.0284	2.12487
3.0285	-1.51597		0.0285	5.12131
3.0286	-1.45153		0.0286	4.79911
3.0287	-2.19259		0.0287	2.89814
3.0288	-1.29043		0.0288	2.44707
3.0289	-0.5816		0.0289	1.38381
3.029	-1.58041		0.029	1.60935
3.0291	-0.7427		0.0291	0.7072
3.0292	-0.77492		0.0292	-2.19259
3.0293	-2.06371		0.0293	1.19049
3.0294	-1.35487		0.0294	-0.19496
3.0295	-1.48375		0.0295	0.35278
3.0296	-2.74033		0.0296	0.5461
3.0297	-1.83817		0.0297	-0.61382
3.0298	-3.09474		0.0298	0.51388
3.0299	-1.80595		0.0299	-0.32384
3.03	-1.96705		0.03	-0.48494
3.0301	-1.87039		0.0301	0.7072
3.0302	-0.77492		0.0302	-0.29162
3.0303	-1.64485		0.0303	0.73942
3.0304	-1.22599		0.0304	0.64276
3.0305	-1.80595		0.0305	0.51388
3.0306	-2.16037		0.0306	1.31937
3.0307	-0.64604		0.0307	0.64276
3.0308	-0.0983		0.0308	1.64157
3.0309	-0.13052		0.0309	0.7072
3.031	1.22271		0.031	0.35278
3.0311	3.02702		0.0311	1.25493
3.0312	1.06161		0.0312	0.67498
3.0313	1.86711		0.0313	0.57832
3.0314	-7.28332		0.0314	1.02939
3.0315	-1.00045		0.0315	1.09383
3.0316	0.19168		0.0316	0.51388
3.0317	-1.19377		0.0317	0.93274
3.0318	-0.06608		0.0318	0.0628
3.0319	-1.38709		0.0319	0.5461
3.032	1.70601		0.032	0.64276
3.0321	-0.4205		0.0321	-0.71048
3.0322	-3.06252		0.0322	0.25612
3.0323	-4.19022		0.0323	0.03058
3.0324	-2.99808		0.0324	-1.90261
3.0325	-2.48257		0.0325	0.385
3.0326	-0.45272		0.0326	-0.13052
3.0327	1.09383		0.0327	0.83608
3.0328	-2.74033		0.0328	1.44825
3.0329	0.385		0.0329	-0.00164
3.033	-3.28806		0.033	4.96021
3.0331	0.8683		0.0331	0.67498
3.0332	3.25256		0.0332	0.25612
3.0333	1.80267		0.0333	1.38381
3.0334	0.44944		0.0334	2.31819
3.0335	0.73942		0.0335	0.15946
3.0336	-1.22599		0.0336	1.57713
3.0337	-1.09711		0.0337	2.09265
3.0338	-1.35487		0.0338	1.48047
3.0339	-4.41576		0.0339	0.90052
3.034	-1.22599		0.034	0.15946
3.0341	-2.64367		0.0341	0.67498
3.0342	0.57832		0.0342	-0.35606
3.0343	-0.90379		0.0343	-3.61026
3.0344	-2.54701		0.0344	-0.2594
3.0345	-2.03149		0.0345	-0.0983
3.0346	-2.45035		0.0346	-6.47782
3.0347	-3.25584		0.0347	-0.06608
3.0348	-1.54819		0.0348	-0.16274
3.0349	-3.22362		0.0349	0.48166
3.035	-1.99927		0.035	-0.00164
3.0351	-1.74151		0.0351	-0.48494
3.0352	-2.38591		0.0352	1.19049
3.0353	-1.80595		0.0353	1.12605
3.0354	-1.16155		0.0354	-0.00164
3.0355	-1.70929		0.0355	1.73823
3.0356	-1.38709		0.0356	2.25375
3.0357	-1.83817		0.0357	1.02939
3.0358	-1.99927		0.0358	1.64157
3.0359	-1.35487		0.0359	5.21797
3.036	-1.51597		0.036	2.76927
3.0361	-1.67707		0.0361	1.83489
3.0362	-1.58041		0.0362	6.24901
3.0363	-1.61263		0.0363	3.51032
3.0364	-1.00045		0.0364	0.09502
3.0365	-1.90261		0.0365	-1.61263
3.0366	-1.35487		0.0366	2.67261
3.0367	-1.48375		0.0367	0.67498
3.0368	-2.38591		0.0368	-3.0303
3.0369	-1.93483		0.0369	0.25612
3.037	-3.32028		0.037	1.57713
3.0371	-2.32147		0.0371	0.35278
3.0372	-2.22481		0.0372	-2.90142
3.0373	-2.09593		0.0373	2.15709
3.0374	-1.58041		0.0374	0.64276
3.0375	-1.54819		0.0375	-3.22362
3.0376	-1.83817		0.0376	-0.87158
3.0377	-1.54819		0.0377	1.06161
3.0378	-1.48375		0.0378	0.2239
3.0379	-1.61263		0.0379	1.02939
3.038	-1.29043		0.038	3.70364
3.0381	-1.19377		0.0381	9.08435
3.0382	-1.51597		0.0382	5.95903
3.0383	-0.03386		0.0383	1.09383
3.0384	-2.22481		0.0384	8.56883
3.0385	-0.87158		0.0385	4.05806
3.0386	-1.64485		0.0386	-0.45272
3.0387	-2.12815		0.0387	1.22271
3.0388	-1.22599		0.0388	0.80386
3.0389	-2.09593		0.0389	-0.03386
3.039	-1.87039		0.039	2.06043
3.0391	-2.25703		0.0391	-0.5816
3.0392	-2.03149		0.0392	0.48166
3.0393	-2.25703		0.0393	1.09383
3.0394	-1.61263		0.0394	-0.7427
3.0395	-2.32147		0.0395	0.51388
3.0396	-1.70929		0.0396	-0.06608
3.0397	-1.51597		0.0397	-1.41931
3.0398	-1.99927		0.0398	0.51388
3.0399	-0.83936		0.0399	-0.83936
3.04	-1.74151		0.04	0.09502
3.0401	-2.54701		0.0401	0.57832
3.0402	-0.48494		0.0402	0.12724
3.0403	-1.64485		0.0403	1.31937
3.0404	-0.22718		0.0404	0.48166
3.0405	-0.67826		0.0405	0.57832
3.0406	-1.83817		0.0406	1.06161
3.0407	-0.7427		0.0407	0.61054
3.0408	2.57595		0.0408	0.61054
3.0409	-1.38709		0.0409	0.7072
3.041	0.8683		0.041	1.06161
3.0411	-6.6067		0.0411	0.77164
3.0412	-1.64485		0.0412	0.64276
3.0413	0.03058		0.0413	0.67498
3.0414	-1.64485		0.0414	0.64276
3.0415	-1.03267		0.0415	0.48166
3.0416	-1.32265		0.0416	0.35278
3.0417	-0.4205		0.0417	0.385
3.0418	0.90052		0.0418	-0.19496
3.0419	-2.45035		0.0419	-0.13052
3.042	-7.47664		0.042	-0.45272
3.0421	-2.12815		0.0421	0.2239
3.0422	-2.16037		0.0422	0.03058
3.0423	3.41366		0.0423	0.09502
3.0424	1.60935		0.0424	0.57832
3.0425	-2.41813		0.0425	0.93274
3.0426	0.51388		0.0426	0.5461
3.0427	0.64276		0.0427	0.93274
3.0428	2.12487		0.0428	0.73942
3.0429	3.57476		0.0429	0.44944
3.043	-3.41694		0.043	0.57832
3.0431	0.03058		0.0431	0.5461
3.0432	0.61054		0.0432	0.77164
3.0433	2.02821		0.0433	1.73823
3.0434	-1.09711		0.0434	0.03058
3.0435	-1.51597		0.0435	1.80267
3.0436	-7.09		0.0436	0.8683
3.0437	-0.64604		0.0437	0.25612
3.0438	-2.57923		0.0438	0.96495
3.0439	-0.67826		0.0439	-0.22718
3.044	-1.03267		0.044	0.12724
3.0441	-2.96586		0.0441	-0.2594
3.0442	-0.96823		0.0442	0.03058
3.0443	-1.99927		0.0443	-0.00164
3.0444	-3.12696		0.0444	0.41722
3.0445	-2.45035		0.0445	0.03058
3.0446	-3.28806		0.0446	1.54491
3.0447	-1.83817		0.0447	0.73942
3.0448	-0.54938		0.0448	-0.38828
3.0449	-2.16037		0.0449	1.35159
3.045	-0.67826		0.045	0.5461
3.0451	-1.19377		0.0451	-0.5816
3.0452	-1.41931		0.0452	1.64157
3.0453	-0.96823		0.0453	-0.03386
3.0454	-2.12815		0.0454	3.86474
3.0455	-1.25821		0.0455	2.06043
3.0456	-1.41931		0.0456	1.19049
3.0457	-1.83817		0.0457	7.3767
3.0458	-0.77492		0.0458	3.67142
3.0459	-1.77373		0.0459	1.80267
3.046	-1.74151		0.046	4.18694
3.0461	-1.90261		0.0461	2.93036
3.0462	-2.45035		0.0462	1.64157
3.0463	-1.93483		0.0463	2.06043
3.0464	-1.41931		0.0464	2.09265
3.0465	-2.57923		0.0465	1.51269
3.0466	-1.87039		0.0466	0.57832
3.0467	-2.80477		0.0467	-2.41813
3.0468	-2.48257		0.0468	2.76927
3.0469	-1.99927		0.0469	0.12724
3.047	-2.57923		0.047	-7.50886
3.0471	-1.99927		0.0471	0.51388
3.0472	-1.58041		0.0472	0.2239
3.0473	-1.32265		0.0473	-7.76662
3.0474	-1.25821		0.0474	-1.25821
3.0475	-1.51597		0.0475	-0.03386
3.0476	-0.87158		0.0476	7.95666
3.0477	-2.09593		0.0477	-0.38828
3.0478	-1.48375		0.0478	3.05924
3.0479	-1.80595		0.0479	5.25019
3.048	-1.06489		0.048	2.57595
3.0481	-1.45153		0.0481	2.89814
3.0482	-0.96823		0.0482	2.31819
3.0483	0.12724		0.0483	4.21916
3.0484	-1.74151		0.0484	0.96495
3.0485	-1.67707		0.0485	0.57832
3.0486	-3.96468		0.0486	3.60698
3.0487	-3.64248		0.0487	1.70601
3.0488	-1.90261		0.0488	-0.29162
3.0489	-0.71048		0.0489	0.41722
3.049	-2.38591		0.049	0.99717
3.0491	-1.61263		0.0491	-0.51716
3.0492	-2.51479		0.0492	-2.19259
3.0493	-1.48375		0.0493	0.03058
3.0494	-1.51597		0.0494	-0.80714
3.0495	-3.8358		0.0495	0.15946
3.0496	-1.87039		0.0496	-1.29043
3.0497	-2.03149		0.0497	-0.16274
3.0498	0.90052		0.0498	0.15946
3.0499	-0.13052		0.0499	-0.80714
3.05	-1.87039		0.05	0.80386
3.0501	-0.03386		0.0501	0.61054
3.0502	-2.09593		0.0502	0.80386
3.0503	-0.77492		0.0503	0.90052
3.0504	-0.0983		0.0504	0.44944
3.0505	0.15946		0.0505	1.44825
3.0506	-0.83936		0.0506	0.57832
3.0507	0.0628		0.0507	0.64276
3.0508	-1.90261		0.0508	1.15827
3.0509	-2.90142		0.0509	0.64276
3.051	-2.77255		0.051	0.96495
3.0511	-4.158		0.0511	1.19049
3.0512	-0.54938		0.0512	0.19168
3.0513	-1.74151		0.0513	0.93274
3.0514	0.44944		0.0514	0.93274
3.0515	-0.13052		0.0515	0.25612
3.0516	-2.93364		0.0516	0.35278
3.0517	-3.15918		0.0517	-0.4205
3.0518	-0.71048		0.0518	-0.2594
3.0519	-2.77255		0.0519	0.19168
3.052	-0.71048		0.052	0.03058
3.0521	-1.19377		0.0521	-0.00164
3.0522	-0.03386		0.0522	0.41722
3.0523	-1.99927		0.0523	0.28834
3.0524	1.25493		0.0524	-1.00045
3.0525	1.70601		0.0525	0.12724
3.0526	3.86474		0.0526	0.35278
3.0527	-0.93601		0.0527	2.12487
3.0528	-0.54938		0.0528	1.15827
3.0529	0.03058		0.0529	0.48166
3.053	-3.9969		0.053	5.79793
3.0531	-2.09593		0.0531	1.73823
3.0532	-2.06371		0.0532	0.99717
3.0533	-1.96705		0.0533	0.67498
3.0534	-0.29162		0.0534	2.15709
3.0535	-2.48257		0.0535	1.70601
3.0536	1.19049		0.0536	0.19168
3.0537	-0.96823		0.0537	0.15946
3.0538	-2.28925		0.0538	0.93274
3.0539	-3.25584		0.0539	-1.06489
3.054	-1.87039		0.054	-0.5816
3.0541	-2.67589		0.0541	0.385
3.0542	0.09502		0.0542	-0.22718
3.0543	-1.99927		0.0543	-2.57923
3.0544	-0.80714		0.0544	0.51388
3.0545	0.385		0.0545	0.25612
3.0546	-1.29043		0.0546	-4.22244
3.0547	-0.29162		0.0547	-0.80714
3.0548	-0.7427		0.0548	0.28834
3.0549	-1.03267		0.0549	3.4781
3.055	-0.29162		0.055	-0.83936
3.0551	-2.03149		0.0551	1.67379
3.0552	-1.03267		0.0552	1.80267
3.0553	-1.22599		0.0553	0.8683
3.0554	-2.54701		0.0554	1.93155
3.0555	-0.83936		0.0555	2.64039
3.0556	-1.80595		0.0556	4.1225
3.0557	-1.70929		0.0557	4.18694
3.0558	-1.35487		0.0558	0.64276
3.0559	-1.93483		0.0559	6.21679
3.056	-2.09593		0.056	2.86592
3.0561	-1.70929		0.0561	-0.35606
3.0562	-2.64367		0.0562	5.18575
3.0563	-1.51597		0.0563	1.15827
3.0564	-2.74033		0.0564	-0.00164
3.0565	-1.99927		0.0565	-5.70455
3.0566	-1.77373		0.0566	-0.38828
3.0567	-2.03149		0.0567	0.48166
3.0568	-1.67707		0.0568	-2.19259
3.0569	-1.45153		0.0569	-1.67707
3.057	-1.99927		0.057	1.38381
3.0571	-0.83936		0.0571	0.73942
3.0572	-1.58041		0.0572	-3.54582
3.0573	-1.64485		0.0573	2.06043
3.0574	-0.06608		0.0574	2.28597
3.0575	-1.41931		0.0575	-2.25703
3.0576	-1.58041		0.0576	2.31819
3.0577	-0.80714		0.0577	2.15709
3.0578	-1.54819		0.0578	4.70245
3.0579	-0.67826		0.0579	2.44707
3.058	-1.70929		0.058	0.5461
3.0581	-2.25703		0.0581	10.5987
3.0582	-0.77492		0.0582	2.22153
3.0583	-2.57923		0.0583	-0.83936
3.0584	-2.57923		0.0584	6.92562
3.0585	-2.35369		0.0585	1.99599
3.0586	-2.32147		0.0586	0.32056
3.0587	-2.45035		0.0587	1.22271
3.0588	-1.48375		0.0588	0.48166
3.0589	-1.93483		0.0589	0.19168
3.059	-1.06489		0.059	0.25612
3.0591	-1.58041		0.0591	-1.48375
3.0592	-1.90261		0.0592	0.67498
3.0593	-1.16155		0.0593	-1.19377
3.0594	-1.83817		0.0594	-0.48494
3.0595	-1.32265		0.0595	-0.54938
3.0596	-0.19496		0.0596	-1.16155
3.0597	-2.12815		0.0597	0.99717
3.0598	-0.67826		0.0598	0.35278
3.0599	-0.54938		0.0599	0.385
3.06	-1.58041		0.06	1.25493
3.0601	-0.61382		0.0601	0.09502
3.0602	-0.80714		0.0602	1.12605
3.0603	-1.51597		0.0603	1.12605
3.0604	0.0628		0.0604	0.7072
3.0605	-1.93483		0.0605	0.99717
3.0606	-2.61145		0.0606	0.61054
3.0607	-1.51597		0.0607	0.64276
3.0608	-2.32147		0.0608	1.09383
3.0609	-1.45153		0.0609	0.35278
3.061	-0.90379		0.061	0.67498
3.0611	-1.90261		0.0611	0.80386
3.0612	-0.96823		0.0612	0.15946
3.0613	-1.54819		0.0613	0.83608
3.0614	-0.71048		0.0614	-0.48494
3.0615	-1.41931		0.0615	0.2239
3.0616	-2.54701		0.0616	0.0628
3.0617	-0.2594		0.0617	-0.00164
3.0618	-0.5816		0.0618	0.385
3.0619	-0.77492		0.0619	-0.19496
3.062	0.61054		0.062	0.64276
3.0621	1.73823		0.0621	0.90052
3.0622	0.80386		0.0622	0.67498
3.0623	3.57476		0.0623	0.385
3.0624	0.15946		0.0624	1.19049
3.0625	0.12724		0.0625	0.57832
3.0626	0.5461		0.0626	0.96495
3.0627	-1.22599		0.0627	0.90052
3.0628	-1.19377		0.0628	0.2239
3.0629	-1.99927		0.0629	1.77045
3.063	-1.51597		0.063	0.73942
3.0631	-3.64248		0.0631	0.93274
3.0632	-2.96586		0.0632	1.80267
3.0633	-0.29162		0.0633	0.35278
3.0634	-1.41931		0.0634	0.2239
3.0635	-4.51242		0.0635	1.25493
3.0636	-0.96823		0.0636	-0.06608
3.0637	-1.19377		0.0637	0.15946
3.0638	-5.64011		0.0638	0.35278
3.0639	-1.19377		0.0639	0.32056
3.064	-1.54819		0.064	1.25493
3.0641	-1.74151		0.0641	0.385
3.0642	1.06161		0.0642	0.28834
3.0643	-1.32265		0.0643	1.31937
3.0644	1.09383		0.0644	-0.19496
3.0645	-0.00164		0.0645	0.67498
3.0646	-1.48375		0.0646	1.89933
3.0647	0.03058		0.0647	-0.2594
3.0648	-1.54819		0.0648	1.12605
3.0649	-1.45153		0.0649	1.48047
3.065	-0.83936		0.065	0.83608
3.0651	-1.80595		0.0651	2.70483
3.0652	-0.93601		0.0652	2.25375
3.0653	-1.58041		0.0653	1.93155
3.0654	-1.87039		0.0654	8.50439
3.0655	-1.67707		0.0655	1.77045
3.0656	-1.99927		0.0656	1.67379
3.0657	-2.06371		0.0657	5.83015
3.0658	-1.83817		0.0658	1.12605
3.0659	-2.83698		0.0659	1.25493
3.066	-2.19259		0.066	1.02939
3.0661	-2.41813		0.0661	2.25375
3.0662	-2.16037		0.0662	1.28715
3.0663	-1.74151		0.0663	-0.71048
3.0664	-1.70929		0.0664	1.89933
3.0665	-1.67707		0.0665	1.77045
3.0666	-1.09711		0.0666	0.25612
3.0667	-1.77373		0.0667	-2.90142
3.0668	-1.35487		0.0668	1.86711
3.0669	-1.38709		0.0669	0.19168
3.067	-1.54819		0.067	-5.80121
3.0671	-1.74151		0.0671	-1.09711
3.0672	-1.29043		0.0672	2.31819
3.0673	-1.35487		0.0673	0.51388
3.0674	-0.87158		0.0674	-0.03386
3.0675	-1.87039		0.0675	2.12487
3.0676	-0.77492		0.0676	7.24782
3.0677	-1.22599		0.0677	0.51388
3.0678	-2.41813		0.0678	0.61054
3.0679	-2.48257		0.0679	0.64276
3.068	-2.70811		0.068	2.41485
3.0681	-3.48138		0.0681	-0.0983
3.0682	-5.02793		0.0682	-0.22718
3.0683	-3.12696		0.0683	4.76689
3.0684	-2.22481		0.0684	0.7072
3.0685	-0.03386		0.0685	-0.67826
3.0686	-2.51479		0.0686	0.96495
3.0687	-1.06489		0.0687	0.41722
3.0688	-1.25821		0.0688	-1.09711
3.0689	-2.06371		0.0689	-1.29043
3.069	-0.87158		0.069	-1.12933
3.0691	-1.77373		0.0691	-0.54938
3.0692	-1.16155		0.0692	-3.3525
3.0693	-0.7427		0.0693	-1.74151
3.0694	-1.64485		0.0694	0.7072
3.0695	0.09502		0.0695	0.19168
3.0696	-0.87158		0.0696	-0.4205
3.0697	-1.25821		0.0697	1.44825
3.0698	-1.00045		0.0698	0.15946
3.0699	-1.87039		0.0699	0.93274
3.07	-2.32147		0.07	1.06161
3.0701	-4.19022		0.0701	0.2239
3.0702	-3.22362		0.0702	1.22271
3.0703	-3.61026		0.0703	0.8683
3.0704	-0.0983		0.0704	0.7072
3.0705	-1.83817		0.0705	1.83489
3.0706	-2.16037		0.0706	0.5461
3.0707	-0.64604		0.0707	0.93274
3.0708	-2.96586		0.0708	1.41603
3.0709	-2.25703		0.0709	0.41722
3.071	-2.06371		0.071	0.67498
3.0711	-3.06252		0.0711	-0.29162
3.0712	-0.22718		0.0712	0.09502
3.0713	-2.03149		0.0713	-0.03386
3.0714	1.12605		0.0714	-0.06608
3.0715	0.57832		0.0715	0.03058
3.0716	-0.71048		0.0716	0.32056
3.0717	2.96258		0.0717	0.64276
3.0718	1.44825		0.0718	0.67498
3.0719	-0.54938		0.0719	0.385
3.072	-0.61382		0.072	0.51388
3.0721	-1.32265		0.0721	0.5461
3.0722	-1.12933		0.0722	0.61054
3.0723	1.93155		0.0723	0.57832
3.0724	-3.1914		0.0724	1.38381
3.0725	-1.29043		0.0725	0.12724
3.0726	-4.25466		0.0726	1.38381
3.0727	-2.61145		0.0727	4.57358
3.0728	-0.51716		0.0728	1.15827
3.0729	-2.57923		0.0729	2.22153
3.073	-0.4205		0.073	5.66905
3.0731	-0.54938		0.0731	1.86711
3.0732	-3.0303		0.0732	1.48047
3.0733	-1.70929		0.0733	-0.29162
3.0734	-0.83936		0.0734	1.60935
3.0735	-1.09711		0.0735	0.7072
3.0736	-1.67707		0.0736	0.09502
3.0737	0.0628		0.0737	1.60935
3.0738	0.12724		0.0738	0.99717
3.0739	3.1559		0.0739	0.28834
3.074	-0.45272		0.074	-0.93601
3.0741	-0.19496		0.0741	-0.67826
3.0742	0.77164		0.0742	0.385
3.0743	-1.29043		0.0743	-2.99808
3.0744	-1.00045		0.0744	-0.00164
3.0745	-0.77492		0.0745	1.57713
3.0746	-1.51597		0.0746	-2.19259
3.0747	-1.38709		0.0747	-0.2594
3.0748	-2.61145		0.0748	2.47929
3.0749	-1.16155		0.0749	5.21797
3.075	-1.90261		0.075	1.96377
3.0751	-1.96705		0.0751	4.4447
3.0752	-1.77373		0.0752	1.22271
3.0753	-1.93483		0.0753	2.38263
3.0754	-2.80477		0.0754	2.38263
3.0755	-1.61263		0.0755	0.35278
3.0756	-2.45035		0.0756	3.44588
3.0757	-1.38709		0.0757	0.32056
3.0758	-1.67707		0.0758	-0.35606
3.0759	-1.64485		0.0759	6.08791
3.076	-1.29043		0.076	0.03058
3.0761	-1.12933		0.0761	0.32056
3.0762	-1.35487		0.0762	1.28715
3.0763	-1.29043		0.0763	0.5461
3.0764	-2.06371		0.0764	0.44944
3.0765	-1.29043		0.0765	-7.92772
3.0766	-1.48375		0.0766	-0.29162
3.0767	-1.51597		0.0767	2.12487
3.0768	-1.35487		0.0768	-1.16155
3.0769	-1.09711		0.0769	0.32056
3.077	-1.70929		0.077	4.47692
3.0771	-1.25821		0.0771	1.31937
3.0772	-1.80595		0.0772	-0.90379
3.0773	-1.70929		0.0773	2.70483
3.0774	-1.87039		0.0774	2.38263
3.0775	-2.45035		0.0775	-0.03386
3.0776	-1.90261		0.0776	-1.12933
3.0777	-2.90142		0.0777	0.90052
3.0778	-1.77373		0.0778	7.08672
3.0779	-2.06371		0.0779	0.12724
3.078	-2.03149		0.078	-1.03267
3.0781	-2.70811		0.0781	10.3087
3.0782	-1.41931		0.0782	0.48166
3.0783	-1.93483		0.0783	-0.06608
3.0784	-1.22599		0.0784	3.9614
3.0785	-1.41931		0.0785	-0.51716
3.0786	-1.54819		0.0786	0.35278
3.0787	-1.54819		0.0787	-2.25703
3.0788	-1.22599		0.0788	0.12724
3.0789	-1.48375		0.0789	-0.13052
3.079	-0.7427		0.079	-1.87039
3.0791	-1.96705		0.0791	-0.2594
3.0792	-1.06489		0.0792	-0.16274
3.0793	-1.06489		0.0793	-0.03386
3.0794	-2.03149		0.0794	0.57832
3.0795	-1.22599		0.0795	-0.0983
3.0796	-2.45035		0.0796	0.90052
3.0797	-3.77136		0.0797	0.99717
3.0798	-2.74033		0.0798	0.15946
3.0799	-3.0303		0.0799	1.44825
3.08	-3.57804		0.08	1.22271
3.0801	-1.51597		0.0801	0.64276
3.0802	-3.0303		0.0802	1.86711
3.0803	-1.06489		0.0803	0.61054
3.0804	-1.12933		0.0804	1.41603
3.0805	-1.61263		0.0805	0.64276
3.0806	-1.19377		0.0806	0.12724
3.0807	-1.25821		0.0807	0.99717
3.0808	-2.41813		0.0808	-0.4205
3.0809	0.385		0.0809	0.12724
3.081	-2.22481		0.081	0.03058
3.0811	-3.41694		0.0811	-0.16274
3.0812	-0.29162		0.0812	0.19168
3.0813	-1.48375		0.0813	0.385
3.0814	1.06161		0.0814	0.35278
3.0815	0.90052		0.0815	0.5461
3.0816	-1.41931		0.0816	0.25612
3.0817	3.89696		0.0817	0.41722
3.0818	-2.64367		0.0818	1.22271
3.0819	-2.32147		0.0819	-0.2594
3.082	-3.77136		0.082	0.77164
3.0821	-2.54701		0.0821	1.12605
3.0822	-0.71048		0.0822	0.64276
3.0823	-1.41931		0.0823	1.22271
3.0824	-1.16155		0.0824	0.99717
3.0825	-1.29043		0.0825	1.15827
3.0826	-2.54701		0.0826	1.73823
3.0827	-4.35132		0.0827	0.64276
3.0828	-0.0983		0.0828	1.02939
3.0829	-2.09593		0.0829	1.77045
3.083	1.06161		0.083	-0.22718
3.0831	0.67498		0.0831	0.73942
3.0832	-0.77492		0.0832	1.12605
3.0833	3.02702		0.0833	0.44944
3.0834	1.51269		0.0834	0.73942
3.0835	-0.16274		0.0835	0.48166
3.0836	-1.19377		0.0836	0.51388
3.0837	-1.74151		0.0837	1.02939
3.0838	-0.77492		0.0838	-0.64604
3.0839	-1.54819		0.0839	0.80386
3.084	-2.61145		0.084	0.73942
3.0841	-1.48375		0.0841	-0.00164
3.0842	0.93274		0.0842	0.7072
3.0843	-2.19259		0.0843	0.64276
3.0844	-0.83936		0.0844	0.77164
3.0845	-1.93483		0.0845	1.54491
3.0846	-2.16037		0.0846	1.86711
3.0847	-0.93601		0.0847	2.31819
3.0848	-2.51479		0.0848	4.34804
3.0849	-1.64485		0.0849	1.15827
3.085	-2.22481		0.085	2.25375
3.0851	-3.06252		0.0851	4.34804
3.0852	-1.25821		0.0852	0.19168
3.0853	-1.83817		0.0853	1.09383
3.0854	-1.29043		0.0854	5.57239
3.0855	-0.64604		0.0855	0.32056
3.0856	-1.67707		0.0856	1.60935
3.0857	-0.64604		0.0857	3.25256
3.0858	-0.93601		0.0858	1.99599
3.0859	-1.32265		0.0859	1.09383
3.086	-1.22599		0.086	-1.22599
3.0861	-2.03149		0.0861	2.06043
3.0862	-1.51597		0.0862	1.51269
3.0863	-1.12933		0.0863	-1.22599
3.0864	-2.06371		0.0864	0.61054
3.0865	-1.29043		0.0865	0.19168
3.0866	-1.48375		0.0866	0.96495
3.0867	-1.77373		0.0867	-2.80477
3.0868	-1.64485		0.0868	0.44944
3.0869	-1.87039		0.0869	1.86711
3.087	-1.99927		0.087	-5.67233
3.0871	-1.87039		0.0871	-0.2594
3.0872	-2.80477		0.0872	3.05924
3.0873	-1.93483		0.0873	-2.93364
3.0874	-2.38591		0.0874	0.35278
3.0875	-2.25703		0.0875	1.22271
3.0876	-1.58041		0.0876	6.92562
3.0877	-1.64485		0.0877	0.67498
3.0878	-1.74151		0.0878	-0.77492
3.0879	-0.90379		0.0879	-0.83936
3.088	-2.22481		0.088	2.22153
3.0881	-0.64604		0.0881	-0.48494
3.0882	-1.93483		0.0882	-0.96823
3.0883	-1.74151		0.0883	3.38144
3.0884	-0.71048		0.0884	-2.28925
3.0885	-2.41813		0.0885	-1.19377
3.0886	-1.93483		0.0886	-1.19377
3.0887	-1.19377		0.0887	-2.22481
3.0888	-1.54819		0.0888	-0.29162
3.0889	-3.1914		0.0889	-2.70811
3.089	-2.35369		0.089	-1.38709
3.0891	-2.16037		0.0891	1.35159
3.0892	-1.93483		0.0892	-2.28925
3.0893	-3.15918		0.0893	0.385
3.0894	-3.44916		0.0894	1.22271
3.0895	-2.48257		0.0895	0.80386
3.0896	-2.74033		0.0896	1.06161
3.0897	-2.45035		0.0897	0.96495
3.0898	-1.38709		0.0898	0.57832
3.0899	-2.19259		0.0899	1.99599
3.09	-1.93483		0.09	0.48166
3.0901	-0.64604		0.0901	1.38381
3.0902	-1.54819		0.0902	1.48047
3.0903	-0.87158		0.0903	0.93274
3.0904	-0.4205		0.0904	1.02939
3.0905	-3.93246		0.0905	0.80386
3.0906	0.03058		0.0906	0.67498
3.0907	-1.93483		0.0907	0.51388
3.0908	-1.25821		0.0908	0.57832
3.0909	-0.32384		0.0909	0.32056
3.091	-1.74151		0.091	0.28834
3.0911	-0.7427		0.0911	0.09502
3.0912	-2.99808		0.0912	0.5461
3.0913	-3.3525		0.0913	0.64276
3.0914	-1.90261		0.0914	0.2239
3.0915	-4.44798		0.0915	0.57832
3.0916	-5.41457		0.0916	0.25612
3.0917	-2.16037		0.0917	0.67498
3.0918	0.8683		0.0918	0.90052
3.0919	-1.90261		0.0919	0.64276
3.092	-1.51597		0.092	0.15946
3.0921	4.15472		0.0921	0.73942
3.0922	0.15946		0.0922	0.8683
3.0923	-1.74151		0.0923	1.60935
3.0924	-2.8692		0.0924	1.99599
3.0925	1.54491		0.0925	0.41722
3.0926	-2.09593		0.0926	1.60935
3.0927	-2.70811		0.0927	4.2836
3.0928	1.09383		0.0928	0.83608
3.0929	0.15946		0.0929	1.48047
3.093	1.44825		0.093	2.96258
3.0931	-3.38472		0.0931	2.22153
3.0932	1.06161		0.0932	0.57832
3.0933	0.8683		0.0933	0.03058
3.0934	-6.12341		0.0934	1.51269
3.0935	-2.48257		0.0935	-0.7427
3.0936	-1.32265		0.0936	0.96495
3.0937	-2.25703		0.0937	0.28834
3.0938	-1.41931		0.0938	-0.32384
3.0939	-1.38709		0.0939	0.5461
3.094	0.99717		0.094	-1.61263
3.0941	-0.29162		0.0941	-0.0983
3.0942	-2.12815		0.0942	1.48047
3.0943	-0.48494		0.0943	-1.16155
3.0944	-0.96823		0.0944	1.41603
3.0945	-3.28806		0.0945	2.70483
3.0946	-1.03267		0.0946	1.22271
3.0947	-1.54819		0.0947	2.38263
3.0948	-1.93483		0.0948	1.99599
3.0949	-0.67826		0.0949	4.2836
3.095	-1.16155		0.095	2.06043
3.0951	-0.71048		0.0951	0.64276
3.0952	0.51388		0.0952	0.12724
3.0953	-1.32265		0.0953	2.83371
3.0954	-0.80714		0.0954	-0.51716
3.0955	-1.45153		0.0955	0.51388
3.0956	-1.70929		0.0956	2.73705
3.0957	-1.61263		0.0957	-0.00164
3.0958	-1.99927		0.0958	-0.06608
3.0959	-1.48375		0.0959	1.54491
3.096	-1.83817		0.096	-0.06608
3.0961	-2.22481		0.0961	0.5461
3.0962	-1.32265		0.0962	-3.15918
3.0963	-1.83817		0.0963	0.8683
3.0964	-1.77373		0.0964	1.41603
3.0965	-1.74151		0.0965	-9.37761
3.0966	-2.12815		0.0966	0.61054
3.0967	-2.03149		0.0967	1.60935
3.0968	-1.64485		0.0968	3.4781
3.0969	-2.57923		0.0969	0.2239
3.097	-1.38709		0.097	0.19168
3.0971	-1.99927		0.0971	-0.03386
3.0972	-2.03149		0.0972	1.31937
3.0973	-1.25821		0.0973	-0.87158
3.0974	-1.77373		0.0974	1.60935
3.0975	-1.70929		0.0975	2.96258
3.0976	-1.58041		0.0976	-1.83817
3.0977	-2.25703		0.0977	0.64276
3.0978	-1.06489		0.0978	3.92918
3.0979	-1.41931		0.0979	-0.06608
3.098	-1.93483		0.098	0.15946
3.0981	-1.16155		0.0981	0.385
3.0982	-2.03149		0.0982	0.03058
3.0983	-1.83817		0.0983	-2.38591
3.0984	-1.45153		0.0984	-6.83224
3.0985	-2.22481		0.0985	-0.71048
3.0986	-1.87039		0.0986	-0.61382
3.0987	-1.67707		0.0987	-1.45153
3.0988	-2.99808		0.0988	0.90052
3.0989	-1.61263		0.0989	0.25612
3.099	-3.86802		0.099	0.57832
3.0991	-2.93364		0.0991	0.77164
3.0992	-2.74033		0.0992	-0.16274
3.0993	-2.38591		0.0993	0.93274
3.0994	-2.35369		0.0994	0.77164
3.0995	-1.35487		0.0995	0.25612
3.0996	-1.90261		0.0996	2.15709
3.0997	-1.22599		0.0997	0.12724
3.0998	-1.32265		0.0998	2.35041
3.0999	-2.32147		0.0999	1.51269
3.1	-0.90379		0.1	0.99717
3.1001	-1.09711		0.1001	1.60935
3.1002	-2.09593		0.1002	0.44944
3.1003	-0.38828		0.1003	0.51388
3.1004	-1.67707		0.1004	0.93274
3.1005	-1.38709		0.1005	0.25612
3.1006	-0.2594		0.1006	0.41722
3.1007	-2.25703		0.1007	0.15946
3.1008	-1.45153		0.1008	0.41722
3.1009	-2.28925		0.1009	0.77164
3.101	-3.09474		0.101	0.19168
3.1011	-2.19259		0.1011	0.41722
3.1012	-2.74033		0.1012	0.93274
3.1013	-3.93246		0.1013	-0.29162
3.1014	-1.83817		0.1014	0.64276
3.1015	-2.28925		0.1015	0.77164
3.1016	-1.51597		0.1016	0.2239
3.1017	-1.00045		0.1017	1.41603
3.1018	-1.90261		0.1018	0.7072
3.1019	-1.09711		0.1019	1.06161
3.102	-1.29043		0.102	1.41603
3.1021	-1.06489		0.1021	1.02939
3.1022	-0.71048		0.1022	1.70601
3.1023	-1.87039		0.1023	2.18931
3.1024	0.73942		0.1024	0.57832
3.1025	-0.87158		0.1025	1.38381
3.1026	0.5461		0.1026	0.8683
3.1027	-0.03386		0.1027	0.64276
3.1028	-0.61382		0.1028	1.25493
3.1029	-0.16274		0.1029	0.83608
3.103	0.7072		0.103	1.12605
3.1031	-0.29162		0.1031	1.09383
3.1032	-1.32265		0.1032	-0.71048
3.1033	-1.32265		0.1033	0.32056
3.1034	-2.09593		0.1034	0.19168
3.1035	-0.93601		0.1035	0.2239
3.1036	-3.64248		0.1036	0.93274
3.1037	-3.32028		0.1037	0.03058
3.1038	-1.19377		0.1038	0.15946
3.1039	-2.57923		0.1039	1.38381
3.104	-2.57923		0.104	-0.22718
3.1041	-1.06489		0.1041	1.51269
3.1042	-0.93601		0.1042	1.96377
3.1043	-1.03267		0.1043	0.61054
3.1044	-1.16155		0.1044	2.18931
3.1045	-0.90379		0.1045	1.83489
3.1046	-0.32384		0.1046	0.90052
3.1047	-1.00045		0.1047	1.51269
3.1048	-0.77492		0.1048	0.8683
3.1049	1.28715		0.1049	0.77164
3.105	-1.29043		0.105	1.77045
3.1051	-0.38828		0.1051	-1.16155
3.1052	-1.06489		0.1052	0.32056
3.1053	-1.96705		0.1053	1.09383
3.1054	-1.41931		0.1054	-1.93483
3.1055	-2.09593		0.1055	0.15946
3.1056	-1.80595		0.1056	-0.22718
3.1057	-1.58041		0.1057	-3.06252
3.1058	-2.74033		0.1058	0.48166
3.1059	-1.29043		0.1059	-2.32147
3.106	-1.96705		0.106	3.12368
3.1061	-2.28925		0.1061	-0.67826
3.1062	-1.61263		0.1062	-1.83817
3.1063	-2.25703		0.1063	0.90052
3.1064	-1.96705		0.1064	1.64157
3.1065	-1.70929		0.1065	-0.2594
3.1066	-2.38591		0.1066	1.25493
3.1067	-1.64485		0.1067	1.99599
3.1068	-1.35487		0.1068	2.57595
3.1069	-1.93483		0.1069	1.51269
3.107	-1.12933		0.107	-0.32384
3.1071	-1.54819		0.1071	2.83371
3.1072	-1.64485		0.1072	0.19168
3.1073	-1.29043		0.1073	-3.48138
3.1074	-1.74151		0.1074	1.48047
3.1075	-1.12933		0.1075	-1.22599
3.1076	-1.35487		0.1076	-3.28806
3.1077	-1.90261		0.1077	-0.83936
3.1078	-1.19377		0.1078	-1.74151
3.1079	-1.70929		0.1079	4.4447
3.108	-6.7678		0.108	-4.158
3.1081	-1.67707		0.1081	-2.38591
3.1082	-1.99927		0.1082	-1.45153
3.1083	-2.70811		0.1083	-0.4205
3.1084	-3.38472		0.1084	-1.99927
3.1085	-2.38591		0.1085	0.61054
3.1086	-1.67707		0.1086	1.22271
3.1087	-3.6747		0.1087	0.96495
3.1088	-4.12578		0.1088	0.80386
3.1089	-1.87039		0.1089	-0.54938
3.109	-2.32147		0.109	1.15827
3.1091	-2.09593		0.1091	1.19049
3.1092	-1.38709		0.1092	-0.22718
3.1093	0.51388		0.1093	1.93155
3.1094	-1.45153		0.1094	0.44944
3.1095	-1.41931		0.1095	1.22271
3.1096	2.51151		0.1096	1.83489
3.1097	-0.5816		0.1097	1.09383
3.1098	-1.29043		0.1098	2.22153
3.1099	-1.12933		0.1099	0.90052
3.11	-0.13052		0.11	0.90052
3.1101	-1.41931		0.1101	1.41603
3.1102	-2.41813		0.1102	0.19168
3.1103	-0.93601		0.1103	0.99717
3.1104	-2.74033		0.1104	0.15946
3.1105	-1.58041		0.1105	0.57832
3.1106	-4.54464		0.1106	0.80386
3.1107	-4.67351		0.1107	0.32056
3.1108	-3.0303		0.1108	0.67498
3.1109	-3.5136		0.1109	0.67498
3.111	-4.73795		0.111	-0.00164
3.1111	-1.93483		0.1111	1.25493
3.1112	-2.16037		0.1112	0.44944
3.1113	-1.70929		0.1113	0.51388
3.1114	-0.61382		0.1114	0.93274
3.1115	-1.48375		0.1115	0.28834
3.1116	-1.77373		0.1116	0.77164
3.1117	-1.83817		0.1117	1.44825
3.1118	-1.38709		0.1118	1.02939
3.1119	-0.64604		0.1119	1.28715
3.112	-2.09593		0.112	1.99599
3.1121	0.61054		0.1121	0.80386
3.1122	-1.00045		0.1122	1.70601
3.1123	0.0628		0.1123	1.19049
3.1124	-0.00164		0.1124	-0.03386
3.1125	0.28834		0.1125	0.90052
3.1126	-0.29162		0.1126	0.12724
3.1127	-1.03267		0.1127	0.51388
3.1128	-2.41813		0.1128	1.38381
3.1129	-2.35369		0.1129	-0.19496
3.113	-2.06371		0.113	0.5461
3.1131	-2.19259		0.1131	-0.06608
3.1132	-1.83817		0.1132	0.57832
3.1133	-0.90379		0.1133	0.99717
3.1134	-2.80477		0.1134	-0.29162
3.1135	-0.77492		0.1135	-0.06608
3.1136	-1.83817		0.1136	3.09146
3.1137	-2.38591		0.1137	-0.03386
3.1138	0.12724		0.1138	0.61054
3.1139	-2.25703		0.1139	0.48166
3.114	-1.06489		0.114	0.83608
3.1141	-0.38828		0.1141	1.31937
3.1142	-1.83817		0.1142	1.12605
3.1143	-0.64604		0.1143	1.31937
3.1144	0.41722		0.1144	0.99717
3.1145	0.0628		0.1145	0.19168
3.1146	1.41603		0.1146	0.385
3.1147	-1.32265		0.1147	0.99717
3.1148	-0.5816		0.1148	-0.13052
3.1149	-0.96823		0.1149	0.48166
3.115	-2.61145		0.115	0.7072
3.1151	-1.16155		0.1151	-1.03267
3.1152	-1.99927		0.1152	0.03058
3.1153	-1.93483		0.1153	0.0628
3.1154	-1.29043		0.1154	-1.38709
3.1155	-2.28925		0.1155	2.60817
3.1156	-1.38709		0.1156	-2.35369
3.1157	-1.96705		0.1157	-1.64485
3.1158	-2.12815		0.1158	-2.57923
3.1159	-1.70929		0.1159	-1.12933
3.116	-2.19259		0.116	-0.29162
3.1161	-2.16037		0.1161	-0.61382
3.1162	-1.51597		0.1162	0.73942
3.1163	-1.77373		0.1163	1.64157
3.1164	-1.70929		0.1164	-0.35606
3.1165	-0.83936		0.1165	1.41603
3.1166	-1.12933		0.1166	1.22271
3.1167	-0.67826		0.1167	1.12605
3.1168	-1.41931		0.1168	-1.80595
3.1169	-1.19377		0.1169	0.44944
3.117	-1.16155		0.117	0.7072
3.1171	-1.87039		0.1171	-0.35606
3.1172	-1.48375		0.1172	-0.90379
3.1173	-1.35487		0.1173	0.77164
3.1174	-1.87039		0.1174	2.47929
3.1175	-1.48375		0.1175	-0.61382
3.1176	-1.93483		0.1176	-0.2594
3.1177	-1.09711		0.1177	-4.3191
3.1178	-1.54819		0.1178	-1.16155
3.1179	-2.51479		0.1179	-0.48494
3.118	-2.38591		0.118	-1.03267
3.1181	-1.51597		0.1181	-0.5816
3.1182	-3.57804		0.1182	1.22271
3.1183	-1.74151		0.1183	0.25612
3.1184	-2.25703		0.1184	-0.83936
3.1185	-2.61145		0.1185	1.35159
3.1186	-1.38709		0.1186	0.03058
3.1187	-2.03149		0.1187	-0.16274
3.1188	-1.48375		0.1188	0.96495
3.1189	-1.35487		0.1189	-0.00164
3.119	-2.41813		0.119	2.38263
3.1191	-1.48375		0.1191	0.51388
3.1192	-1.38709		0.1192	1.73823
3.1193	-1.93483		0.1193	1.77045
3.1194	-1.03267		0.1194	1.22271
3.1195	-1.51597		0.1195	2.31819
3.1196	-1.99927		0.1196	1.38381
3.1197	-0.93601		0.1197	1.12605
3.1198	-2.06371		0.1198	1.93155
3.1199	-1.93483		0.1199	0.28834
3.12	-0.87158		0.12	0.7072
3.1201	-5.02793		0.1201	1.02939
3.1202	-2.48257		0.1202	0.44944
3.1203	-3.64248		0.1203	1.12605
3.1204	-9.40983		0.1204	0.5461
3.1205	-3.70692		0.1205	0.57832
3.1206	-3.32028		0.1206	0.385
3.1207	-2.93364		0.1207	0.15946
3.1208	-2.19259		0.1208	0.73942
3.1209	-2.45035		0.1209	-0.00164
3.121	-1.67707		0.121	0.67498
3.1211	-1.45153		0.1211	0.96495
3.1212	-2.61145		0.1212	0.51388
3.1213	-0.93601		0.1213	0.80386
3.1214	1.02939		0.1214	1.15827
3.1215	-2.09593		0.1215	0.93274
3.1216	-0.83936		0.1216	1.54491
3.1217	3.89696		0.1217	1.80267
3.1218	0.35278		0.1218	0.8683
3.1219	-1.25821		0.1219	1.70601
3.122	4.54136		0.122	1.09383
3.1221	0.12724		0.1221	0.83608
3.1222	-2.38591		0.1222	0.64276
3.1223	-6.99334		0.1223	0.09502
3.1224	-1.38709		0.1224	0.73942
3.1225	-2.93364		0.1225	0.93274
3.1226	-6.25229		0.1226	0.09502
3.1227	-3.25584		0.1227	1.06161
3.1228	-1.77373		0.1228	0.57832
3.1229	-1.61263		0.1229	0.41722
3.123	-4.77017		0.123	0.09502
3.1231	-1.96705		0.1231	0.385
3.1232	-1.29043		0.1232	0.19168
3.1233	-5.35013		0.1233	0.99717
3.1234	-3.48138		0.1234	-0.5816
3.1235	-0.00164		0.1235	1.31937
3.1236	-1.96705		0.1236	0.90052
3.1237	-1.03267		0.1237	0.385
3.1238	-0.51716		0.1238	1.60935
3.1239	3.51032		0.1239	0.80386
3.124	0.25612		0.124	1.28715
3.1241	-0.03386		0.1241	1.09383
3.1242	1.02939		0.1242	-0.00164
3.1243	1.73823		0.1243	1.22271
3.1244	-1.64485		0.1244	0.77164
3.1245	-1.58041		0.1245	0.61054
3.1246	-1.00045		0.1246	0.99717
3.1247	-2.16037		0.1247	1.51269
3.1248	-1.58041		0.1248	-0.29162
3.1249	-1.93483		0.1249	1.22271
3.125	-2.38591		0.125	-0.5816
3.1251	-1.35487		0.1251	-0.16274
3.1252	-2.90142		0.1252	1.22271
3.1253	-1.77373		0.1253	-2.45035
3.1254	-1.83817		0.1254	-0.4205
3.1255	-2.45035		0.1255	-1.54819
3.1256	-1.51597		0.1256	-2.32147
3.1257	-1.74151		0.1257	-1.41931
3.1258	-1.58041		0.1258	-0.48494
3.1259	-1.45153		0.1259	-1.29043
3.126	-1.54819		0.126	0.15946
3.1261	-0.90379		0.1261	-0.45272
3.1262	-0.48494		0.1262	-0.13052
3.1263	-1.09711		0.1263	2.09265
3.1264	-0.71048		0.1264	0.77164
3.1265	-1.70929		0.1265	-0.03386
3.1266	-1.35487		0.1266	5.86237
3.1267	-1.25821		0.1267	0.28834
3.1268	-1.54819		0.1268	0.96495
3.1269	-1.54819		0.1269	-0.45272
3.127	-1.83817		0.127	0.83608
3.1271	-1.93483		0.1271	1.60935
3.1272	-1.45153		0.1272	1.86711
3.1273	-1.93483		0.1273	-1.00045
3.1274	-2.16037		0.1274	-0.71048
3.1275	-2.09593		0.1275	-1.80595
3.1276	-2.06371		0.1276	-3.22362
3.1277	-6.47782		0.1277	-0.61382
3.1278	-2.48257		0.1278	-2.41813
3.1279	-2.83698		0.1279	-0.93601
3.128	-2.09593		0.128	-0.54938
3.1281	-2.93364		0.1281	0.51388
3.1282	-2.25703		0.1282	2.70483
3.1283	-1.32265		0.1283	0.28834
3.1284	-1.90261		0.1284	1.93155
3.1285	-1.99927		0.1285	2.9948
3.1286	-1.09711		0.1286	0.8683
3.1287	-1.70929		0.1287	2.51151
3.1288	-1.77373		0.1288	-0.54938
3.1289	-1.09711		0.1289	1.77045
3.129	1.09383		0.129	2.38263
3.1291	-0.96823		0.1291	2.83371
3.1292	-1.54819		0.1292	2.35041
3.1293	1.64157		0.1293	1.83489
3.1294	-0.80714		0.1294	1.15827
3.1295	-2.12815		0.1295	2.70483
3.1296	-2.06371		0.1296	0.41722
3.1297	-1.35487		0.1297	0.77164
3.1298	-3.25584		0.1298	0.93274
3.1299	-3.77136		0.1299	0.2239
3.13	-4.25466		0.13	0.99717
3.1301	-4.60908		0.1301	0.57832
3.1302	-2.19259		0.1302	0.35278
3.1303	-4.4802		0.1303	1.06161
3.1304	-2.99808		0.1304	0.03058
3.1305	-0.64604		0.1305	1.09383
3.1306	-4.73795		0.1306	0.25612
3.1307	-1.38709		0.1307	0.19168
3.1308	-1.16155		0.1308	0.96495
3.1309	-3.86802		0.1309	0.48166
3.131	-1.64485		0.131	0.83608
3.1311	-2.06371		0.1311	1.02939
3.1312	0.93274		0.1312	0.96495
3.1313	-0.38828		0.1313	1.12605
3.1314	-2.77255		0.1314	1.89933
3.1315	4.89577		0.1315	0.7072
3.1316	-1.12933		0.1316	1.44825
3.1317	-4.06134		0.1317	1.02939
3.1318	-1.38709		0.1318	0.8683
3.1319	-1.41931		0.1319	1.35159
3.132	-4.35132		0.132	0.35278
3.1321	-3.54582		0.1321	0.77164
3.1322	-0.38828		0.1322	0.77164
3.1323	-2.80477		0.1323	0.48166
3.1324	-2.35369		0.1324	1.15827
3.1325	-1.99927		0.1325	0.48166
3.1326	0.51388		0.1326	-0.06608
3.1327	-1.41931		0.1327	0.2239
3.1328	-8.82987		0.1328	-0.29162
3.1329	-0.83936		0.1329	-1.29043
3.133	-1.09711		0.133	0.57832
3.1331	-12.954		0.1331	-0.38828
3.1332	-0.77492		0.1332	3.28478
3.1333	-1.48375		0.1333	0.57832
3.1334	2.76927		0.1334	-0.06608
3.1335	-1.87039		0.1335	1.70601
3.1336	-1.25821		0.1336	0.90052
3.1337	-0.90379		0.1337	0.90052
3.1338	-1.83817		0.1338	1.06161
3.1339	-2.64367		0.1339	0.385
3.134	-0.54938		0.134	0.83608
3.1341	-0.5816		0.1341	0.73942
3.1342	-2.61145		0.1342	0.8683
3.1343	-1.99927		0.1343	1.09383
3.1344	-1.77373		0.1344	0.35278
3.1345	-1.16155		0.1345	0.73942
3.1346	-1.99927		0.1346	1.70601
3.1347	-1.77373		0.1347	-0.13052
3.1348	-1.32265		0.1348	-0.71048
3.1349	-2.35369		0.1349	0.73942
3.135	-2.28925		0.135	-1.41931
3.1351	-2.70811		0.1351	-2.45035
3.1352	-2.09593		0.1352	-2.06371
3.1353	-1.16155		0.1353	-2.67589
3.1354	-1.70929		0.1354	0.96495
3.1355	-1.22599		0.1355	-0.83936
3.1356	-0.90379		0.1356	-1.58041
3.1357	-1.12933		0.1357	1.15827
3.1358	-0.77492		0.1358	-0.51716
3.1359	-0.5816		0.1359	0.5461
3.136	-1.51597		0.136	0.385
3.1361	-0.64604		0.1361	0.51388
3.1362	-1.61263		0.1362	1.48047
3.1363	-1.90261		0.1363	0.67498
3.1364	-1.32265		0.1364	3.8003
3.1365	-1.99927		0.1365	0.83608
3.1366	-1.22599		0.1366	0.32056
3.1367	-1.45153		0.1367	0.09502
3.1368	-2.25703		0.1368	1.02939
3.1369	-1.25821		0.1369	-0.67826
3.137	-1.93483		0.137	-2.51479
3.1371	-2.09593		0.1371	-1.90261
3.1372	-1.70929		0.1372	0.12724
3.1373	-2.03149		0.1373	-1.00045
3.1374	-1.96705		0.1374	-0.51716
3.1375	-1.64485		0.1375	-1.45153
3.1376	-2.45035		0.1376	5.73349
3.1377	-0.35606		0.1377	0.385
3.1378	-0.64604		0.1378	0.03058
3.1379	-2.12815		0.1379	0.385
3.138	-0.71048		0.138	-1.54819
3.1381	-1.29043		0.1381	0.96495
3.1382	-1.80595		0.1382	1.41603
3.1383	-1.12933		0.1383	1.60935
3.1384	-2.22481		0.1384	2.60817
3.1385	-1.87039		0.1385	0.61054
3.1386	-1.38709		0.1386	1.96377
3.1387	-2.48257		0.1387	1.25493
3.1388	-0.77492		0.1388	1.12605
3.1389	-2.25703		0.1389	0.64276
3.139	-2.35369		0.139	1.35159
3.1391	-1.70929		0.1391	0.44944
3.1392	-1.67707		0.1392	3.1559
3.1393	-2.70811		0.1393	-0.06608
3.1394	-1.74151		0.1394	0.64276
3.1395	-3.22362		0.1395	0.73942
3.1396	-2.45035		0.1396	-0.06608
3.1397	-3.15918		0.1397	1.54491
3.1398	-3.22362		0.1398	0.19168
3.1399	-1.51597		0.1399	0.19168
3.14	-1.96705		0.14	0.83608
3.1401	-3.61026		0.1401	0.2239
3.1402	-0.71048		0.1402	0.73942
3.1403	-2.25703		0.1403	0.57832
3.1404	-6.25229		0.1404	0.44944
3.1405	-1.80595		0.1405	0.80386
3.1406	-2.28925		0.1406	0.51388
3.1407	0.09502		0.1407	0.61054
3.1408	-1.99927		0.1408	1.15827
3.1409	-3.06252		0.1409	0.93274
3.141	-0.64604		0.141	1.19049
3.1411	-3.93246		0.1411	2.02821
3.1412	-2.61145		0.1412	0.93274
3.1413	-0.48494		0.1413	1.44825
3.1414	-3.5136		0.1414	1.06161
3.1415	-3.96468		0.1415	1.35159
3.1416	-4.99571		0.1416	1.06161
3.1417	1.12605		0.1417	0.77164
3.1418	-3.70692		0.1418	0.77164
3.1419	-4.83461		0.1419	0.7072
3.142	3.05924		0.142	0.25612
3.1421	-0.03386		0.1421	0.93274
3.1422	-2.64367		0.1422	0.57832
3.1423	-4.96349		0.1423	0.385
3.1424	0.41722		0.1424	0.57832
3.1425	-2.06371		0.1425	0.09502
3.1426	-4.44798		0.1426	0.15946
3.1427	-1.41931		0.1427	0.41722
3.1428	-1.67707		0.1428	-0.51716
3.1429	0.51388		0.1429	0.57832
3.143	-4.60908		0.143	-0.03386
3.1431	1.57713		0.1431	0.5461
3.1432	0.385		0.1432	1.12605
3.1433	-1.61263		0.1433	0.61054
3.1434	-2.12815		0.1434	0.80386
3.1435	-1.74151		0.1435	0.73942
3.1436	-3.22362		0.1436	0.25612
3.1437	-1.96705		0.1437	1.35159
3.1438	-2.8692		0.1438	0.385
3.1439	-3.3525		0.1439	0.57832
3.144	-1.64485		0.144	0.90052
3.1441	-2.48257		0.1441	1.02939
3.1442	-1.58041		0.1442	0.90052
3.1443	-1.58041		0.1443	1.89933
3.1444	-2.67589		0.1444	0.41722
3.1445	-1.16155		0.1445	0.44944
3.1446	-2.57923		0.1446	1.09383
3.1447	-1.93483		0.1447	-0.32384
3.1448	-1.12933		0.1448	0.57832
3.1449	-1.87039		0.1449	-1.12933
3.145	-0.96823		0.145	-2.19259
3.1451	-1.25821		0.1451	1.19049
3.1452	-1.64485		0.1452	-0.7427
3.1453	-0.51716		0.1453	-1.19377
3.1454	-0.93601		0.1454	-0.0983
3.1455	-1.32265		0.1455	-0.03386
3.1456	-0.03386		0.1456	0.80386
3.1457	-1.83817		0.1457	1.28715
3.1458	-1.77373		0.1458	1.67379
3.1459	-1.70929		0.1459	1.06161
3.146	-1.90261		0.146	1.60935
3.1461	-1.51597		0.1461	-3.06252
3.1462	-2.38591		0.1462	3.8003
3.1463	-1.77373		0.1463	-0.38828
3.1464	-1.58041		0.1464	2.67261
3.1465	-2.22481		0.1465	2.06043
3.1466	-1.51597		0.1466	0.61054
3.1467	-2.25703		0.1467	2.09265
3.1468	-1.67707		0.1468	1.99599
3.1469	-1.70929		0.1469	-0.90379
3.147	-2.19259		0.147	-4.70573
3.1471	-1.29043		0.1471	-0.4205
3.1472	-1.41931		0.1472	-1.64485
3.1473	-1.93483		0.1473	6.82896
3.1474	-0.13052		0.1474	0.83608
3.1475	-0.4205		0.1475	-1.22599
3.1476	-1.90261		0.1476	1.31937
3.1477	-0.80714		0.1477	-1.35487
3.1478	-0.48494		0.1478	1.89933
3.1479	-1.80595		0.1479	-0.48494
3.148	-3.0303		0.148	-0.06608
3.1481	-2.77255		0.1481	2.44707
3.1482	-1.87039		0.1482	0.32056
3.1483	-1.32265		0.1483	3.99362
3.1484	-4.22244		0.1484	2.83371
3.1485	-1.96705		0.1485	1.12605
3.1486	-2.12815		0.1486	0.77164
3.1487	-3.77136		0.1487	2.73705
3.1488	-2.09593		0.1488	1.54491
3.1489	-3.12696		0.1489	5.76571
3.149	-2.35369		0.149	0.8683
3.1491	-2.45035		0.1491	1.35159
3.1492	-2.74033		0.1492	1.09383
3.1493	0.80386		0.1493	-0.4205
3.1494	-3.25584		0.1494	1.02939
3.1495	-2.64367		0.1495	0.96495
3.1496	2.93036		0.1496	0.12724
3.1497	-0.71048		0.1497	1.12605
3.1498	-1.32265		0.1498	0.28834
3.1499	-1.64485		0.1499	0.5461
3.15	-0.5816		0.15	0.32056
3.1501	-1.38709		0.1501	-0.32384
3.1502	-0.80714		0.1502	0.41722
3.1503	-1.58041		0.1503	0.19168
3.1504	-0.7427		0.1504	0.57832
3.1505	-1.03267		0.1505	0.99717
3.1506	-3.54582		0.1506	0.67498
3.1507	-0.71048		0.1507	1.06161
3.1508	-2.06371		0.1508	1.44825
3.1509	-7.21888		0.1509	0.57832
3.151	-0.96823		0.151	1.25493
3.1511	-3.54582		0.1511	0.90052
3.1512	-8.99097		0.1512	0.83608
3.1513	-5.60789		0.1513	0.83608
3.1514	-5.38235		0.1514	0.8683
3.1515	-1.09711		0.1515	0.73942
3.1516	-3.73914		0.1516	0.64276
3.1517	-4.38354		0.1517	0.0628
3.1518	-1.70929		0.1518	0.67498
3.1519	-2.64367		0.1519	0.48166
3.152	-2.54701		0.152	0.80386
3.1521	-1.41931		0.1521	0.64276
3.1522	0.51388		0.1522	0.35278
3.1523	-2.35369		0.1523	-0.38828
3.1524	-1.45153		0.1524	0.12724
3.1525	-2.22481		0.1525	-0.19496
3.1526	0.385		0.1526	-2.19259
3.1527	-2.35369		0.1527	-0.61382
3.1528	2.57595		0.1528	-0.19496
3.1529	1.02939		0.1529	3.51032
3.153	-1.93483		0.153	1.38381
3.1531	-8.92653		0.1531	0.48166
3.1532	-1.93483		0.1532	0.67498
3.1533	-2.99808		0.1533	-0.90379
3.1534	-3.61026		0.1534	0.48166
3.1535	-4.25466		0.1535	0.83608
3.1536	-3.41694		0.1536	1.25493
3.1537	-1.83817		0.1537	1.15827
3.1538	-3.90024		0.1538	0.80386
3.1539	-2.57923		0.1539	0.57832
3.154	-0.93601		0.154	1.64157
3.1541	-3.77136		0.1541	0.44944
3.1542	-0.90379		0.1542	0.19168
3.1543	-2.19259		0.1543	1.02939
3.1544	-2.09593		0.1544	0.2239
3.1545	-0.67826		0.1545	2.96258
3.1546	-1.99927		0.1546	-0.0983
3.1547	-0.51716		0.1547	-1.96705
3.1548	-0.64604		0.1548	-2.83698
3.1549	-0.93601		0.1549	-1.29043
3.155	-0.51716		0.155	-1.03267
3.1551	-1.67707		0.1551	0.44944
3.1552	-0.7427		0.1552	-0.22718
3.1553	-0.06608		0.1553	0.99717
3.1554	-1.54819		0.1554	3.60698
3.1555	-1.22599		0.1555	-0.2594
3.1556	-1.67707		0.1556	2.09265
3.1557	-1.77373		0.1557	-1.87039
3.1558	-1.29043		0.1558	-2.16037
3.1559	-2.09593		0.1559	2.83371
3.156	-2.09593		0.156	0.09502
3.1561	-1.58041		0.1561	5.05687
3.1562	-2.09593		0.1562	2.76927
3.1563	-2.12815		0.1563	1.06161
3.1564	-2.03149		0.1564	-0.32384
3.1565	-1.67707		0.1565	3.6392
3.1566	-1.96705		0.1566	0.48166
3.1567	-2.12815		0.1567	5.44351
3.1568	-1.83817		0.1568	-0.83936
3.1569	-1.00045		0.1569	-0.51716
3.157	-1.45153		0.157	4.1225
3.1571	-1.25821		0.1571	0.25612
3.1572	-0.5816		0.1572	0.93274
3.1573	-1.51597		0.1573	-5.80121
3.1574	-1.29043		0.1574	-1.96705
3.1575	-1.67707		0.1575	1.80267
3.1576	-1.29043		0.1576	5.79793
3.1577	-2.12815		0.1577	1.54491
3.1578	-1.96705		0.1578	1.80267
3.1579	-1.45153		0.1579	-2.22481
3.158	-1.35487		0.158	1.15827
3.1581	-2.32147		0.1581	2.73705
3.1582	-1.74151		0.1582	1.25493
3.1583	-2.22481		0.1583	3.1559
3.1584	-1.99927		0.1584	2.22153
3.1585	-2.32147		0.1585	1.93155
3.1586	-1.90261		0.1586	5.34685
3.1587	-2.51479		0.1587	1.70601
3.1588	-1.90261		0.1588	1.64157
3.1589	-2.35369		0.1589	1.41603
3.159	-1.74151		0.159	-0.0983
3.1591	-1.54819		0.1591	1.09383
3.1592	-2.19259		0.1592	1.31937
3.1593	-0.83936		0.1593	0.0628
3.1594	-1.58041		0.1594	1.19049
3.1595	-1.51597		0.1595	-0.61382
3.1596	-1.48375		0.1596	0.385
3.1597	-2.25703		0.1597	0.51388
3.1598	-1.29043		0.1598	-0.35606
3.1599	-1.16155		0.1599	0.5461
3.16	-2.35369		0.16	0.15946
3.1601	-0.19496		0.1601	-0.03386
3.1602	-0.7427		0.1602	1.15827
3.1603	-2.57923		0.1603	-0.38828
3.1604	-0.06608		0.1604	0.35278
3.1605	-1.25821		0.1605	0.28834
3.1606	-2.80477		0.1606	-0.06608
3.1607	-2.38591		0.1607	1.48047
3.1608	-4.22244		0.1608	0.7072
3.1609	-2.48257		0.1609	1.31937
3.161	-4.4802		0.161	1.19049
3.1611	-6.41339		0.1611	0.12724
3.1612	-2.41813		0.1612	1.02939
3.1613	-2.64367		0.1613	0.35278
3.1614	-8.12104		0.1614	0.7072
3.1615	-1.41931		0.1615	1.02939
3.1616	-1.70929		0.1616	0.57832
3.1617	-5.22125		0.1617	0.67498
3.1618	-2.09593		0.1618	0.67498
3.1619	-1.96705		0.1619	0.2239
3.162	0.77164		0.162	0.19168
3.1621	-1.74151		0.1621	0.73942
3.1622	-2.06371		0.1622	-0.4205
3.1623	7.0545		0.1623	0.83608
3.1624	-1.12933		0.1624	-0.96823
3.1625	-1.45153		0.1625	-0.29162
3.1626	-1.83817		0.1626	-0.29162
3.1627	-0.38828		0.1627	-0.0983
3.1628	-2.93364		0.1628	0.32056
3.1629	-3.70692		0.1629	0.99717
3.163	-1.41931		0.163	0.2239
3.1631	-3.06252		0.1631	0.64276
3.1632	-2.32147		0.1632	0.73942
3.1633	-3.41694		0.1633	0.32056
3.1634	-0.32384		0.1634	1.38381
3.1635	-1.80595		0.1635	0.64276
3.1636	-6.18785		0.1636	0.93274
3.1637	-1.16155		0.1637	1.25493
3.1638	-2.25703		0.1638	0.19168
3.1639	-6.80002		0.1639	1.54491
3.164	-1.87039		0.164	0.19168
3.1641	-2.35369		0.1641	0.35278
3.1642	0.67498		0.1642	0.77164
3.1643	-2.80477		0.1643	0.28834
3.1644	-0.67826		0.1644	-0.38828
3.1645	-0.45272		0.1645	0.57832
3.1646	-1.25821		0.1646	-0.90379
3.1647	-0.16274		0.1647	-0.83936
3.1648	-0.83936		0.1648	0.57832
3.1649	-1.12933		0.1649	-0.03386
3.165	-0.03386		0.165	0.61054
3.1651	-2.22481		0.1651	-1.35487
3.1652	-1.09711		0.1652	-0.38828
3.1653	-1.77373		0.1653	1.35159
3.1654	-2.09593		0.1654	3.6392
3.1655	-1.35487		0.1655	0.385
3.1656	-2.19259		0.1656	2.06043
3.1657	-2.09593		0.1657	-1.61263
3.1658	-2.16037		0.1658	1.09383
3.1659	-2.16037		0.1659	3.89696
3.166	-1.45153		0.166	1.70601
3.1661	-1.99927		0.1661	4.67024
3.1662	-2.16037		0.1662	3.22034
3.1663	-1.29043		0.1663	0.77164
3.1664	-1.80595		0.1664	4.31582
3.1665	-1.74151		0.1665	1.44825
3.1666	-1.19377		0.1666	0.385
3.1667	-1.41931		0.1667	-0.16274
3.1668	-1.03267		0.1668	0.0628
3.1669	-0.2594		0.1669	-0.06608
3.167	-1.58041		0.167	5.83015
3.1671	-0.7427		0.1671	-1.54819
3.1672	-1.22599		0.1672	-0.00164
3.1673	-1.93483		0.1673	-4.86683
3.1674	-0.54938		0.1674	0.03058
3.1675	-1.90261		0.1675	0.51388
3.1676	-1.38709		0.1676	4.83133
3.1677	1.41603		0.1677	1.44825
3.1678	-1.29043		0.1678	0.77164
3.1679	-1.51597		0.1679	-2.35369
3.168	-1.83817		0.168	3.02702
3.1681	-1.74151		0.1681	2.38263
3.1682	-1.70929		0.1682	-0.54938
3.1683	-1.83817		0.1683	5.47573
3.1684	-3.09474		0.1684	1.19049
3.1685	-1.77373		0.1685	6.15235
3.1686	-1.67707		0.1686	3.18812
3.1687	-3.93246		0.1687	0.7072
3.1688	-1.58041		0.1688	0.35278
3.1689	-2.09593		0.1689	-0.38828
3.169	-4.19022		0.169	0.25612
3.1691	-1.67707		0.1691	1.60935
3.1692	-1.58041		0.1692	0.41722
3.1693	-2.03149		0.1693	0.8683
3.1694	-2.03149		0.1694	0.73942
3.1695	-1.54819		0.1695	-0.4205
3.1696	2.02821		0.1696	0.57832
3.1697	-2.12815		0.1697	-0.19496
3.1698	-0.83936		0.1698	-0.16274
3.1699	-1.09711		0.1699	0.61054
3.17	-1.12933		0.17	-1.09711
3.1701	-1.54819		0.1701	0.64276
3.1702	-1.90261		0.1702	0.32056
3.1703	-1.70929		0.1703	0.32056
3.1704	-1.41931		0.1704	0.73942
3.1705	-3.73914		0.1705	0.61054
3.1706	-2.03149		0.1706	1.19049
3.1707	-3.06252		0.1707	1.19049
3.1708	-4.70573		0.1708	0.385
3.1709	-5.12459		0.1709	1.06161
3.171	-2.25703		0.171	0.5461
3.1711	-3.0303		0.1711	0.64276
3.1712	-9.08763		0.1712	1.06161
3.1713	-3.25584		0.1713	0.57832
3.1714	-2.06371		0.1714	0.8683
3.1715	-1.90261		0.1715	0.93274
3.1716	-4.35132		0.1716	0.15946
3.1717	-0.7427		0.1717	0.64276
3.1718	0.385		0.1718	0.35278
3.1719	-5.86565		0.1719	-0.22718
3.172	-0.80714		0.172	0.44944
3.1721	-2.12815		0.1721	-0.64604
3.1722	-0.96823		0.1722	-0.0983
3.1723	-2.19259		0.1723	0.5461
3.1724	-3.93246		0.1724	-0.32384
3.1725	3.44588		0.1725	0.5461
3.1726	-2.48257		0.1726	-1.12933
3.1727	-5.41457		0.1727	-0.32384
3.1728	7.18338		0.1728	1.25493
3.1729	-1.35487		0.1729	3.05924
3.173	-5.06015		0.173	0.73942
3.1731	0.73942		0.1731	1.54491
3.1732	-0.5816		0.1732	-0.4205
3.1733	-0.83936		0.1733	0.28834
3.1734	-3.32028		0.1734	1.19049
3.1735	-1.90261		0.1735	-1.54819
3.1736	-0.06608		0.1736	1.35159
3.1737	-1.16155		0.1737	1.44825
3.1738	-4.77017		0.1738	3.54254
3.1739	0.09502		0.1739	2.41485
3.174	-1.99927		0.174	0.48166
3.1741	-2.45035		0.1741	0.35278
3.1742	-0.2594		0.1742	0.19168
3.1743	-1.74151		0.1743	-0.54938
3.1744	-0.83936		0.1744	1.44825
3.1745	-0.2594		0.1745	1.35159
3.1746	-1.74151		0.1746	-0.03386
3.1747	0.44944		0.1747	0.73942
3.1748	-1.77373		0.1748	0.57832
3.1749	-2.16037		0.1749	-0.64604
3.175	-0.96823		0.175	1.28715
3.1751	-2.19259		0.1751	-0.54938
3.1752	-1.51597		0.1752	-0.19496
3.1753	-1.96705		0.1753	1.64157
3.1754	-1.64485		0.1754	2.47929
3.1755	-1.45153		0.1755	1.93155
3.1756	-1.99927		0.1756	0.80386
3.1757	-1.38709		0.1757	-2.99808
3.1758	-1.96705		0.1758	2.57595
3.1759	-2.25703		0.1759	3.6392
3.176	-1.58041		0.176	2.38263
3.1761	-1.77373		0.1761	5.21797
3.1762	-1.45153		0.1762	-0.22718
3.1763	-1.61263		0.1763	7.02228
3.1764	-0.96823		0.1764	3.44588
3.1765	-1.12933		0.1765	-0.45272
3.1766	-0.80714		0.1766	-0.16274
3.1767	-1.67707		0.1767	-1.61263
3.1768	-0.77492		0.1768	0.03058
3.1769	-1.06489		0.1769	3.22034
3.177	-1.77373		0.177	0.73942
3.1771	-1.16155		0.1771	-0.61382
3.1772	-1.58041		0.1772	0.93274
3.1773	-1.96705		0.1773	-3.61026
3.1774	-1.70929		0.1774	2.28597
3.1775	-2.19259		0.1775	1.02939
3.1776	-1.35487		0.1776	0.0628
3.1777	-2.28925		0.1777	1.89933
3.1778	-2.09593		0.1778	1.15827
3.1779	-1.38709		0.1779	5.76571
3.178	-1.61263		0.178	4.96021
3.1781	-2.64367		0.1781	1.09383
3.1782	-1.25821		0.1782	-2.48257
3.1783	-1.67707		0.1783	1.86711
3.1784	-1.38709		0.1784	1.31937
3.1785	-0.90379		0.1785	3.317
3.1786	-1.80595		0.1786	0.64276
3.1787	-0.38828		0.1787	-0.00164
3.1788	-1.64485		0.1788	3.41366
3.1789	-1.29043		0.1789	-0.32384
3.179	-0.87158		0.179	1.02939
3.1791	-1.87039		0.1791	-0.03386
3.1792	-1.41931		0.1792	-0.0983
3.1793	-1.03267		0.1793	0.73942
3.1794	-2.16037		0.1794	0.15946
3.1795	-1.35487		0.1795	-0.71048
3.1796	-2.25703		0.1796	0.48166
3.1797	-2.16037		0.1797	-1.12933
3.1798	-1.12933		0.1798	0.15946
3.1799	-2.41813		0.1799	-0.51716
3.18	-3.28806		0.18	-0.35606
3.1801	0.28834		0.1801	0.96495
3.1802	-3.0303		0.1802	0.385
3.1803	-2.41813		0.1803	0.61054
3.1804	-0.87158		0.1804	1.19049
3.1805	-3.3525		0.1805	0.51388
3.1806	-1.77373		0.1806	1.06161
3.1807	-1.93483		0.1807	0.35278
3.1808	-1.87039		0.1808	0.57832
3.1809	-0.48494		0.1809	0.99717
3.181	-1.64485		0.181	1.02939
3.1811	-2.25703		0.1811	1.22271
3.1812	-0.80714		0.1812	1.22271
3.1813	-1.22599		0.1813	0.80386
3.1814	-5.51123		0.1814	0.73942
3.1815	-0.96823		0.1815	0.77164
3.1816	-1.06489		0.1816	-0.0983
3.1817	-7.28332		0.1817	0.61054
3.1818	-3.57804		0.1818	-0.4205
3.1819	-1.19377		0.1819	0.0628
3.182	-5.86565		0.182	0.15946
3.1821	-4.86683		0.1821	-0.06608
3.1822	-2.74033		0.1822	0.15946
3.1823	2.02821		0.1823	0.48166
3.1824	-3.93246		0.1824	0.83608
3.1825	-3.9969		0.1825	0.8683
3.1826	-3.57804		0.1826	0.77164
3.1827	-0.67826		0.1827	0.5461
3.1828	-2.8692		0.1828	0.90052
3.1829	-2.35369		0.1829	0.67498
3.183	2.67261		0.183	0.61054
3.1831	-1.03267		0.1831	1.44825
3.1832	-2.83698		0.1832	0.2239
3.1833	1.99599		0.1833	1.89933
3.1834	0.19168		0.1834	1.06161
3.1835	-2.54701		0.1835	1.25493
3.1836	-2.67589		0.1836	1.22271
3.1837	-1.32265		0.1837	0.99717
3.1838	-0.32384		0.1838	1.06161
3.1839	-6.38117		0.1839	1.57713
3.184	-2.35369		0.184	-0.0983
3.1841	-0.67826		0.1841	0.385
3.1842	-1.00045		0.1842	0.35278
3.1843	-2.8692		0.1843	0.77164
3.1844	-0.4205		0.1844	1.09383
3.1845	-2.06371		0.1845	0.8683
3.1846	-2.35369		0.1846	0.19168
3.1847	-1.32265		0.1847	0.93274
3.1848	-2.12815		0.1848	0.2239
3.1849	-0.64604		0.1849	-0.19496
3.185	-1.64485		0.185	1.48047
3.1851	-2.19259		0.1851	-0.00164
3.1852	-0.80714		0.1852	1.51269
3.1853	-2.28925		0.1853	1.44825
3.1854	-1.54819		0.1854	1.35159
3.1855	-1.12933		0.1855	2.35041
3.1856	-2.03149		0.1856	3.28478
3.1857	-1.19377		0.1857	1.67379
3.1858	-1.83817		0.1858	5.54017
3.1859	-1.25821		0.1859	2.06043
3.186	-1.06489		0.186	2.76927
3.1861	-1.48375		0.1861	3.54254
3.1862	-1.12933		0.1862	0.80386
3.1863	-0.48494		0.1863	0.93274
3.1864	-1.16155		0.1864	-0.13052
3.1865	-1.09711		0.1865	-1.19377
3.1866	-1.25821		0.1866	0.385
3.1867	-1.41931		0.1867	-1.06489
3.1868	-1.54819		0.1868	0.09502
3.1869	-1.61263		0.1869	-1.09711
3.187	-1.54819		0.187	3.1559
3.1871	-1.54819		0.1871	1.06161
3.1872	-1.93483		0.1872	0.385
3.1873	-1.54819		0.1873	2.89814
3.1874	-0.80714		0.1874	1.25493
3.1875	-1.54819		0.1875	0.51388
3.1876	-1.70929		0.1876	-4.12578
3.1877	1.02939		0.1877	1.60935
3.1878	-1.32265		0.1878	2.51151
3.1879	-1.51597		0.1879	5.44351
3.188	-1.96705		0.188	1.25493
3.1881	0.48166		0.1881	1.44825
3.1882	-0.67826		0.1882	1.89933
3.1883	-1.25821		0.1883	-0.80714
3.1884	-0.2594		0.1884	-0.00164
3.1885	-0.48494		0.1885	1.70601
3.1886	-1.64485		0.1886	0.77164
3.1887	-2.57923		0.1887	0.96495
3.1888	-2.38591		0.1888	1.38381
3.1889	-1.29043		0.1889	0.99717
3.189	-5.54345		0.189	0.90052
3.1891	-2.64367		0.1891	0.67498
3.1892	-1.51597		0.1892	-0.61382
3.1893	-5.51123		0.1893	0.8683
3.1894	-2.83698		0.1894	-1.16155
3.1895	-0.77492		0.1895	-1.00045
3.1896	-0.48494		0.1896	-0.61382
3.1897	-2.57923		0.1897	-1.06489
3.1898	-2.70811		0.1898	0.44944
3.1899	-2.93364		0.1899	-0.03386
3.19	-1.09711		0.19	0.32056
3.1901	-2.32147		0.1901	0.83608
3.1902	-2.93364		0.1902	0.32056
3.1903	-0.13052		0.1903	0.93274
3.1904	-1.99927		0.1904	0.80386
3.1905	-2.09593		0.1905	0.96495
3.1906	1.06161		0.1906	0.83608
3.1907	-1.29043		0.1907	0.77164
3.1908	-1.77373		0.1908	0.96495
3.1909	-1.58041		0.1909	1.12605
3.191	-0.80714		0.191	0.44944
3.1911	-1.48375		0.1911	1.48047
3.1912	-7.44442		0.1912	0.7072
3.1913	-2.64367		0.1913	0.385
3.1914	-0.61382		0.1914	0.67498
3.1915	-3.96468		0.1915	-0.2594
3.1916	-4.12578		0.1916	0.19168
3.1917	-0.83936		0.1917	0.03058
3.1918	-4.06134		0.1918	0.0628
3.1919	-6.31673		0.1919	0.2239
3.192	-4.67351		0.192	0.385
3.1921	-4.93127		0.1921	0.2239
3.1922	-6.25229		0.1922	0.83608
3.1923	-4.83461		0.1923	1.15827
3.1924	-4.4802		0.1924	-1.45153
3.1925	2.31819		0.1925	0.32056
3.1926	-2.70811		0.1926	0.03058
3.1927	-1.70929		0.1927	0.90052
3.1928	8.95547		0.1928	1.38381
3.1929	-0.93601		0.1929	0.80386
3.193	-0.54938		0.193	1.41603
3.1931	3.83252		0.1931	1.70601
3.1932	-0.0983		0.1932	0.64276
3.1933	0.73942		0.1933	1.89933
3.1934	-2.38591		0.1934	0.99717
3.1935	1.35159		0.1935	0.99717
3.1936	-0.03386		0.1936	1.73823
3.1937	-1.96705		0.1937	0.61054
3.1938	-1.99927		0.1938	1.28715
3.1939	-1.32265		0.1939	0.5461
3.194	-3.44916		0.194	0.44944
3.1941	-3.90024		0.1941	0.90052
3.1942	-2.77255		0.1942	0.67498
3.1943	-3.6747		0.1943	0.44944
3.1944	-2.57923		0.1944	1.09383
3.1945	-1.83817		0.1945	-0.19496
3.1946	-1.45153		0.1946	0.64276
3.1947	-1.41931		0.1947	1.93155
3.1948	-2.32147		0.1948	0.0628
3.1949	-1.16155		0.1949	2.02821
3.195	-1.80595		0.195	1.41603
3.1951	-1.22599		0.1951	0.44944
3.1952	-0.77492		0.1952	1.89933
3.1953	-2.32147		0.1953	2.02821
3.1954	-0.45272		0.1954	2.02821
3.1955	-1.22599		0.1955	5.08909
3.1956	-1.48375		0.1956	2.12487
3.1957	-0.71048		0.1957	2.60817
3.1958	-1.22599		0.1958	3.317
3.1959	-0.80714		0.1959	0.25612
3.196	-0.48494		0.196	2.06043
3.1961	-1.51597		0.1961	1.06161
3.1962	-0.93601		0.1962	-1.29043
3.1963	-1.54819		0.1963	1.77045
3.1964	-1.58041		0.1964	-0.29162
3.1965	-1.41931		0.1965	-8.66877
3.1966	-2.09593		0.1966	0.385
3.1967	-1.58041		0.1967	0.51388
3.1968	-1.29043		0.1968	-1.35487
3.1969	-1.90261		0.1969	-2.19259
3.197	-1.29043		0.197	-0.13052
3.1971	-1.83817		0.1971	0.67498
3.1972	-1.67707		0.1972	-2.96586
3.1973	-1.54819		0.1973	0.2239
3.1974	-1.99927		0.1974	0.64276
3.1975	-1.54819		0.1975	0.8683
3.1976	-1.61263		0.1976	-1.35487
3.1977	-1.87039		0.1977	0.80386
3.1978	-1.16155		0.1978	7.82778
3.1979	0.32056		0.1979	1.02939
3.198	-1.51597		0.198	0.77164
3.1981	-0.4205		0.1981	9.92207
3.1982	-1.00045		0.1982	1.86711
3.1983	-1.19377		0.1983	0.25612
3.1984	-1.16155		0.1984	0.96495
3.1985	-2.03149		0.1985	1.80267
3.1986	-1.77373		0.1986	-0.0983
3.1987	-1.19377		0.1987	-0.83936
3.1988	-2.12815		0.1988	-0.38828
3.1989	-1.29043		0.1989	-0.71048
3.199	-1.58041		0.199	1.25493
3.1991	-1.64485		0.1991	-1.83817
3.1992	-1.64485		0.1992	-0.35606
3.1993	-1.51597		0.1993	-0.80714
3.1994	-2.64367		0.1994	-1.99927
3.1995	-1.64485		0.1995	-0.32384
3.1996	-3.25584		0.1996	0.25612
3.1997	-1.51597		0.1997	-0.03386
[truncated: 53,003 more rows]

## Sheet: Figure 2f
Time/s	Voltage/V		Time/s	Voltage/V
	Forward			Reverse
0	0.19168		0	-0.5816
0.0001	-0.45272		0.0001	0.77164
0.0002	-0.5816		0.0002	0.32056
0.0003	-0.48494		0.0003	0.25612
0.0004	-0.83936		0.0004	0.64276
0.0005	0.35278		0.0005	0.12724
0.0006	-0.22718		0.0006	0.64276
0.0007	-1.67707		0.0007	0.99717
0.0008	0.15946		0.0008	0.09502
0.0009	-0.7427		0.0009	0.61054
0.001	-0.5816		0.001	0.09502
0.0011	-0.29162		0.0011	-0.22718
0.0012	-0.83936		0.0012	0.32056
0.0013	0.48166		0.0013	-0.48494
0.0014	-1.93483		0.0014	-0.54938
0.0015	-0.13052		0.0015	0.0628
0.0016	1.51269		0.0016	-0.7427
0.0017	-2.22481		0.0017	0.28834
0.0018	1.09383		0.0018	-0.19496
0.0019	5.15353		0.0019	-0.45272
0.002	0.19168		0.002	-0.13052
0.0021	0.73942		0.0021	-0.16274
0.0022	1.57713		0.0022	-0.38828
0.0023	5.73349		0.0023	0.2239
0.0024	1.02939		0.0024	-0.19496
0.0025	-1.38709		0.0025	0.44944
0.0026	-2.03149		0.0026	1.28715
0.0027	3.41366		0.0027	0.09502
0.0028	-3.96468		0.0028	0.83608
0.0029	-0.77492		0.0029	0.5461
0.003	2.80149		0.003	-0.48494
0.0031	-2.12815		0.0031	0.32056
0.0032	-0.2594		0.0032	-0.51716
0.0033	1.83489		0.0033	0.03058
0.0034	-0.29162		0.0034	0.77164
0.0035	1.02939		0.0035	-0.22718
0.0036	-5.96231		0.0036	0.25612
0.0037	0.83608		0.0037	-0.45272
0.0038	1.77045		0.0038	-0.19496
0.0039	-9.34539		0.0039	0.19168
0.004	0.15946		0.004	-0.54938
0.0041	1.80267		0.0041	-0.7427
0.0042	-0.19496		0.0042	-0.38828
0.0043	-1.12933		0.0043	-1.99927
0.0044	-0.7427		0.0044	-0.35606
0.0045	-0.71048		0.0045	-1.54819
0.0046	0.28834		0.0046	-1.80595
0.0047	-0.90379		0.0047	0.25612
0.0048	0.09502		0.0048	-0.00164
0.0049	0.99717		0.0049	-0.48494
0.005	-1.03267		0.005	0.41722
0.0051	0.32056		0.0051	-0.51716
0.0052	-0.06608		0.0052	-0.4205
0.0053	-0.80714		0.0053	0.64276
0.0054	-0.03386		0.0054	-0.0983
0.0055	-1.29043		0.0055	0.83608
0.0056	-1.03267		0.0056	1.57713
0.0057	-1.90261		0.0057	-1.09711
0.0058	-1.99927		0.0058	2.60817
0.0059	-0.93601		0.0059	-0.29162
0.006	-0.93601		0.006	0.03058
0.0061	-0.80714		0.0061	-0.22718
0.0062	-0.19496		0.0062	-1.67707
0.0063	-0.22718		0.0063	-0.61382
0.0064	0.03058		0.0064	-4.70573
0.0065	-0.51716		0.0065	-3.80358
0.0066	-0.35606		0.0066	-1.70929
0.0067	-0.03386		0.0067	-0.5816
0.0068	-0.29162		0.0068	-3.38472
0.0069	-0.0983		0.0069	0.03058
0.007	0.15946		0.007	-3.28806
0.0071	-0.51716		0.0071	2.41485
0.0072	0.32056		0.0072	1.86711
0.0073	-0.19496		0.0073	-1.77373
0.0074	-0.2594		0.0074	2.54373
0.0075	0.0628		0.0075	1.35159
0.0076	-0.80714		0.0076	0.7072
0.0077	0.03058		0.0077	0.8683
0.0078	-0.4205		0.0078	-2.32147
0.0079	-1.16155		0.0079	2.64039
0.008	-0.77492		0.008	-0.45272
0.0081	0.32056		0.0081	0.41722
0.0082	-0.5816		0.0082	1.60935
0.0083	-0.45272		0.0083	4.02584
0.0084	-0.19496		0.0084	0.51388
0.0085	-1.06489		0.0085	2.57595
0.0086	0.28834		0.0086	0.48166
0.0087	-2.45035		0.0087	0.35278
0.0088	-0.71048		0.0088	1.35159
0.0089	0.12724		0.0089	-1.38709
0.009	-4.64129		0.009	0.67498
0.0091	-0.06608		0.0091	0.385
0.0092	-0.35606		0.0092	-0.90379
0.0093	-4.38354		0.0093	0.35278
0.0094	0.51388		0.0094	-0.90379
0.0095	-0.35606		0.0095	-0.13052
0.0096	3.28478		0.0096	-0.00164
0.0097	1.28715		0.0097	-1.32265
0.0098	-1.06489		0.0098	0.2239
0.0099	-0.0983		0.0099	-0.13052
0.01	1.28715		0.01	-0.64604
0.0101	-1.16155		0.0101	0.8683
0.0102	-0.0983		0.0102	0.0628
0.0103	1.80267		0.0103	0.77164
0.0104	-1.09711		0.0104	0.99717
0.0105	0.25612		0.0105	0.48166
0.0106	1.89933		0.0106	0.99717
0.0107	-0.83936		0.0107	0.25612
0.0108	0.2239		0.0108	0.5461
0.0109	-0.38828		0.0109	0.61054
0.011	-0.16274		0.011	0.35278
0.0111	0.83608		0.0111	0.28834
0.0112	-5.54345		0.0112	0.32056
0.0113	1.15827		0.0113	0.03058
0.0114	2.93036		0.0114	0.25612
0.0115	-1.12933		0.0115	-0.4205
0.0116	3.38144		0.0116	0.12724
0.0117	1.44825		0.0117	0.15946
0.0118	1.12605		0.0118	-0.80714
0.0119	0.61054		0.0119	-0.0983
0.012	-0.38828		0.012	-0.03386
0.0121	0.51388		0.0121	-1.06489
0.0122	-2.09593		0.0122	0.19168
0.0123	-3.09474		0.0123	-0.7427
0.0124	-0.00164		0.0124	1.86711
0.0125	0.99717		0.0125	0.64276
0.0126	-1.74151		0.0126	0.15946
0.0127	-0.80714		0.0127	0.12724
0.0128	6.24901		0.0128	1.99599
0.0129	-0.64604		0.0129	-0.0983
0.013	-1.41931		0.013	1.06161
0.0131	2.22153		0.0131	2.60817
0.0132	1.57713		0.0132	0.61054
0.0133	-2.45035		0.0133	0.96495
0.0134	-1.25821		0.0134	-0.00164
0.0135	2.18931		0.0135	-0.00164
0.0136	-0.03386		0.0136	0.80386
0.0137	0.25612		0.0137	0.03058
0.0138	0.48166		0.0138	0.44944
0.0139	1.60935		0.0139	0.51388
0.014	1.02939		0.014	-0.51716
0.0141	-4.60908		0.0141	-0.22718
0.0142	-0.38828		0.0142	-1.32265
0.0143	0.51388		0.0143	-1.96705
0.0144	-3.57804		0.0144	-0.48494
0.0145	-0.2594		0.0145	-1.00045
0.0146	0.51388		0.0146	-1.29043
0.0147	-1.22599		0.0147	0.5461
0.0148	-0.03386		0.0148	-0.54938
0.0149	-0.45272		0.0149	0.28834
0.015	-0.29162		0.015	0.77164
0.0151	0.28834		0.0151	-0.35606
0.0152	-1.67707		0.0152	1.02939
0.0153	-1.29043		0.0153	0.7072
0.0154	-1.93483		0.0154	-0.2594
0.0155	-2.35369		0.0155	2.02821
0.0156	-1.29043		0.0156	0.5461
0.0157	-1.03267		0.0157	1.31937
0.0158	-1.90261		0.0158	1.22271
0.0159	-0.22718		0.0159	1.73823
0.016	-0.48494		0.016	1.67379
0.0161	0.385		0.0161	2.41485
0.0162	-0.13052		0.0162	2.06043
0.0163	-0.22718		0.0163	1.48047
0.0164	0.0628		0.0164	-0.93601
0.0165	-0.16274		0.0165	0.2239
0.0166	-1.03267		0.0166	-1.29043
0.0167	0.2239		0.0167	-1.80595
0.0168	-0.54938		0.0168	-0.32384
0.0169	0.35278		0.0169	2.67261
0.017	-0.0983		0.017	-0.32384
0.0171	0.25612		0.0171	-0.00164
0.0172	0.32056		0.0172	8.43995
0.0173	-0.19496		0.0173	2.31819
0.0174	-0.13052		0.0174	0.0628
0.0175	0.12724		0.0175	2.44707
0.0176	-0.61382		0.0176	2.73705
0.0177	-0.32384		0.0177	1.86711
0.0178	-0.35606		0.0178	-2.19259
0.0179	-0.22718		0.0179	3.4781
0.018	-0.03386		0.018	3.86474
0.0181	-0.54938		0.0181	1.96377
0.0182	-0.13052		0.0182	5.37907
0.0183	0.385		0.0183	3.4781
0.0184	-0.80714		0.0184	2.38263
0.0185	0.41722		0.0185	-0.83936
0.0186	0.2239		0.0186	0.03058
0.0187	-0.4205		0.0187	0.99717
0.0188	0.385		0.0188	-2.09593
0.0189	-0.2594		0.0189	-0.80714
0.019	0.51388		0.019	1.41603
0.0191	0.51388		0.0191	-0.2594
0.0192	0.7072		0.0192	0.64276
0.0193	0.64276		0.0193	0.51388
0.0194	2.12487		0.0194	-0.29162
0.0195	-0.51716		0.0195	0.77164
0.0196	0.67498		0.0196	-0.35606
0.0197	0.03058		0.0197	-1.03267
0.0198	-0.61382		0.0198	0.32056
0.0199	0.51388		0.0199	-1.38709
0.02	-0.48494		0.02	0.03058
0.0201	-0.35606		0.0201	-0.2594
0.0202	0.32056		0.0202	-0.22718
0.0203	-1.38709		0.0203	0.5461
0.0204	-0.06608		0.0204	-0.06608
0.0205	0.12724		0.0205	0.5461
0.0206	-1.32265		0.0206	0.5461
0.0207	-0.35606		0.0207	0.03058
0.0208	0.44944		0.0208	1.31937
0.0209	-1.22599		0.0209	0.51388
0.021	0.44944		0.021	-0.06608
0.0211	0.96495		0.0211	0.93274
0.0212	1.22271		0.0212	0.57832
0.0213	3.25256		0.0213	0.64276
0.0214	-0.71048		0.0214	0.96495
0.0215	2.41485		0.0215	0.385
0.0216	1.64157		0.0216	0.35278
0.0217	-3.6747		0.0217	0.67498
0.0218	1.48047		0.0218	-0.2594
0.0219	-0.38828		0.0219	0.35278
0.022	-8.47545		0.022	-0.19496
0.0221	-0.35606		0.0221	-0.19496
0.0222	-0.4205		0.0222	-0.29162
0.0223	1.83489		0.0223	0.83608
0.0224	-1.80595		0.0224	0.44944
0.0225	-2.51479		0.0225	0.19168
0.0226	-0.4205		0.0226	0.93274
0.0227	-0.35606		0.0227	0.8683
0.0228	-4.54464		0.0228	0.67498
0.0229	-0.61382		0.0229	0.32056
0.023	-0.45272		0.023	1.22271
0.0231	-2.83698		0.0231	0.77164
0.0232	-1.77373		0.0232	0.385
0.0233	2.54373		0.0233	1.77045
0.0234	-0.03386		0.0234	0.25612
0.0235	-0.45272		0.0235	1.35159
0.0236	0.83608		0.0236	0.44944
0.0237	2.02821		0.0237	0.73942
0.0238	-0.19496		0.0238	1.15827
0.0239	-6.89668		0.0239	0.44944
0.024	0.67498		0.024	-0.00164
0.0241	-0.2594		0.0241	0.83608
0.0242	-1.99927		0.0242	-0.06608
0.0243	-0.67826		0.0243	-0.16274
0.0244	-1.09711		0.0244	0.48166
0.0245	0.67498		0.0245	0.61054
0.0246	-1.29043		0.0246	0.8683
0.0247	-0.4205		0.0247	0.61054
0.0248	0.73942		0.0248	-0.54938
0.0249	-1.64485		0.0249	1.54491
0.025	-0.38828		0.025	-0.03386
0.0251	-1.87039		0.0251	-1.58041
0.0252	-2.09593		0.0252	1.67379
0.0253	-1.29043		0.0253	0.03058
0.0254	-1.16155		0.0254	1.06161
0.0255	-0.90379		0.0255	0.57832
0.0256	0.03058		0.0256	0.73942
0.0257	-0.71048		0.0257	2.06043
0.0258	0.12724		0.0258	0.32056
0.0259	-0.0983		0.0259	1.67379
0.026	-0.35606		0.026	5.15353
0.0261	-0.0983		0.0261	-1.12933
0.0262	-0.32384		0.0262	2.57595
0.0263	-0.38828		0.0263	2.25375
0.0264	0.25612		0.0264	0.51388
0.0265	-0.51716		0.0265	1.02939
0.0266	0.41722		0.0266	-0.4205
0.0267	-0.00164		0.0267	2.96258
0.0268	-0.13052		0.0268	3.1559
0.0269	0.2239		0.0269	-1.25821
0.027	0.19168		0.027	-1.35487
0.0271	-0.00164		0.0271	2.89814
0.0272	0.19168		0.0272	-0.71048
0.0273	-0.35606		0.0273	0.15946
0.0274	-0.48494		0.0274	-0.19496
0.0275	-0.22718		0.0275	-1.45153
0.0276	-0.16274		0.0276	1.70601
0.0277	0.48166		0.0277	-3.64248
0.0278	-0.19496		0.0278	-0.0983
0.0279	-0.29162		0.0279	0.83608
0.028	-0.16274		0.028	-3.96468
0.0281	0.32056		0.0281	1.09383
0.0282	0.19168		0.0282	0.93274
0.0283	0.15946		0.0283	-1.96705
0.0284	0.64276		0.0284	0.7072
0.0285	-0.06608		0.0285	-0.13052
0.0286	-0.16274		0.0286	2.18931
0.0287	0.64276		0.0287	1.64157
0.0288	1.09383		0.0288	0.19168
0.0289	0.67498		0.0289	0.28834
0.029	-1.58041		0.029	1.31937
0.0291	1.12605		0.0291	-0.32384
0.0292	0.5461		0.0292	1.48047
0.0293	-5.47901		0.0293	-0.16274
0.0294	-0.13052		0.0294	0.385
0.0295	-0.77492		0.0295	1.02939
0.0296	-0.38828		0.0296	-0.67826
0.0297	-1.54819		0.0297	0.15946
0.0298	-0.45272		0.0298	-0.87158
0.0299	0.09502		0.0299	-1.45153
0.03	-2.06371		0.03	-0.16274
0.0301	0.25612		0.0301	-0.64604
0.0302	-0.5816		0.0302	-0.22718
0.0303	-0.29162		0.0303	0.09502
0.0304	0.57832		0.0304	0.12724
0.0305	-1.74151		0.0305	0.64276
0.0306	1.12605		0.0306	0.41722
0.0307	0.2239		0.0307	0.51388
0.0308	-1.32265		0.0308	0.61054
0.0309	3.02702		0.0309	0.41722
0.031	2.67261		0.031	0.51388
0.0311	0.19168		0.0311	1.06161
0.0312	2.12487		0.0312	0.44944
0.0313	1.83489		0.0313	0.99717
0.0314	-0.00164		0.0314	0.99717
0.0315	-0.90379		0.0315	0.7072
0.0316	-0.2594		0.0316	1.12605
0.0317	0.57832		0.0317	1.02939
0.0318	0.7072		0.0318	0.99717
0.0319	-3.25584		0.0319	0.77164
0.032	0.96495		0.032	0.48166
0.0321	0.15946		0.0321	0.80386
0.0322	-6.34895		0.0322	-0.16274
0.0323	-0.29162		0.0323	0.35278
0.0324	-1.45153		0.0324	-0.7427
0.0325	-5.47901		0.0325	0.41722
0.0326	-0.87158		0.0326	0.83608
0.0327	-3.38472		0.0327	0.7072
0.0328	2.73705		0.0328	0.32056
0.0329	-3.77136		0.0329	0.19168
0.033	-4.89905		0.033	0.57832
0.0331	6.53898		0.0331	0.44944
0.0332	0.41722		0.0332	0.99717
0.0333	-3.0303		0.0333	-0.00164
0.0334	-0.19496		0.0334	0.44944
0.0335	2.18931		0.0335	1.25493
0.0336	0.12724		0.0336	0.8683
0.0337	0.35278		0.0337	2.06043
0.0338	1.44825		0.0338	1.73823
0.0339	0.99717		0.0339	0.83608
0.034	0.73942		0.034	1.80267
0.0341	-1.03267		0.0341	1.22271
0.0342	1.54491		0.0342	-0.06608
0.0343	-0.71048		0.0343	1.12605
0.0344	-3.93246		0.0344	0.35278
0.0345	0.12724		0.0345	0.09502
0.0346	-1.29043		0.0346	1.70601
0.0347	-2.90142		0.0347	-0.83936
0.0348	-1.54819		0.0348	0.48166
0.0349	-3.6747		0.0349	-1.06489
0.035	-0.48494		0.035	-0.71048
0.0351	-1.29043		0.0351	0.28834
0.0352	-1.83817		0.0352	0.12724
0.0353	0.32056		0.0353	-0.45272
0.0354	-1.00045		0.0354	0.73942
0.0355	0.15946		0.0355	-0.71048
0.0356	-0.00164		0.0356	-0.77492
0.0357	-0.2594		0.0357	0.93274
0.0358	0.93274		0.0358	-0.2594
0.0359	-0.64604		0.0359	0.35278
0.036	-0.00164		0.036	2.09265
0.0361	0.19168		0.0361	0.77164
0.0362	-0.77492		0.0362	4.99243
0.0363	0.7072		0.0363	1.06161
0.0364	-0.00164		0.0364	1.60935
0.0365	0.32056		0.0365	-1.77373
0.0366	0.12724		0.0366	-0.90379
0.0367	0.2239		0.0367	1.15827
0.0368	0.44944		0.0368	-3.86802
0.0369	0.51388		0.0369	0.19168
0.037	-0.48494		0.037	2.06043
0.0371	0.2239		0.0371	-0.00164
0.0372	-0.22718		0.0372	1.38381
0.0373	-0.61382		0.0373	-0.0983
0.0374	0.0628		0.0374	-2.41813
0.0375	-0.4205		0.0375	-1.58041
0.0376	-0.71048		0.0376	-3.80358
0.0377	-0.0983		0.0377	-2.51479
0.0378	-0.71048		0.0378	-1.25821
0.0379	0.12724		0.0379	-1.41931
0.038	-0.48494		0.038	-2.25703
0.0381	-0.5816		0.0381	3.22034
0.0382	0.15946		0.0382	0.03058
0.0383	0.09502		0.0383	0.64276
0.0384	-0.48494		0.0384	-2.51479
0.0385	0.385		0.0385	-0.13052
0.0386	0.03058		0.0386	0.5461
0.0387	0.25612		0.0387	3.38144
0.0388	1.70601		0.0388	0.19168
0.0389	0.2239		0.0389	2.18931
0.039	1.06161		0.039	0.03058
0.0391	0.2239		0.0391	1.28715
0.0392	0.32056		0.0392	2.02821
0.0393	0.83608		0.0393	0.19168
0.0394	-0.64604		0.0394	1.80267
0.0395	-0.29162		0.0395	0.67498
0.0396	-0.06608		0.0396	0.83608
0.0397	-0.4205		0.0397	1.44825
0.0398	0.12724		0.0398	-0.06608
0.0399	-0.2594		0.0399	0.19168
0.04	-1.00045		0.04	0.32056
0.0401	-0.83936		0.0401	0.15946
0.0402	-0.83936		0.0402	0.99717
0.0403	-1.41931		0.0403	0.67498
0.0404	-0.00164		0.0404	0.41722
0.0405	-0.90379		0.0405	0.77164
0.0406	-1.00045		0.0406	0.2239
0.0407	-0.13052		0.0407	0.93274
0.0408	-0.13052		0.0408	0.32056
0.0409	1.02939		0.0409	0.32056
0.041	0.67498		0.041	1.02939
0.0411	1.73823		0.0411	0.44944
0.0412	0.96495		0.0412	1.22271
0.0413	-0.64604		0.0413	1.06161
0.0414	1.06161		0.0414	0.90052
0.0415	0.77164		0.0415	0.83608
0.0416	-1.29043		0.0416	1.80267
0.0417	-2.12815		0.0417	0.64276
0.0418	1.48047		0.0418	1.60935
0.0419	-1.06489		0.0419	0.90052
0.042	-8.41101		0.042	0.5461
0.0421	-1.67707		0.0421	1.02939
0.0422	-0.96823		0.0422	0.5461
0.0423	-1.25821		0.0423	0.93274
0.0424	-5.67233		0.0424	0.77164
0.0425	-1.96705		0.0425	0.28834
0.0426	-3.8358		0.0426	0.57832
0.0427	-5.44679		0.0427	0.385
0.0428	-1.19377		0.0428	0.09502
0.0429	-2.41813		0.0429	0.44944
0.043	-2.61145		0.043	0.12724
0.0431	-1.99927		0.0431	-0.32384
0.0432	-0.71048		0.0432	1.28715
0.0433	5.95903		0.0433	-0.71048
0.0434	0.51388		0.0434	0.80386
0.0435	-1.32265		0.0435	0.5461
0.0436	7.82778		0.0436	0.385
0.0437	1.86711		0.0437	1.48047
0.0438	-1.41931		0.0438	0.28834
0.0439	-0.32384		0.0439	1.31937
0.044	0.44944		0.044	0.03058
0.0441	0.64276		0.0441	0.41722
0.0442	-1.41931		0.0442	0.67498
0.0443	-1.70929		0.0443	1.06161
0.0444	0.12724		0.0444	0.61054
0.0445	-1.00045		0.0445	1.15827
0.0446	-3.3525		0.0446	0.77164
0.0447	-1.19377		0.0447	-0.03386
0.0448	-1.58041		0.0448	1.12605
0.0449	-2.77255		0.0449	0.25612
0.045	-0.48494		0.045	-0.35606
0.0451	-0.96823		0.0451	0.2239
0.0452	0.09502		0.0452	-1.64485
0.0453	-0.2594		0.0453	0.15946
0.0454	-0.96823		0.0454	-1.06489
0.0455	0.93274		0.0455	-2.16037
0.0456	-0.64604		0.0456	-2.03149
0.0457	-0.22718		0.0457	-0.54938
0.0458	0.73942		0.0458	-0.87158
0.0459	-0.48494		0.0459	4.99243
0.046	0.35278		0.046	-0.06608
0.0461	-0.0983		0.0461	0.48166
0.0462	0.35278		0.0462	-0.67826
0.0463	0.19168		0.0463	1.22271
0.0464	0.35278		0.0464	2.12487
0.0465	0.90052		0.0465	-0.19496
0.0466	0.96495		0.0466	0.25612
0.0467	-0.19496		0.0467	2.51151
0.0468	0.28834		0.0468	5.12131
0.0469	-0.16274		0.0469	3.22034
0.047	-0.35606		0.047	3.60698
0.0471	-0.22718		0.0471	-3.64248
0.0472	-0.51716		0.0472	-0.0983
0.0473	-0.13052		0.0473	1.86711
0.0474	-0.80714		0.0474	3.34922
0.0475	-0.93601		0.0475	3.8003
0.0476	0.28834		0.0476	-0.80714
0.0477	-0.48494		0.0477	-1.77373
0.0478	-0.67826		0.0478	0.90052
0.0479	0.09502		0.0479	0.25612
0.048	-0.83936		0.048	1.73823
0.0481	0.64276		0.0481	0.19168
0.0482	-0.00164		0.0482	-2.16037
0.0483	-0.7427		0.0483	1.09383
0.0484	3.12368		0.0484	3.22034
0.0485	1.25493		0.0485	0.83608
0.0486	0.03058		0.0486	1.77045
0.0487	2.83371		0.0487	-2.8692
0.0488	0.8683		0.0488	1.19049
0.0489	-0.4205		0.0489	1.51269
0.049	1.64157		0.049	3.18812
0.0491	-0.35606		0.0491	1.93155
0.0492	0.09502		0.0492	1.67379
0.0493	-4.25466		0.0493	1.28715
0.0494	-0.4205		0.0494	4.02584
0.0495	-0.32384		0.0495	1.15827
0.0496	-2.25703		0.0496	1.83489
0.0497	-1.67707		0.0497	1.70601
0.0498	-0.93601		0.0498	0.09502
0.0499	-0.61382		0.0499	1.64157
0.05	-2.12815		0.05	0.28834
0.0501	-1.74151		0.0501	0.73942
0.0502	-1.12933		0.0502	0.7072
0.0503	-1.74151		0.0503	-0.16274
0.0504	-1.45153		0.0504	0.61054
0.0505	-1.61263		0.0505	0.12724
0.0506	1.57713		0.0506	0.5461
0.0507	0.57832		0.0507	0.48166
0.0508	0.28834		0.0508	0.25612
0.0509	4.15472		0.0509	-0.22718
0.051	-0.38828		0.051	0.32056
0.0511	0.385		0.0511	-0.16274
0.0512	2.67261		0.0512	0.48166
0.0513	0.385		0.0513	0.44944
0.0514	0.19168		0.0514	0.2239
0.0515	-0.06608		0.0515	1.19049
0.0516	-0.61382		0.0516	0.51388
0.0517	0.48166		0.0517	1.31937
0.0518	-0.90379		0.0518	0.5461
0.0519	-1.87039		0.0519	0.32056
0.052	0.48166		0.052	0.90052
0.0521	-2.80477		0.0521	1.19049
0.0522	-5.67233		0.0522	1.31937
0.0523	-3.3525		0.0523	0.93274
0.0524	-3.5136		0.0524	-0.03386
0.0525	-8.28213		0.0525	0.44944
0.0526	-3.28806		0.0526	0.77164
0.0527	-3.06252		0.0527	0.25612
0.0528	-0.67826		0.0528	0.96495
0.0529	-2.38591		0.0529	0.73942
0.053	-0.4205		0.053	0.32056
0.0531	7.08672		0.0531	-0.00164
0.0532	-0.35606		0.0532	-0.45272
0.0533	-0.80714		0.0533	-1.74151
0.0534	0.77164		0.0534	-0.35606
0.0535	1.70601		0.0535	-0.29162
0.0536	0.0628		0.0536	-0.22718
0.0537	-0.54938		0.0537	2.54373
0.0538	3.83252		0.0538	0.28834
0.0539	0.64276		0.0539	1.22271
0.054	-1.22599		0.054	-0.93601
0.0541	1.06161		0.0541	0.44944
0.0542	-0.64604		0.0542	1.54491
0.0543	-2.74033		0.0543	1.64157
0.0544	-4.25466		0.0544	0.80386
0.0545	-2.19259		0.0545	2.15709
0.0546	-1.96705		0.0546	0.73942
0.0547	-3.1914		0.0547	1.28715
0.0548	-1.61263		0.0548	2.38263
0.0549	0.44944		0.0549	-1.93483
0.055	0.09502		0.055	0.8683
0.0551	-1.61263		0.0551	0.5461
0.0552	0.51388		0.0552	1.83489
0.0553	-0.80714		0.0553	0.25612
0.0554	-0.77492		0.0554	-0.67826
0.0555	0.64276		0.0555	-0.93601
0.0556	-0.96823		0.0556	-0.2594
0.0557	0.80386		0.0557	1.41603
0.0558	-0.64604		0.0558	1.41603
0.0559	0.09502		0.0559	2.54373
0.056	0.64276		0.056	-0.93601
0.0561	0.48166		0.0561	1.38381
0.0562	0.57832		0.0562	0.5461
0.0563	1.28715		0.0563	0.5461
0.0564	0.0628		0.0564	3.28478
0.0565	0.0628		0.0565	-1.29043
0.0566	-0.06608		0.0566	2.02821
0.0567	-0.29162		0.0567	3.1559
0.0568	0.2239		0.0568	7.40892
0.0569	-0.71048		0.0569	2.93036
0.057	-0.38828		0.057	3.67142
0.0571	-0.2594		0.0571	-1.67707
0.0572	-0.80714		0.0572	4.73467
0.0573	-0.22718		0.0573	2.9948
0.0574	-0.61382		0.0574	0.09502
0.0575	-0.48494		0.0575	2.60817
0.0576	-0.19496		0.0576	0.12724
0.0577	-0.61382		0.0577	5.31463
0.0578	-0.16274		0.0578	2.47929
0.0579	-0.03386		0.0579	-1.93483
0.058	-0.29162		0.058	0.57832
0.0581	0.12724		0.0581	-1.09711
0.0582	0.99717		0.0582	0.44944
0.0583	-0.4205		0.0583	1.48047
0.0584	0.8683		0.0584	-0.64604
0.0585	0.28834		0.0585	1.15827
0.0586	-0.2594		0.0586	0.73942
0.0587	0.385		0.0587	-0.4205
0.0588	-0.7427		0.0588	0.51388
0.0589	0.32056		0.0589	0.25612
0.059	0.25612		0.059	0.61054
0.0591	-0.67826		0.0591	3.25256
0.0592	0.28834		0.0592	0.32056
0.0593	-0.38828		0.0593	1.77045
0.0594	-0.67826		0.0594	1.96377
0.0595	-0.51716		0.0595	0.7072
0.0596	-0.22718		0.0596	1.67379
0.0597	-1.16155		0.0597	-0.00164
0.0598	-0.54938		0.0598	0.93274
0.0599	-2.06371		0.0599	0.99717
0.06	-0.67826		0.06	0.15946
0.0601	-1.41931		0.0601	1.09383
0.0602	-1.38709		0.0602	0.35278
0.0603	0.51388		0.0603	0.67498
0.0604	0.385		0.0604	1.02939
0.0605	-0.4205		0.0605	0.41722
0.0606	0.28834		0.0606	0.48166
0.0607	-1.03267		0.0607	0.80386
0.0608	0.385		0.0608	-0.51716
0.0609	0.03058		0.0609	0.35278
0.061	-0.4205		0.061	-0.87158
0.0611	2.06043		0.0611	-0.0983
0.0612	0.0628		0.0612	0.2239
0.0613	-1.03267		0.0613	-0.16274
0.0614	3.57476		0.0614	0.12724
0.0615	0.0628		0.0615	0.51388
0.0616	-1.48375		0.0616	0.25612
0.0617	0.57832		0.0617	0.80386
0.0618	-2.16037		0.0618	0.77164
0.0619	-2.45035		0.0619	0.385
0.062	-9.79647		0.062	0.90052
0.0621	-3.86802		0.0621	0.64276
0.0622	-2.32147		0.0622	0.67498
0.0623	-3.80358		0.0623	0.64276
0.0624	-4.64129		0.0624	0.35278
0.0625	0.67498		0.0625	1.57713
0.0626	-0.22718		0.0626	0.41722
0.0627	-3.5136		0.0627	0.7072
0.0628	0.03058		0.0628	1.83489
0.0629	-1.61263		0.0629	0.32056
0.063	-0.90379		0.063	0.15946
0.0631	-2.22481		0.0631	1.09383
0.0632	-0.7427		0.0632	0.12724
0.0633	2.15709		0.0633	-0.03386
0.0634	0.385		0.0634	-0.48494
0.0635	-0.00164		0.0635	0.19168
0.0636	10.5665		0.0636	1.19049
0.0637	0.15946		0.0637	0.48166
0.0638	-0.67826		0.0638	-0.0983
0.0639	5.41129		0.0639	1.19049
0.064	-0.03386		0.064	0.09502
0.0641	0.28834		0.0641	0.385
0.0642	-1.67707		0.0642	1.25493
0.0643	-1.54819		0.0643	0.15946
0.0644	-0.4205		0.0644	1.15827
0.0645	-1.09711		0.0645	0.41722
0.0646	-1.19377		0.0646	0.5461
0.0647	-0.35606		0.0647	2.44707
0.0648	-1.45153		0.0648	1.99599
0.0649	-0.77492		0.0649	1.28715
0.065	-1.06489		0.065	5.66905
0.0651	-0.64604		0.0651	1.12605
0.0652	0.03058		0.0652	1.38381
0.0653	-1.64485		0.0653	1.54491
0.0654	0.2239		0.0654	-0.03386
0.0655	0.15946		0.0655	1.09383
0.0656	-0.32384		0.0656	0.5461
0.0657	1.15827		0.0657	0.19168
0.0658	0.96495		0.0658	1.22271
0.0659	0.83608		0.0659	-0.16274
0.066	1.22271		0.066	0.44944
0.0661	-0.06608		0.0661	0.83608
0.0662	0.7072		0.0662	-1.16155
0.0663	0.0628		0.0663	0.19168
0.0664	-0.5816		0.0664	0.73942
0.0665	0.2239		0.0665	-0.4205
0.0666	-0.38828		0.0666	1.64157
0.0667	-0.48494		0.0667	0.8683
0.0668	0.0628		0.0668	1.57713
0.0669	-0.83936		0.0669	3.44588
0.067	-0.38828		0.067	0.51388
0.0671	-0.61382		0.0671	1.80267
0.0672	-0.67826		0.0672	2.38263
0.0673	-0.51716		0.0673	0.57832
0.0674	-1.25821		0.0674	2.02821
0.0675	-0.67826		0.0675	0.7072
0.0676	-0.29162		0.0676	-0.5816
0.0677	-0.67826		0.0677	2.35041
0.0678	-0.35606		0.0678	-1.19377
0.0679	-0.03386		0.0679	0.2239
0.068	-0.71048		0.068	0.77164
0.0681	0.25612		0.0681	-1.51597
0.0682	0.19168		0.0682	0.41722
0.0683	0.0628		0.0683	-0.4205
0.0684	2.31819		0.0684	-1.22599
0.0685	-0.51716		0.0685	0.64276
0.0686	-0.4205		0.0686	-2.41813
0.0687	0.32056		0.0687	-0.5816
0.0688	-0.45272		0.0688	-1.54819
0.0689	1.67379		0.0689	-2.45035
0.069	2.89814		0.069	-0.29162
0.0691	-0.64604		0.0691	-0.51716
0.0692	0.32056		0.0692	-0.7427
0.0693	-5.28569		0.0693	1.15827
0.0694	-1.03267		0.0694	-0.19496
0.0695	-0.38828		0.0695	0.77164
0.0696	-3.54582		0.0696	0.7072
0.0697	-1.54819		0.0697	0.12724
0.0698	-2.64367		0.0698	0.8683
0.0699	-1.99927		0.0699	0.73942
0.07	-1.29043		0.07	0.44944
0.0701	-2.16037		0.0701	3.54254
0.0702	-0.96823		0.0702	0.35278
0.0703	-1.58041		0.0703	0.8683
0.0704	-0.93601		0.0704	1.22271
0.0705	0.25612		0.0705	0.57832
0.0706	1.12605		0.0706	0.64276
0.0707	-0.93601		0.0707	-0.03386
0.0708	0.73942		0.0708	0.19168
0.0709	4.34804		0.0709	0.2239
0.071	-0.03386		0.071	0.0628
0.0711	1.64157		0.0711	-0.00164
0.0712	3.83252		0.0712	0.09502
0.0713	1.19049		0.0713	0.64276
0.0714	0.77164		0.0714	0.51388
0.0715	-1.48375		0.0715	0.2239
0.0716	0.64276		0.0716	0.28834
0.0717	-1.83817		0.0717	0.0628
0.0718	-4.02912		0.0718	0.03058
0.0719	-0.67826		0.0719	0.64276
0.072	-1.12933		0.072	0.5461
0.0721	-2.70811		0.0721	-0.13052
0.0722	-4.64129		0.0722	1.54491
0.0723	0.35278		0.0723	3.25256
0.0724	0.12724		0.0724	1.35159
0.0725	-6.25229		0.0725	1.77045
0.0726	-1.16155		0.0726	1.51269
0.0727	0.61054		0.0727	2.60817
0.0728	-6.86446		0.0728	2.38263
0.0729	-2.19259		0.0729	0.7072
0.073	1.70601		0.073	1.96377
0.0731	0.12724		0.0731	1.35159
0.0732	0.44944		0.0732	0.09502
0.0733	0.67498		0.0733	1.48047
0.0734	0.57832		0.0734	-0.00164
0.0735	3.44588		0.0735	-0.0983
0.0736	-0.03386		0.0736	-1.29043
0.0737	0.25612		0.0737	-1.03267
0.0738	6.41011		0.0738	0.77164
0.0739	-2.45035		0.0739	-3.38472
0.074	-0.5816		0.074	-0.64604
0.0741	2.83371		0.0741	0.28834
0.0742	-1.09711		0.0742	2.09265
0.0743	-0.48494		0.0743	0.0628
0.0744	-0.96823		0.0744	0.41722
0.0745	-0.93601		0.0745	-1.03267
0.0746	-0.19496		0.0746	1.86711
0.0747	-3.54582		0.0747	2.44707
0.0748	-0.83936		0.0748	0.5461
0.0749	0.61054		0.0749	3.05924
0.075	-1.03267		0.075	1.77045
0.0751	-0.64604		0.0751	0.41722
0.0752	-0.35606		0.0752	3.18812
0.0753	-0.67826		0.0753	0.25612
0.0754	0.96495		0.0754	-0.19496
0.0755	0.35278		0.0755	2.12487
0.0756	0.93274		0.0756	0.28834
0.0757	1.96377		0.0757	0.83608
0.0758	0.15946		0.0758	-1.70929
0.0759	0.73942		0.0759	-0.54938
0.076	0.35278		0.076	0.44944
0.0761	0.12724		0.0761	0.96495
0.0762	-0.2594		0.0762	-1.90261
0.0763	-0.4205		0.0763	0.67498
0.0764	-0.03386		0.0764	-3.32028
0.0765	-0.45272		0.0765	-2.70811
0.0766	-0.32384		0.0766	-2.48257
0.0767	0.2239		0.0767	-2.74033
0.0768	-0.71048		0.0768	-1.54819
0.0769	-0.45272		0.0769	-0.7427
0.077	-0.32384		0.077	-1.32265
0.0771	-0.64604		0.0771	3.22034
0.0772	-0.71048		0.0772	1.09383
0.0773	-0.4205		0.0773	0.32056
0.0774	-1.12933		0.0774	5.12131
0.0775	-0.13052		0.0775	1.31937
0.0776	-0.71048		0.0776	0.77164
0.0777	-0.51716		0.0777	1.09383
0.0778	0.09502		0.0778	-1.35487
0.0779	-0.7427		0.0779	1.19049
0.078	-0.16274		0.078	5.08909
0.0781	0.0628		0.0781	-1.45153
0.0782	-0.35606		0.0782	0.93274
0.0783	0.35278		0.0783	-2.48257
0.0784	-0.38828		0.0784	-0.61382
0.0785	-0.0983		0.0785	-1.03267
0.0786	-0.00164		0.0786	-2.38591
0.0787	-0.45272		0.0787	0.2239
0.0788	-0.61382		0.0788	-0.67826
0.0789	0.51388		0.0789	-1.77373
0.079	-1.16155		0.079	0.2239
0.0791	-0.67826		0.0791	-0.19496
0.0792	-0.13052		0.0792	0.41722
0.0793	-1.83817		0.0793	0.44944
0.0794	-0.16274		0.0794	-0.32384
0.0795	-2.06371		0.0795	1.19049
0.0796	-1.38709		0.0796	-0.03386
0.0797	-0.93601		0.0797	0.28834
0.0798	-1.38709		0.0798	1.35159
0.0799	-1.00045		0.0799	-0.35606
0.08	0.385		0.08	0.8683
0.0801	-1.38709		0.0801	0.99717
0.0802	0.0628		0.0802	0.77164
0.0803	0.32056		0.0803	1.31937
0.0804	-0.54938		0.0804	1.31937
0.0805	-0.03386		0.0805	0.7072
0.0806	0.48166		0.0806	1.80267
0.0807	-0.61382		0.0807	0.73942
0.0808	1.67379		0.0808	1.12605
0.0809	-0.64604		0.0809	0.61054
0.081	-0.03386		0.081	0.35278
0.0811	2.70483		0.0811	0.51388
0.0812	-1.16155		0.0812	0.5461
0.0813	-0.83936		0.0813	0.385
0.0814	2.64039		0.0814	0.61054
0.0815	-2.06371		0.0815	-0.13052
0.0816	-1.12933		0.0816	0.67498
0.0817	2.02821		0.0817	0.0628
0.0818	-1.58041		0.0818	0.28834
0.0819	-0.7427		0.0819	0.51388
0.082	-5.25347		0.082	0.28834
0.0821	0.5461		0.0821	0.385
0.0822	1.15827		0.0822	0.90052
0.0823	-3.70692		0.0823	0.25612
0.0824	-0.54938		0.0824	1.22271
0.0825	1.41603		0.0825	1.31937
0.0826	-0.16274		0.0826	0.385
0.0827	-2.19259		0.0827	1.28715
0.0828	0.48166		0.0828	0.5461
0.0829	0.73942		0.0829	1.09383
0.083	-0.77492		0.083	0.96495
0.0831	-2.06371		0.0831	0.35278
0.0832	0.73942		0.0832	0.83608
0.0833	3.09146		0.0833	0.51388
0.0834	-0.67826		0.0834	0.03058
0.0835	3.8003		0.0835	0.73942
0.0836	7.57002		0.0836	0.35278
0.0837	0.28834		0.0837	0.2239
0.0838	-0.06608		0.0838	0.41722
0.0839	3.67142		0.0839	0.15946
0.084	1.44825		0.084	0.12724
0.0841	0.25612		0.0841	-0.00164
0.0842	-1.67707		0.0842	-1.41931
0.0843	0.96495		0.0843	-0.0983
0.0844	-1.06489		0.0844	-0.90379
0.0845	-0.64604		0.0845	-1.12933
0.0846	-0.06608		0.0846	0.32056
0.0847	-1.35487		0.0847	0.28834
0.0848	-0.0983		0.0848	-0.22718
0.0849	-0.96823		0.0849	2.09265
0.085	-1.22599		0.085	0.2239
0.0851	0.7072		0.0851	0.385
0.0852	-0.93601		0.0852	1.35159
0.0853	0.7072		0.0853	-0.67826
0.0854	2.31819		0.0854	0.96495
0.0855	-0.00164		0.0855	1.38381
0.0856	1.57713		0.0856	-0.4205
0.0857	0.5461		0.0857	1.89933
0.0858	0.15946		0.0858	-0.22718
0.0859	0.48166		0.0859	1.86711
0.086	-0.61382		0.086	0.0628
0.0861	-0.22718		0.0861	-1.83817
0.0862	0.15946		0.0862	-3.09474
0.0863	-0.7427		0.0863	-3.38472
0.0864	-0.0983		0.0864	-3.61026
0.0865	-0.51716		0.0865	2.15709
0.0866	-0.5816		0.0866	-1.64485
0.0867	-0.45272		0.0867	-1.06489
0.0868	-0.64604		0.0868	2.73705
0.0869	-0.67826		0.0869	0.03058
0.087	-0.38828		0.087	0.77164
0.0871	-1.25821		0.0871	0.57832
0.0872	-0.38828		0.0872	-1.61263
0.0873	-0.32384		0.0873	2.12487
0.0874	-0.96823		0.0874	-1.41931
0.0875	0.0628		0.0875	1.44825
0.0876	-0.45272		0.0876	2.41485
0.0877	-0.51716		0.0877	-0.32384
0.0878	-0.2594		0.0878	2.51151
0.0879	-0.61382		0.0879	1.54491
0.088	0.25612		0.088	1.31937
0.0881	0.2239		0.0881	-0.00164
0.0882	-0.45272		0.0882	2.31819
0.0883	-0.19496		0.0883	0.5461
0.0884	0.57832		0.0884	4.63802
0.0885	-0.29162		0.0885	-0.2594
0.0886	0.41722		0.0886	0.44944
0.0887	2.64039		0.0887	0.64276
0.0888	0.19168		0.0888	-0.19496
0.0889	0.12724		0.0889	0.67498
0.089	2.64039		0.089	-1.06489
0.0891	-0.16274		0.0891	-0.96823
0.0892	-0.93601		0.0892	1.15827
0.0893	-3.06252		0.0893	0.12724
0.0894	-0.22718		0.0894	0.385
0.0895	-1.09711		0.0895	0.61054
0.0896	-2.61145		0.0896	-0.64604
0.0897	-0.93601		0.0897	0.64276
0.0898	-0.7427		0.0898	-0.0983
0.0899	-0.00164		0.0899	-0.7427
0.09	-2.09593		0.09	1.15827
0.0901	-1.32265		0.0901	0.44944
0.0902	0.25612		0.0902	1.22271
0.0903	-1.51597		0.0903	1.93155
0.0904	-0.5816		0.0904	0.51388
0.0905	1.06161		0.0905	1.31937
0.0906	-1.54819		0.0906	0.51388
0.0907	-0.16274		0.0907	0.73942
0.0908	1.28715		0.0908	0.77164
0.0909	1.83489		0.0909	0.35278
0.091	0.57832		0.091	0.77164
0.0911	0.32056		0.0911	0.5461
0.0912	3.6392		0.0912	0.48166
0.0913	0.5461		0.0913	0.83608
0.0914	-0.7427		0.0914	0.48166
0.0915	-2.57923		0.0915	-0.03386
0.0916	2.09265		0.0916	0.41722
0.0917	-0.67826		0.0917	0.2239
0.0918	-0.22718		0.0918	-0.06608
0.0919	2.44707		0.0919	0.32056
0.092	-0.2594		0.092	-0.22718
0.0921	0.64276		0.0921	0.44944
0.0922	-1.70929		0.0922	-0.06608
0.0923	-0.35606		0.0923	0.19168
0.0924	2.31819		0.0924	0.35278
0.0925	-7.54108		0.0925	-0.22718
0.0926	0.25612		0.0926	0.44944
0.0927	2.06043		0.0927	0.80386
0.0928	-7.50886		0.0928	0.12724
0.0929	0.96495		0.0929	0.77164
0.093	2.64039		0.093	0.51388
0.0931	6.53898		0.0931	0.67498
0.0932	4.47692		0.0932	0.93274
0.0933	-0.83936		0.0933	0.90052
0.0934	1.80267		0.0934	0.28834
0.0935	1.64157		0.0935	1.41603
0.0936	-2.67589		0.0936	0.15946
0.0937	0.09502		0.0937	0.41722
0.0938	2.93036		0.0938	1.02939
0.0939	-2.38591		0.0939	0.32056
0.094	0.90052		0.094	1.35159
0.0941	2.35041		0.0941	0.19168
0.0942	-0.38828		0.0942	-0.87158
0.0943	0.61054		0.0943	1.44825
0.0944	-1.54819		0.0944	-1.12933
0.0945	-0.22718		0.0945	-0.48494
0.0946	-0.2594		0.0946	-0.64604
0.0947	-3.57804		0.0947	-0.06608
0.0948	0.15946		0.0948	1.35159
0.0949	-0.13052		0.0949	0.385
0.095	0.35278		0.095	0.25612
0.0951	2.38263		0.0951	1.06161
0.0952	0.12724		0.0952	-0.19496
0.0953	1.06161		0.0953	0.09502
0.0954	0.12724		0.0954	1.25493
0.0955	0.8683		0.0955	0.03058
0.0956	0.35278		0.0956	1.93155
0.0957	-0.80714		0.0957	2.15709
0.0958	-0.38828		0.0958	1.25493
0.0959	-0.90379		0.0959	4.1225
0.096	-0.32384		0.096	1.28715
0.0961	0.35278		0.0961	2.15709
0.0962	-0.35606		0.0962	3.22034
0.0963	0.12724		0.0963	0.67498
0.0964	-0.38828		0.0964	0.73942
0.0965	-0.71048		0.0965	3.44588
0.0966	-0.2594		0.0966	-0.32384
0.0967	-0.38828		0.0967	1.02939
0.0968	-1.16155		0.0968	0.61054
0.0969	-0.38828		0.0969	-1.67707
0.097	-1.06489		0.097	0.28834
0.0971	-0.77492		0.0971	-0.13052
0.0972	-0.29162		0.0972	1.02939
0.0973	-0.7427		0.0973	0.83608
0.0974	-0.5816		0.0974	-0.4205
0.0975	-0.0983		0.0975	4.99243
0.0976	-0.77492		0.0976	2.44707
0.0977	-0.13052		0.0977	0.99717
0.0978	-0.29162		0.0978	3.89696
0.0979	-0.51716		0.0979	3.1559
0.098	-0.32384		0.098	3.317
0.0981	-0.29162		0.0981	0.61054
0.0982	-0.48494		0.0982	1.64157
0.0983	0.35278		0.0983	2.83371
0.0984	-0.71048		0.0984	6.15235
0.0985	0.64276		0.0985	-0.61382
0.0986	0.09502		0.0986	1.31937
0.0987	-0.64604		0.0987	0.64276
0.0988	0.12724		0.0988	0.28834
0.0989	-1.22599		0.0989	0.83608
0.099	-1.29043		0.099	-0.13052
0.0991	-1.03267		0.0991	1.83489
0.0992	-0.48494		0.0992	1.06161
0.0993	-1.03267		0.0993	-0.29162
0.0994	-0.38828		0.0994	0.77164
0.0995	-0.35606		0.0995	-0.2594
0.0996	-0.00164		0.0996	0.5461
0.0997	-0.4205		0.0997	0.48166
0.0998	-0.80714		0.0998	-1.06489
0.0999	0.15946		0.0999	0.12724
0.1	-0.5816		0.1	-1.67707
0.1001	-0.87158		0.1001	-0.7427
0.1002	0.83608		0.1002	0.73942
0.1003	-1.03267		0.1003	0.41722
0.1004	0.90052		0.1004	0.90052
0.1005	0.57832		0.1005	0.7072
0.1006	-0.06608		0.1006	0.12724
0.1007	1.06161		0.1007	1.15827
0.1008	1.25493		0.1008	0.73942
0.1009	0.35278		0.1009	0.64276
0.101	2.60817		0.101	1.06161
0.1011	1.12605		0.1011	0.51388
0.1012	-0.4205		0.1012	0.77164
0.1013	0.19168		0.1013	1.48047
0.1014	3.09146		0.1014	0.41722
0.1015	0.03058		0.1015	1.12605
0.1016	0.15946		0.1016	1.22271
0.1017	3.05924		0.1017	0.0628
0.1018	1.19049		0.1018	0.80386
0.1019	-1.67707		0.1019	-0.32384
0.102	-5.80121		0.102	-0.13052
0.1021	1.31937		0.1021	0.2239
0.1022	-0.22718		0.1022	-0.2594
0.1023	-2.12815		0.1023	-0.00164
0.1024	-0.00164		0.1024	0.8683
0.1025	1.15827		0.1025	0.12724
0.1026	1.60935		0.1026	0.61054
0.1027	-1.35487		0.1027	0.48166
0.1028	2.76927		0.1028	0.25612
0.1029	4.86355		0.1029	1.15827
0.103	-2.61145		0.103	0.5461
0.1031	0.09502		0.1031	0.5461
0.1032	2.12487		0.1032	1.41603
0.1033	0.64276		0.1033	0.25612
0.1034	-1.35487		0.1034	1.31937
0.1035	-0.80714		0.1035	0.67498
0.1036	6.5712		0.1036	1.22271
0.1037	0.28834		0.1037	1.60935
0.1038	-1.96705		0.1038	1.06161
0.1039	4.83133		0.1039	0.48166
0.104	0.83608		0.104	1.64157
0.1041	-1.25821		0.1041	0.51388
0.1042	-0.90379		0.1042	0.5461
0.1043	0.32056		0.1043	0.61054
0.1044	-1.99927		0.1044	0.19168
0.1045	-0.22718		0.1045	0.83608
0.1046	-1.09711		0.1046	0.5461
0.1047	-0.61382		0.1047	-0.03386
0.1048	0.5461		0.1048	1.44825
0.1049	-1.90261		0.1049	0.03058
0.105	0.2239		0.105	0.35278
0.1051	0.385		0.1051	1.31937
0.1052	-0.93601		0.1052	-0.00164
0.1053	0.09502		0.1053	1.19049
0.1054	-0.7427		0.1054	1.48047
0.1055	-0.16274		0.1055	1.02939
0.1056	-0.13052		0.1056	1.89933
0.1057	-0.5816		0.1057	2.80149
0.1058	0.48166		0.1058	2.41485
0.1059	-0.16274		0.1059	5.57239
0.106	-0.45272		0.106	1.51269
0.1061	0.09502		0.1061	3.4781
0.1062	-0.29162		0.1062	3.57476
0.1063	-0.45272		0.1063	0.2239
0.1064	-0.19496		0.1064	1.28715
0.1065	-0.87158		0.1065	0.96495
0.1066	-0.48494		0.1066	0.0628
0.1067	-1.58041		0.1067	1.67379
0.1068	-0.90379		0.1068	0.2239
0.1069	-1.25821		0.1069	0.28834
0.107	-1.09711		0.107	0.67498
0.1071	-0.64604		0.1071	-0.48494
0.1072	-0.29162		0.1072	-0.16274
0.1073	-0.48494		0.1073	-0.29162
0.1074	-0.61382		0.1074	-1.03267
0.1075	-0.64604		0.1075	0.8683
0.1076	-0.45272		0.1076	-1.25821
0.1077	-0.0983		0.1077	-0.16274
0.1078	-0.64604		0.1078	1.80267
0.1079	0.2239		0.1079	-0.22718
0.108	0.41722		0.108	1.67379
0.1081	-0.48494		0.1081	2.18931
0.1082	0.41722		0.1082	0.93274
0.1083	-0.48494		0.1083	1.48047
0.1084	0.77164		0.1084	0.44944
0.1085	0.09502		0.1085	0.51388
0.1086	-0.38828		0.1086	1.25493
0.1087	2.47929		0.1087	0.15946
0.1088	0.51388		0.1088	1.28715
0.1089	-1.00045		0.1089	1.22271
0.109	2.35041		0.109	0.2239
0.1091	0.0628		0.1091	1.15827
0.1092	-0.64604		0.1092	0.41722
0.1093	-0.45272		0.1093	-0.00164
0.1094	-0.13052		0.1094	1.12605
0.1095	-0.7427		0.1095	-0.64604
0.1096	-1.41931		0.1096	-0.16274
0.1097	-1.80595		0.1097	-1.58041
0.1098	-0.13052		0.1098	-1.35487
0.1099	0.41722		0.1099	-0.0983
0.11	-2.41813		0.11	-0.13052
0.1101	-0.19496		0.1101	0.09502
0.1102	0.83608		0.1102	1.09383
0.1103	-0.48494		0.1103	0.2239
0.1104	0.83608		0.1104	0.93274
0.1105	1.25493		0.1105	0.15946
0.1106	0.28834		0.1106	0.73942
0.1107	3.1559		0.1107	1.09383
0.1108	0.12724		0.1108	0.61054
0.1109	3.89696		0.1109	0.67498
0.111	1.38381		0.111	1.15827
0.1111	-0.67826		0.1111	0.41722
0.1112	4.86355		0.1112	1.48047
0.1113	0.7072		0.1113	0.8683
0.1114	-1.41931		0.1114	0.7072
0.1115	0.57832		0.1115	1.96377
0.1116	1.09383		0.1116	0.8683
0.1117	-1.32265		0.1117	0.90052
0.1118	-0.2594		0.1118	2.60817
0.1119	0.80386		0.1119	0.44944
0.112	0.28834		0.112	0.44944
0.1121	-0.0983		0.1121	1.70601
0.1122	-2.64367		0.1122	0.96495
0.1123	2.06043		0.1123	1.12605
0.1124	0.93274		0.1124	0.64276
0.1125	-5.70455		0.1125	0.83608
0.1126	2.51151		0.1126	0.67498
0.1127	1.77045		0.1127	0.28834
0.1128	-7.09		0.1128	0.19168
0.1129	0.57832		0.1129	0.67498
0.113	0.19168		0.113	0.77164
0.1131	2.57595		0.1131	-1.93483
0.1132	-1.41931		0.1132	0.28834
0.1133	-1.70929		0.1133	0.83608
0.1134	1.64157		0.1134	-1.32265
0.1135	-1.64485		0.1135	1.15827
0.1136	-1.93483		0.1136	1.25493
0.1137	-0.29162		0.1137	1.25493
0.1138	1.73823		0.1138	1.54491
0.1139	-1.54819		0.1139	0.67498
0.114	-0.90379		0.114	5.25019
0.1141	0.19168		0.1141	0.83608
0.1142	-0.06608		0.1142	1.48047
0.1143	-1.51597		0.1143	0.64276
0.1144	-0.64604		0.1144	1.83489
0.1145	-0.2594		0.1145	1.80267
0.1146	-1.96705		0.1146	-0.51716
0.1147	-1.61263		0.1147	2.15709
0.1148	-0.13052		0.1148	1.60935
0.1149	-0.48494		0.1149	-0.64604
0.115	-0.06608		0.115	0.64276
0.1151	-0.93601		0.1151	0.25612
0.1152	-0.29162		0.1152	-0.96823
0.1153	0.51388		0.1153	-0.71048
0.1154	-0.71048		0.1154	0.32056
0.1155	0.385		0.1155	0.73942
0.1156	-0.03386		0.1156	-4.83461
0.1157	-0.19496		0.1157	-0.16274
0.1158	0.25612		0.1158	2.89814
0.1159	-0.77492		0.1159	1.70601
0.116	0.0628		0.116	-1.12933
0.1161	-0.48494		0.1161	0.90052
0.1162	-0.71048		0.1162	0.5461
0.1163	-0.0983		0.1163	-1.22599
0.1164	-1.54819		0.1164	0.99717
0.1165	-1.03267		0.1165	0.41722
0.1166	-1.06489		0.1166	1.96377
0.1167	-1.03267		0.1167	-0.2594
0.1168	-0.87158		0.1168	-0.2594
0.1169	-0.32384		0.1169	7.73112
0.117	-0.51716		0.117	0.67498
0.1171	0.32056		0.1171	-1.67707
0.1172	-0.4205		0.1172	8.60105
0.1173	-0.29162		0.1173	-1.61263
0.1174	-0.06608		0.1174	-0.90379
0.1175	-0.48494		0.1175	-4.51242
0.1176	-0.45272		0.1176	-0.83936
0.1177	0.25612		0.1177	-0.67826
0.1178	-0.48494		0.1178	-3.93246
0.1179	0.57832		0.1179	-2.03149
0.118	-0.00164		0.118	2.57595
0.1181	-0.03386		0.1181	0.73942
0.1182	-0.00164		0.1182	-2.64367
0.1183	-0.5816		0.1183	2.9948
0.1184	-0.48494		0.1184	1.02939
0.1185	0.2239		0.1185	-1.38709
0.1186	-0.90379		0.1186	0.73942
0.1187	-1.03267		0.1187	0.51388
0.1188	-0.61382		0.1188	2.86592
0.1189	-0.71048		0.1189	0.64276
0.119	0.09502		0.119	1.80267
0.1191	-0.54938		0.1191	2.73705
0.1192	-0.77492		0.1192	0.93274
0.1193	0.28834		0.1193	1.48047
0.1194	-1.03267		0.1194	0.385
0.1195	0.25612		0.1195	-0.51716
0.1196	0.12724		0.1196	0.64276
0.1197	-1.00045		0.1197	-0.2594
0.1198	0.12724		0.1198	-0.32384
0.1199	-0.03386		0.1199	0.73942
0.12	-0.0983		0.12	-0.06608
0.1201	0.48166		0.1201	0.99717
0.1202	0.96495		0.1202	0.385
0.1203	0.96495		0.1203	0.2239
0.1204	3.70364		0.1204	0.99717
0.1205	-0.19496		0.1205	0.15946
0.1206	0.99717		0.1206	0.57832
0.1207	1.60935		0.1207	0.77164
0.1208	-1.09711		0.1208	0.77164
0.1209	0.09502		0.1209	1.51269
0.121	-0.32384		0.121	0.96495
0.1211	0.12724		0.1211	0.8683
0.1212	-0.13052		0.1212	0.99717
0.1213	-1.77373		0.1213	1.19049
0.1214	3.76808		0.1214	1.38381
0.1215	1.15827		0.1215	1.93155
0.1216	-1.16155		0.1216	0.67498
0.1217	3.57476		0.1217	1.51269
0.1218	1.35159		0.1218	0.8683
0.1219	-2.54701		0.1219	0.35278
0.122	-3.8358		0.122	0.96495
0.1221	0.41722		0.1221	0.51388
0.1222	-0.29162		0.1222	0.96495
0.1223	-0.2594		0.1223	0.73942
0.1224	-0.48494		0.1224	0.28834
0.1225	2.31819		0.1225	1.12605
0.1226	1.89933		0.1226	-0.19496
0.1227	-3.28806		0.1227	0.44944
0.1228	1.44825		0.1228	1.02939
0.1229	-0.48494		0.1229	0.48166
0.123	-3.32028		0.123	0.25612
0.1231	-1.38709		0.1231	0.93274
0.1232	-1.67707		0.1232	0.2239
0.1233	0.2239		0.1233	1.06161
0.1234	-1.35487		0.1234	1.44825
0.1235	-2.25703		0.1235	0.15946
0.1236	6.37789		0.1236	1.73823
0.1237	-1.38709		0.1237	0.8683
0.1238	-3.61026		0.1238	1.38381
0.1239	4.76689		0.1239	1.60935
0.124	-1.99927		0.124	0.25612
0.1241	-1.16155		0.1241	0.96495
0.1242	-2.03149		0.1242	1.09383
0.1243	-1.77373		0.1243	0.41722
0.1244	-0.2594		0.1244	1.38381
0.1245	-0.80714		0.1245	0.385
0.1246	-1.80595		0.1246	-0.13052
0.1247	0.385		0.1247	1.57713
0.1248	-0.96823		0.1248	0.15946
0.1249	-1.25821		0.1249	-1.25821
0.125	0.03058		0.125	0.83608
0.1251	-0.77492		0.1251	-1.87039
0.1252	-0.16274		0.1252	-1.70929
0.1253	0.19168		0.1253	-1.70929
0.1254	-0.4205		0.1254	-2.35369
0.1255	0.41722		0.1255	-0.2594
0.1256	-0.64604		0.1256	-0.90379
0.1257	0.385		0.1257	-1.22599
0.1258	-0.48494		0.1258	4.73467
0.1259	-0.83936		0.1259	0.09502
0.126	-0.16274		0.126	0.25612
0.1261	-1.09711		0.1261	8.89103
0.1262	-0.64604		0.1262	0.83608
0.1263	-0.83936		0.1263	1.77045
0.1264	-1.16155		0.1264	5.79793
0.1265	-0.48494		0.1265	0.8683
0.1266	-0.64604		0.1266	2.38263
0.1267	-0.51716		0.1267	-0.5816
0.1268	0.15946		0.1268	2.09265
0.1269	-0.4205		0.1269	3.76808
0.127	-0.51716		0.127	-1.87039
0.1271	0.03058		0.1271	-0.96823
0.1272	-0.54938		0.1272	-0.13052
0.1273	-0.2594		0.1273	-2.19259
0.1274	-0.35606		0.1274	-6.05897
0.1275	-0.67826		0.1275	-2.06371
0.1276	0.385		0.1276	-2.51479
0.1277	0.09502		0.1277	-6.38117
0.1278	-0.45272		0.1278	-1.58041
0.1279	0.385		0.1279	1.44825
0.128	0.25612		0.128	-0.35606
0.1281	-0.19496		0.1281	-0.96823
0.1282	0.35278		0.1282	1.06161
0.1283	-0.96823		0.1283	7.24782
0.1284	0.83608		0.1284	0.44944
0.1285	-0.16274		0.1285	1.77045
0.1286	-0.87158		0.1286	0.57832
0.1287	3.70364		0.1287	3.34922
0.1288	-0.5816		0.1288	2.02821
0.1289	-0.7427		0.1289	1.19049
0.129	3.60698		0.129	2.54373
0.1291	-0.16274		0.1291	1.89933
0.1292	0.25612		0.1292	1.12605
0.1293	-0.4205		0.1293	2.41485
0.1294	-1.12933		0.1294	0.5461
0.1295	-0.2594		0.1295	0.7072
0.1296	-1.96705		0.1296	0.93274
0.1297	-1.06489		0.1297	-0.00164
0.1298	0.73942		0.1298	1.12605
0.1299	-1.00045		0.1299	-0.48494
0.13	-0.22718		0.13	0.12724
0.1301	1.83489		0.1301	0.67498
0.1302	0.41722		0.1302	-0.16274
0.1303	-0.38828		0.1303	0.64276
0.1304	0.03058		0.1304	-0.13052
0.1305	-0.64604		0.1305	0.19168
0.1306	0.48166		0.1306	0.80386
0.1307	-1.29043		0.1307	0.385
0.1308	-0.93601		0.1308	0.7072
0.1309	3.09146		0.1309	1.15827
0.131	-1.00045		0.131	0.77164
0.1311	-0.06608		0.1311	1.15827
0.1312	4.4447		0.1312	1.99599
0.1313	-0.32384		0.1313	0.90052
0.1314	-1.19377		0.1314	1.67379
0.1315	-0.87158		0.1315	1.35159
0.1316	0.12724		0.1316	0.8683
0.1317	-0.29162		0.1317	1.02939
0.1318	-2.93364		0.1318	-0.00164
0.1319	0.51388		0.1319	0.8683
0.132	1.15827		0.132	0.51388
0.1321	-1.58041		0.1321	0.03058
0.1322	-1.93483		0.1322	-0.03386
0.1323	1.41603		0.1323	0.03058
0.1324	-0.35606		0.1324	0.57832
0.1325	-6.02675		0.1325	-1.19377
0.1326	-0.83936		0.1326	-0.32384
0.1327	0.12724		0.1327	0.19168
0.1328	-7.44442		0.1328	-1.87039
0.1329	-2.22481		0.1329	-0.67826
0.133	0.90052		0.133	0.0628
0.1331	3.89696		0.1331	0.0628
0.1332	-2.41813		0.1332	-0.77492
0.1333	-0.7427		0.1333	0.77164
0.1334	-1.09711		0.1334	4.18694
0.1335	-1.22599		0.1335	0.99717
0.1336	-2.19259		0.1336	0.44944
0.1337	-3.9969		0.1337	3.22034
0.1338	1.22271		0.1338	1.57713
0.1339	-3.9969		0.1339	1.38381
0.134	-3.8358		0.134	0.0628
0.1341	1.38381		0.1341	2.12487
0.1342	-1.29043		0.1342	0.67498
0.1343	-2.32147		0.1343	0.15946
0.1344	-0.29162		0.1344	1.60935
0.1345	-0.45272		0.1345	0.44944
0.1346	-0.2594		0.1346	0.77164
0.1347	-2.28925		0.1347	-1.48375
0.1348	-1.80595		0.1348	-0.67826
0.1349	0.93274		0.1349	0.35278
0.135	-0.29162		0.135	-5.15681
0.1351	-0.2594		0.1351	-2.48257
0.1352	1.51269		0.1352	-2.06371
0.1353	-0.51716		0.1353	-4.41576
0.1354	0.5461		0.1354	-2.19259
0.1355	0.44944		0.1355	0.28834
0.1356	-1.32265		0.1356	4.25138
0.1357	0.44944		0.1357	-0.03386
0.1358	-0.87158		0.1358	0.48166
0.1359	-0.35606		0.1359	0.51388
0.136	-0.35606		0.136	0.99717
0.1361	-0.96823		0.1361	-0.5816
0.1362	-0.61382		0.1362	-0.71048
0.1363	-0.4205		0.1363	5.41129
0.1364	-0.51716		0.1364	-0.35606
0.1365	-0.13052		0.1365	1.44825
0.1366	-0.4205		0.1366	6.41011
0.1367	-0.51716		0.1367	1.44825
0.1368	0.0628		0.1368	0.61054
0.1369	-0.77492		0.1369	0.12724
0.137	-0.22718		0.137	1.06161
0.1371	-0.0983		0.1371	2.28597
0.1372	-0.48494		0.1372	-10.0864
0.1373	0.12724		0.1373	0.03058
0.1374	-0.22718		0.1374	0.93274
0.1375	-0.00164		0.1375	-2.19259
0.1376	-0.22718		0.1376	-1.29043
0.1377	0.32056		0.1377	1.28715
0.1378	0.44944		0.1378	-0.32384
0.1379	0.83608		0.1379	-0.83936
0.138	-0.2594		0.138	-0.19496
0.1381	-0.03386		0.1381	-0.48494
0.1382	-0.06608		0.1382	0.5461
0.1383	-0.38828		0.1383	-1.67707
0.1384	-0.03386		0.1384	1.64157
0.1385	0.03058		0.1385	4.25138
0.1386	-0.51716		0.1386	1.25493
0.1387	-0.13052		0.1387	1.44825
0.1388	-0.7427		0.1388	6.34567
0.1389	-0.03386		0.1389	2.60817
0.139	-0.83936		0.139	4.1225
0.1391	-0.64604		0.1391	1.35159
0.1392	-0.06608		0.1392	1.60935
0.1393	-0.2594		0.1393	1.54491
0.1394	-0.80714		0.1394	0.48166
0.1395	0.03058		0.1395	1.12605
0.1396	-0.16274		0.1396	0.32056
0.1397	0.32056		0.1397	0.12724
0.1398	1.44825		0.1398	0.44944
0.1399	0.2239		0.1399	-0.51716
0.14	1.44825		0.14	0.51388
0.1401	0.15946		0.1401	0.19168
0.1402	0.03058		0.1402	-0.16274
0.1403	0.67498		0.1403	0.385
0.1404	-0.35606		0.1404	-0.38828
0.1405	-0.77492		0.1405	-0.4205
0.1406	0.12724		0.1406	-0.13052
0.1407	-0.93601		0.1407	-0.45272
0.1408	0.57832		0.1408	0.77164
0.1409	-0.5816		0.1409	0.35278
0.141	-1.51597		0.141	0.64276
0.1411	1.83489		0.1411	0.96495
0.1412	-1.12933		0.1412	0.5461
0.1413	-2.83698		0.1413	0.57832
0.1414	3.8003		0.1414	0.8683
0.1415	-2.74033		0.1415	-0.0983
0.1416	-1.35487		0.1416	0.51388
0.1417	2.35041		0.1417	0.2239
0.1418	-1.54819		0.1418	-0.22718
0.1419	-0.93601		0.1419	0.57832
0.142	-7.2511		0.142	0.09502
0.1421	-0.0983		0.1421	-0.00164
0.1422	2.35041		0.1422	0.51388
0.1423	-4.12578		0.1423	-0.71048
0.1424	-1.64485		0.1424	-0.0983
0.1425	2.09265		0.1425	0.48166
0.1426	-0.48494		0.1426	-2.38591
0.1427	-3.6747		0.1427	-0.19496
0.1428	0.73942		0.1428	-1.45153
0.1429	-1.12933		0.1429	-0.54938
0.143	-3.09474		0.143	-0.71048
0.1431	-2.96586		0.1431	-0.61382
0.1432	-1.19377		0.1432	-0.35606
0.1433	1.51269		0.1433	0.7072
0.1434	-3.1914		0.1434	-0.77492
0.1435	-1.96705		0.1435	0.35278
0.1436	6.41011		0.1436	0.41722
0.1437	-3.28806		0.1437	-0.48494
0.1438	-2.70811		0.1438	0.48166
0.1439	2.15709		0.1439	0.93274
0.144	-1.45153		0.144	0.2239
0.1441	0.19168		0.1441	1.28715
0.1442	-0.96823		0.1442	-0.03386
0.1443	0.51388		0.1443	1.06161
0.1444	0.44944		0.1444	1.38381
0.1445	-1.12933		0.1445	-0.2594
0.1446	-0.16274		0.1446	1.25493
0.1447	0.41722		0.1447	-0.13052
0.1448	-1.00045		0.1448	-1.29043
0.1449	-0.06608		0.1449	-1.03267
0.145	-0.80714		0.145	-0.64604
0.1451	0.32056		0.1451	-1.90261
0.1452	0.51388		0.1452	-1.32265
0.1453	0.0628		0.1453	-0.96823
0.1454	0.99717		0.1454	-0.03386
0.1455	-0.13052		0.1455	-0.03386
0.1456	-0.35606		0.1456	-1.64485
0.1457	0.2239		0.1457	0.64276
0.1458	-0.19496		0.1458	2.28597
0.1459	-0.2594		0.1459	-0.06608
0.146	-0.61382		0.146	1.83489
0.1461	-0.4205		0.1461	7.2156
0.1462	-0.29162		0.1462	2.64039
0.1463	-0.35606		0.1463	1.86711
0.1464	-0.4205		0.1464	2.89814
0.1465	0.0628		0.1465	4.15472
0.1466	-0.83936		0.1466	3.73586
0.1467	-0.22718		0.1467	0.73942
0.1468	-0.48494		0.1468	6.7323
0.1469	-0.48494		0.1469	1.73823
0.147	-0.06608		0.147	0.73942
0.1471	-0.5816		0.1471	0.8683
0.1472	-0.19496		0.1472	0.99717
0.1473	0.32056		0.1473	0.51388
0.1474	-0.38828		0.1474	-5.31791
0.1475	0.12724		0.1475	-1.93483
0.1476	0.8683		0.1476	1.38381
0.1477	-0.22718		0.1477	-6.96112
0.1478	0.03058		0.1478	-1.12933
0.1479	0.32056		0.1479	0.48166
0.148	-0.35606		0.148	-0.19496
0.1481	-0.00164		0.1481	-1.00045
0.1482	-0.4205		0.1482	-0.03386
0.1483	-0.4205		0.1483	5.41129
0.1484	1.57713		0.1484	1.86711
0.1485	-0.48494		0.1485	-0.03386
0.1486	-0.2594		0.1486	0.83608
0.1487	3.1559		0.1487	4.47692
0.1488	-0.2594		0.1488	0.73942
0.1489	-0.61382		0.1489	1.41603
0.149	0.96495		0.149	2.89814
0.1491	-0.13052		0.1491	0.35278
0.1492	0.83608		0.1492	0.73942
0.1493	-3.96468		0.1493	-0.5816
0.1494	0.7072		0.1494	-0.13052
0.1495	-0.38828		0.1495	0.61054
0.1496	-3.64248		0.1496	-1.51597
0.1497	-0.22718		0.1497	0.28834
0.1498	0.15946		0.1498	0.5461
0.1499	-0.19496		0.1499	-1.03267
0.15	-1.03267		0.15	-0.06608
0.1501	-0.83936		0.1501	-0.67826
0.1502	0.15946		0.1502	-0.16274
0.1503	-1.99927		0.1503	-0.2594
0.1504	-2.12815		0.1504	-1.09711
0.1505	0.67498		0.1505	-0.06608
0.1506	0.51388		0.1506	-1.12933
0.1507	-1.83817		0.1507	-0.51716
0.1508	-0.03386		0.1508	-0.13052
0.1509	3.83252		0.1509	-0.48494
0.151	-1.64485		0.151	-0.06608
0.1511	0.28834		0.1511	-0.03386
0.1512	2.06043		0.1512	-0.19496
0.1513	-0.29162		0.1513	0.2239
0.1514	-3.25584		0.1514	-0.13052
0.1515	-3.38472		0.1515	0.0628
0.1516	1.28715		0.1516	0.385
0.1517	-1.83817		0.1517	-0.13052
0.1518	-3.15918		0.1518	-0.06608
0.1519	1.83489		0.1519	0.5461
0.152	0.64276		0.152	-0.29162
0.1521	-0.45272		0.1521	0.385
0.1522	-3.22362		0.1522	-0.00164
0.1523	0.15946		0.1523	-0.45272
0.1524	0.25612		0.1524	0.32056
0.1525	-7.31554		0.1525	-1.77373
0.1526	-1.58041		0.1526	-1.03267
0.1527	2.09265		0.1527	-0.67826
0.1528	-6.73558		0.1528	-3.77136
0.1529	-1.74151		0.1529	-0.4205
0.153	1.02939		0.153	-0.77492
0.1531	4.34804		0.1531	-3.86802
0.1532	-1.29043		0.1532	-1.16155
0.1533	-2.93364		0.1533	-0.48494
0.1534	-2.8692		0.1534	-1.35487
0.1535	0.61054		0.1535	0.12724
0.1536	-2.70811		0.1536	-0.13052
0.1537	-3.8358		0.1537	3.54254
0.1538	3.18812		0.1538	1.35159
0.1539	-1.03267		0.1539	-0.35606
0.154	-0.22718		0.154	0.25612
0.1541	2.76927		0.1541	2.28597
0.1542	-0.51716		0.1542	0.19168
0.1543	-0.06608		0.1543	1.19049
0.1544	-1.35487		0.1544	2.80149
0.1545	-1.09711		0.1545	1.38381
0.1546	0.90052		0.1546	2.64039
0.1547	-3.38472		0.1547	0.80386
0.1548	-0.5816		0.1548	0.93274
0.1549	1.12605		0.1549	1.73823
0.155	0.15946		0.155	-4.02912
0.1551	1.41603		0.1551	0.19168
0.1552	2.02821		0.1552	0.2239
0.1553	0.61054		0.1553	-7.09
0.1554	1.73823		0.1554	0.15946
0.1555	-0.22718		0.1555	-0.93601
0.1556	-0.2594		0.1556	-1.35487
0.1557	0.32056		0.1557	-0.71048
0.1558	-0.7427		0.1558	-1.00045
0.1559	-0.13052		0.1559	-0.00164
0.156	-0.29162		0.156	-2.22481
0.1561	-0.0983		0.1561	-1.87039
0.1562	0.12724		0.1562	1.60935
0.1563	-0.48494		0.1563	0.64276
0.1564	0.19168		0.1564	-0.03386
0.1565	-0.5816		0.1565	3.51032
0.1566	-0.77492		0.1566	5.89459
0.1567	0.09502		0.1567	2.44707
0.1568	-0.38828		0.1568	1.15827
0.1569	-0.29162		0.1569	8.37551
0.157	-0.13052		0.157	1.70601
0.1571	-0.22718		0.1571	-0.38828
0.1572	-0.00164		0.1572	-0.83936
0.1573	0.77164		0.1573	2.54373
0.1574	-0.32384		0.1574	0.2239
0.1575	0.385		0.1575	-2.74033
0.1576	-0.29162		0.1576	-0.16274
0.1577	-0.38828		0.1577	0.48166
0.1578	0.03058		0.1578	-1.58041
0.1579	-0.83936		0.1579	-2.90142
0.158	0.12724		0.158	-1.80595
0.1581	-0.0983		0.1581	-0.83936
0.1582	-0.2594		0.1582	-6.6067
0.1583	0.12724		0.1583	-2.45035
0.1584	-1.16155		0.1584	-0.45272
0.1585	-0.48494		0.1585	-3.22362
0.1586	-0.71048		0.1586	-0.16274
0.1587	-0.77492		0.1587	-0.22718
0.1588	-1.19377		0.1588	1.31937
0.1589	0.0628		0.1589	0.90052
0.159	-2.22481		0.159	-0.29162
0.1591	-0.51716		0.1591	2.35041
0.1592	-0.77492		0.1592	0.77164
0.1593	-0.13052		0.1593	-0.32384
0.1594	0.28834		0.1594	0.80386
0.1595	-0.32384		0.1595	0.57832
0.1596	0.19168		0.1596	0.03058
0.1597	0.09502		0.1597	0.90052
0.1598	-0.96823		0.1598	-0.22718
0.1599	0.2239		0.1599	-0.03386
0.16	0.03058		0.16	0.41722
0.1601	-1.38709		0.1601	-1.19377
0.1602	0.12724		0.1602	0.03058
0.1603	-0.13052		0.1603	-1.32265
0.1604	0.03058		0.1604	-0.93601
0.1605	0.32056		0.1605	-1.00045
0.1606	-0.71048		0.1606	-0.7427
0.1607	-1.06489		0.1607	-0.96823
0.1608	1.02939		0.1608	-0.5816
0.1609	-2.25703		0.1609	-0.54938
0.161	-1.22599		0.161	-0.00164
0.1611	-0.03386		0.1611	-0.35606
0.1612	-3.48138		0.1612	-0.35606
0.1613	-2.16037		0.1613	0.0628
0.1614	2.18931		0.1614	-0.03386
0.1615	-2.48257		0.1615	-0.06608
0.1616	-0.06608		0.1616	-0.00164
0.1617	1.22271		0.1617	-0.4205
0.1618	0.93274		0.1618	0.44944
0.1619	0.19168		0.1619	-0.19496
0.162	-8.57211		0.162	0.7072
0.1621	0.44944		0.1621	0.32056
0.1622	1.09383		0.1622	-0.03386
0.1623	-2.83698		0.1623	0.64276
0.1624	-0.38828		0.1624	0.41722
0.1625	-1.16155		0.1625	-0.45272
0.1626	0.8683		0.1626	-0.0983
0.1627	-1.74151		0.1627	-0.0983
0.1628	-0.77492		0.1628	-0.29162
0.1629	0.2239		0.1629	-0.00164
0.163	-1.64485		0.163	-0.61382
0.1631	-3.8358		0.1631	-0.0983
0.1632	-0.4205		0.1632	-0.00164
0.1633	3.83252		0.1633	-1.19377
0.1634	-2.25703		0.1634	0.25612
0.1635	-1.64485		0.1635	-0.5816
0.1636	8.85881		0.1636	-1.09711
0.1637	0.90052		0.1637	0.32056
0.1638	0.44944		0.1638	-0.22718
0.1639	-0.61382		0.1639	-0.06608
0.164	1.83489		0.164	0.25612
0.1641	-0.45272		0.1641	-0.2594
0.1642	-2.45035		0.1642	1.02939
0.1643	0.8683		0.1643	2.28597
0.1644	-1.00045		0.1644	0.19168
0.1645	0.51388		0.1645	1.80267
0.1646	-0.0983		0.1646	1.06161
0.1647	-0.35606		0.1647	-0.51716
0.1648	1.19049		0.1648	0.80386
0.1649	-0.00164		0.1649	0.12724
0.165	0.57832		0.165	-0.51716
0.1651	2.70483		0.1651	0.93274
0.1652	-0.45272		0.1652	-1.16155
0.1653	0.5461		0.1653	0.15946
0.1654	0.385		0.1654	0.15946
0.1655	-0.35606		0.1655	-3.28806
0.1656	0.2239		0.1656	-0.00164
0.1657	-0.61382		0.1657	-0.38828
0.1658	0.15946		0.1658	-6.96112
0.1659	-0.13052		0.1659	-0.19496
0.166	-0.93601		0.166	-2.03149
0.1661	-0.03386		0.1661	-4.57686
0.1662	-0.45272		0.1662	-2.54701
0.1663	-0.51716		0.1663	-2.35369
0.1664	-0.35606		0.1664	5.57239
0.1665	-0.45272		0.1665	-1.61263
0.1666	-0.64604		0.1666	-2.28925
0.1667	-0.29162		0.1667	1.28715
0.1668	-0.5816		0.1668	-0.51716
0.1669	-0.06608		0.1669	-0.35606
0.167	0.28834		0.167	0.48166
0.1671	-0.96823		0.1671	2.60817
0.1672	0.41722		0.1672	0.2239
0.1673	0.15946		0.1673	-0.32384
0.1674	-0.61382		0.1674	3.70364
0.1675	-0.0983		0.1675	1.96377
0.1676	-0.67826		0.1676	-1.22599
0.1677	0.2239		0.1677	-3.93246
0.1678	-0.45272		0.1678	0.51388
0.1679	-0.32384		0.1679	-2.90142
0.168	-0.0983		0.168	-12.1163
0.1681	0.64276		0.1681	-3.54582
0.1682	-0.61382		0.1682	-3.73914
0.1683	-0.4205		0.1683	-3.96468
0.1684	0.67498		0.1684	-3.48138
0.1685	-0.5816		0.1685	-2.35369
0.1686	-0.80714		0.1686	0.5461
0.1687	1.77045		0.1687	-1.80595
0.1688	-0.22718		0.1688	-0.48494
0.1689	-0.61382		0.1689	0.385
0.169	-0.5816		0.169	0.03058
0.1691	-0.64604		0.1691	0.385
0.1692	0.2239		0.1692	0.19168
0.1693	-5.28569		0.1693	0.5461
0.1694	-0.71048		0.1694	1.48047
0.1695	-0.32384		0.1695	-0.22718
0.1696	-1.64485		0.1696	1.54491
0.1697	-1.70929		0.1697	1.31937
0.1698	-0.61382		0.1698	0.19168
0.1699	-0.61382		0.1699	0.8683
0.17	-1.45153		0.17	0.57832
0.1701	-0.5816		0.1701	-0.06608
0.1702	0.2239		0.1702	0.61054
0.1703	-1.51597		0.1703	-0.54938
0.1704	-0.71048		0.1704	-0.03386
0.1705	0.385		0.1705	-0.4205
0.1706	-0.03386		0.1706	-0.22718
0.1707	-1.22599		0.1707	-0.22718
0.1708	-1.51597		0.1708	-0.19496
0.1709	1.02939		0.1709	-0.61382
0.171	-1.87039		0.171	0.32056
0.1711	-1.45153		0.1711	-0.48494
0.1712	-0.06608		0.1712	-0.35606
0.1713	1.09383		0.1713	-0.45272
0.1714	-0.35606		0.1714	-0.45272
0.1715	-1.35487		0.1715	0.25612
0.1716	1.93155		0.1716	-0.35606
0.1717	-0.35606		0.1717	0.03058
0.1718	0.15946		0.1718	0.73942
0.1719	-0.61382		0.1719	0.0628
0.172	-0.16274		0.172	0.77164
0.1721	2.25375		0.1721	0.99717
0.1722	-5.18903		0.1722	0.51388
0.1723	2.06043		0.1723	0.64276
0.1724	1.51269		0.1724	0.35278
0.1725	-5.80121		0.1725	0.7072
0.1726	-0.5816		0.1726	0.48166
0.1727	0.32056		0.1727	-0.32384
0.1728	2.12487		0.1728	-0.7427
0.1729	-0.48494		0.1729	0.15946
0.173	-1.74151		0.173	-0.67826
0.1731	6.53898		0.1731	-3.48138
0.1732	0.28834		0.1732	-1.09711
0.1733	-1.99927		0.1733	-0.61382
0.1734	-0.22718		0.1734	-4.77017
0.1735	2.51151		0.1735	-1.74151
0.1736	-1.80595		0.1736	-0.80714
0.1737	1.06161		0.1737	1.93155
0.1738	3.317		0.1738	-1.83817
0.1739	-0.03386		0.1739	-0.77492
0.174	1.80267		0.174	-0.48494
0.1741	-0.83936		0.1741	-0.80714
0.1742	1.35159		0.1742	0.385
0.1743	0.67498		0.1743	-0.06608
0.1744	-2.38591		0.1744	1.64157
0.1745	1.12605		0.1745	1.06161
0.1746	1.09383		0.1746	-0.71048
0.1747	-0.64604		0.1747	3.86474
0.1748	2.06043		0.1748	0.83608
0.1749	0.09502		0.1749	-0.19496
0.175	0.64276		0.175	2.25375
0.1751	0.5461		0.1751	0.96495
0.1752	-0.48494		0.1752	-0.19496
0.1753	0.19168		0.1753	-3.44916
0.1754	-0.51716		0.1754	-1.51597
0.1755	-1.00045		0.1755	-0.5816
0.1756	1.15827		0.1756	-2.12815
0.1757	-0.71048		0.1757	-2.96586
0.1758	0.0628		0.1758	-0.77492
0.1759	-0.64604		0.1759	-2.48257
0.176	-0.5816		0.176	-5.28569
0.1761	-0.29162		0.1761	-2.61145
0.1762	-0.5816		0.1762	-2.64367
0.1763	-0.38828		0.1763	-5.70455
0.1764	-0.13052		0.1764	-0.90379
0.1765	-0.64604		0.1765	-0.29162
0.1766	-0.13052		0.1766	2.83371
0.1767	0.12724		0.1767	-0.19496
0.1768	-0.22718		0.1768	-0.93601
0.1769	0.25612		0.1769	10.6309
0.177	-0.19496		0.177	1.31937
0.1771	-0.13052		0.1771	-1.22599
0.1772	0.15946		0.1772	9.30989
0.1773	-0.5816		0.1773	2.15709
0.1774	-0.06608		0.1774	1.06161
0.1775	-0.00164		0.1775	1.41603
0.1776	-0.64604		0.1776	3.02702
0.1777	-0.0983		0.1777	1.77045
0.1778	-0.29162		0.1778	0.32056
0.1779	-0.61382		0.1779	-0.35606
0.178	-0.0983		0.178	3.6392
0.1781	-0.61382		0.1781	-1.09711
0.1782	-0.61382		0.1782	-5.64011
0.1783	-0.22718		0.1783	0.385
0.1784	-2.32147		0.1784	-0.61382
0.1785	-0.0983		0.1785	-6.05897
0.1786	-0.96823		0.1786	-0.13052
0.1787	-0.77492		0.1787	-1.06489
0.1788	-0.16274		0.1788	-0.71048
0.1789	-0.54938		0.1789	-1.29043
0.179	-0.35606		0.179	-0.51716
0.1791	0.09502		0.1791	3.05924
0.1792	-0.5816		0.1792	-1.00045
0.1793	0.32056		0.1793	-0.00164
0.1794	-0.0983		0.1794	0.96495
0.1795	-0.80714		0.1795	-0.13052
0.1796	0.61054		0.1796	1.41603
0.1797	-0.51716		0.1797	0.93274
0.1798	-1.22599		0.1798	0.80386
0.1799	0.5461		0.1799	2.83371
0.18	-0.54938		0.18	0.0628
0.1801	-1.00045		0.1801	1.77045
0.1802	0.0628		0.1802	0.96495
0.1803	-1.80595		0.1803	-0.03386
0.1804	0.67498		0.1804	0.41722
0.1805	-1.67707		0.1805	-0.35606
0.1806	-3.48138		0.1806	-0.13052
0.1807	-1.93483		0.1807	-0.32384
0.1808	-0.35606		0.1808	-0.67826
0.1809	-2.41813		0.1809	0.12724
0.181	-0.22718		0.181	-0.35606
0.1811	1.96377		0.1811	-0.16274
0.1812	0.25612		0.1812	-0.22718
0.1813	0.7072		0.1813	-0.16274
0.1814	0.64276		0.1814	-0.54938
0.1815	1.22271		0.1815	0.12724
0.1816	0.28834		0.1816	-0.87158
0.1817	-6.09119		0.1817	-0.13052
0.1818	2.15709		0.1818	0.03058
0.1819	0.28834		0.1819	-0.4205
0.182	-10.1509		0.182	0.8683
0.1821	0.8683		0.1821	0.28834
0.1822	0.67498		0.1822	0.25612
0.1823	0.25612		0.1823	0.90052
0.1824	-0.83936		0.1824	0.03058
0.1825	-0.2594		0.1825	0.12724
0.1826	2.09265		0.1826	-0.22718
0.1827	-2.99808		0.1827	-0.38828
0.1828	-1.61263		0.1828	0.15946
0.1829	-0.45272		0.1829	-0.06608
0.183	0.28834		0.183	-0.38828
0.1831	-1.77373		0.1831	0.7072
0.1832	-0.4205		0.1832	-0.45272
0.1833	4.86355		0.1833	-0.29162
0.1834	1.28715		0.1834	0.57832
0.1835	-2.35369		0.1835	-1.32265
0.1836	6.24901		0.1836	-0.32384
0.1837	1.96377		0.1837	-1.83817
0.1838	-2.19259		0.1838	-0.80714
0.1839	-1.16155		0.1839	-0.5816
0.184	1.93155		0.184	-0.64604
0.1841	0.32056		0.1841	-0.54938
0.1842	-1.12933		0.1842	0.61054
0.1843	0.41722		0.1843	-0.38828
0.1844	1.02939		0.1844	0.35278
0.1845	3.76808		0.1845	0.77164
0.1846	-0.54938		0.1846	-0.06608
0.1847	0.96495		0.1847	0.51388
0.1848	1.09383		0.1848	0.41722
0.1849	-1.64485		0.1849	0.15946
0.185	0.41722		0.185	1.54491
0.1851	-0.48494		0.1851	-0.19496
0.1852	-0.51716		0.1852	0.8683
0.1853	0.5461		0.1853	1.41603
0.1854	-0.90379		0.1854	-0.19496
0.1855	0.35278		0.1855	-1.48375
0.1856	-0.29162		0.1856	0.385
0.1857	-0.83936		0.1857	-1.16155
0.1858	0.44944		0.1858	-4.96349
0.1859	-0.71048		0.1859	-1.54819
0.186	-0.77492		0.186	-0.64604
0.1861	-0.13052		0.1861	-7.99216
0.1862	-1.12933		0.1862	-2.74033
0.1863	-0.22718		0.1863	0.28834
0.1864	-0.19496		0.1864	3.70364
0.1865	-0.5816		0.1865	-2.48257
0.1866	0.03058		0.1866	0.96495
0.1867	-0.29162		0.1867	-0.61382
0.1868	-0.67826		0.1868	0.28834
0.1869	-0.03386		0.1869	0.64276
0.187	-0.38828		0.187	-0.38828
0.1871	-0.61382		0.1871	4.70245
0.1872	-0.29162		0.1872	0.0628
0.1873	-0.5816		0.1873	0.8683
0.1874	-0.22718		0.1874	8.92325
0.1875	-0.0983		0.1875	3.05924
0.1876	-0.35606		0.1876	2.47929
0.1877	0.83608		0.1877	7.3767
0.1878	-0.22718		0.1878	2.06043
0.1879	-1.61263		0.1879	2.18931
0.188	-0.48494		0.188	-7.60552
0.1881	-0.22718		0.1881	0.48166
0.1882	-0.51716		0.1882	1.02939
0.1883	-0.4205		0.1883	-2.03149
0.1884	-0.32384		0.1884	-2.48257
0.1885	-0.16274		0.1885	0.83608
0.1886	-0.22718		0.1886	-1.00045
0.1887	-0.00164		0.1887	-0.90379
0.1888	-0.13052		0.1888	0.35278
0.1889	-0.96823		0.1889	-1.00045
0.189	-2.35369		0.189	-0.51716
0.1891	-0.38828		0.1891	-0.06608
0.1892	-0.7427		0.1892	-1.19377
0.1893	-5.60789		0.1893	1.44825
0.1894	-1.25821		0.1894	-0.80714
0.1895	0.44944		0.1895	0.15946
0.1896	0.73942		0.1896	2.15709
0.1897	-1.54819		0.1897	-0.35606
0.1898	-0.03386		0.1898	1.38381
0.1899	0.32056		0.1899	0.77164
0.19	-1.09711		0.19	0.57832
0.1901	-0.32384		0.1901	0.80386
0.1902	-1.51597		0.1902	-0.32384
0.1903	-1.32265		0.1903	0.385
0.1904	-1.22599		0.1904	0.15946
0.1905	-1.99927		0.1905	-0.03386
0.1906	1.19049		0.1906	0.35278
0.1907	0.61054		0.1907	-0.19496
0.1908	-0.61382		0.1908	-0.13052
0.1909	3.28478		0.1909	0.03058
0.191	0.73942		0.191	-0.22718
0.1911	-1.16155		0.1911	0.12724
0.1912	-1.22599		0.1912	-0.22718
0.1913	0.73942		0.1913	-0.83936
0.1914	-0.77492		0.1914	-0.06608
0.1915	-1.19377		0.1915	-1.06489
0.1916	-0.77492		0.1916	-0.61382
0.1917	1.83489		0.1917	-0.16274
0.1918	1.96377		0.1918	0.12724
0.1919	-2.25703		0.1919	-0.22718
0.192	1.80267		0.192	0.19168
0.1921	1.54491		0.1921	-0.35606
0.1922	-5.54345		0.1922	0.8683
0.1923	1.48047		0.1923	0.2239
0.1924	-0.96823		0.1924	-0.7427
0.1925	-2.25703		0.1925	1.93155
0.1926	-0.38828		0.1926	0.48166
0.1927	-0.93601		0.1927	0.32056
0.1928	6.44233		0.1928	1.12605
0.1929	-0.16274		0.1929	-1.48375
0.193	-2.96586		0.193	0.90052
0.1931	8.34329		0.1931	-2.99808
0.1932	-0.71048		0.1932	-0.48494
0.1933	-0.64604		0.1933	0.99717
0.1934	1.22271		0.1934	-6.22007
0.1935	1.31937		0.1935	-1.96705
0.1936	0.90052		0.1936	0.19168
0.1937	0.19168		0.1937	-1.00045
0.1938	2.09265		0.1938	-1.03267
0.1939	2.64039		0.1939	-0.16274
0.194	1.28715		0.194	-0.61382
0.1941	-0.45272		0.1941	0.09502
0.1942	4.21916		0.1942	-0.03386
0.1943	0.67498		0.1943	-0.2594
0.1944	-1.35487		0.1944	1.60935
0.1945	1.22271		0.1945	-0.16274
0.1946	-0.48494		0.1946	0.12724
0.1947	-0.32384		0.1947	4.38026
0.1948	0.48166		0.1948	0.0628
0.1949	-0.71048		0.1949	0.09502
0.195	0.73942		0.195	4.21916
0.1951	-1.12933		0.1951	1.22271
0.1952	-0.00164		0.1952	2.15709
0.1953	-0.32384		0.1953	-0.0983
0.1954	-0.71048		0.1954	1.12605
0.1955	-0.4205		0.1955	4.21916
0.1956	-1.19377		0.1956	-1.64485
0.1957	-0.61382		0.1957	-0.06608
0.1958	-0.00164		0.1958	2.35041
0.1959	-1.35487		0.1959	-0.67826
0.196	0.2239		0.196	-2.41813
0.1961	-0.7427		0.1961	0.51388
0.1962	-0.51716		0.1962	-0.71048
0.1963	-0.06608		0.1963	-3.32028
0.1964	-0.2594		0.1964	-1.35487
0.1965	0.12724		0.1965	-0.2594
0.1966	-0.38828		0.1966	-0.45272
0.1967	-0.61382		0.1967	-1.96705
0.1968	-0.03386		0.1968	-0.35606
0.1969	0.15946		0.1969	6.50676
0.197	-0.48494		0.197	-1.25821
0.1971	-0.2594		0.1971	1.22271
0.1972	-0.35606		0.1972	5.86237
0.1973	-0.4205		0.1973	3.99362
0.1974	-0.19496		0.1974	3.22034
0.1975	-0.61382		0.1975	-0.32384
0.1976	-0.38828		0.1976	4.83133
0.1977	-0.7427		0.1977	1.02939
0.1978	-1.41931		0.1978	-0.0983
0.1979	-0.06608		0.1979	2.35041
0.198	-1.41931		0.198	0.44944
0.1981	-0.93601		0.1981	0.32056
0.1982	-0.16274		0.1982	-2.38591
0.1983	-0.45272		0.1983	0.15946
0.1984	-0.54938		0.1984	0.32056
0.1985	-0.19496		0.1985	-4.60908
0.1986	-0.54938		0.1986	-1.32265
0.1987	0.35278		0.1987	-0.13052
0.1988	-0.29162		0.1988	-2.41813
0.1989	-0.32384		0.1989	-2.32147
0.199	0.0628		0.199	0.41722
0.1991	0.09502		0.1991	-0.32384
0.1992	-0.77492		0.1992	-0.96823
0.1993	0.57832		0.1993	-1.70929
0.1994	-0.4205		0.1994	-1.87039
0.1995	0.2239		0.1995	-0.35606
0.1996	-0.5816		0.1996	-0.67826
0.1997	-1.06489		0.1997	-0.4205
[truncated: 53,003 more rows]

## Sheet: Figure 2g
Time/s	Charge/C		Time/s	Charge/C
	Forward			Reverse
7.8	5.47573e-10		1.7	-1.93483e-10
7.8001	1.73823e-10		1.7001	-2.54701e-10
7.8002	3.51032e-10		1.7002	-8.07136e-11
7.8003	2.70483e-10		1.7003	1.93155e-10
7.8004	3.8003e-10		1.7004	9.50196e-12
7.8005	1.12605e-10		1.7005	-1.19377e-10
7.8006	1.83489e-10		1.7006	-2.45035e-10
7.8007	3.99362e-10		1.7007	2.76927e-10
7.8008	8.03856e-11		1.7008	-2.64367e-10
7.8009	1.22271e-10		1.7009	-1.93483e-10
7.801	2.83371e-10		1.701	2.60817e-10
7.8011	7.71636e-11		1.7011	-1.00045e-10
7.8012	1.83489e-10		1.7012	-1.45153e-10
7.8013	7.07196e-11		1.7013	1.35159e-10
7.8014	1.09383e-10		1.7014	1.73823e-10
7.8015	2.18931e-10		1.7015	1.96377e-10
7.8016	-6.60795e-12		1.7016	-3.09474e-10
7.8017	1.48047e-10		1.7017	1.51269e-10
7.8018	1.15827e-10		1.7018	9.50196e-12
7.8019	5.13877e-11		1.7019	-7.05778e-10
7.802	1.93155e-10		1.702	-7.10476e-11
7.8021	1.38381e-10		1.7021	-1.80595e-10
7.8022	2.12487e-10		1.7022	-4.70573e-10
7.8023	2.67261e-10		1.7023	-1.25821e-10
7.8024	1.25493e-10		1.7024	-2.38591e-10
7.8025	2.12487e-10		1.7025	1.31937e-10
7.8026	1.28715e-10		1.7026	-6.46036e-11
7.8027	1.89933e-10		1.7027	-2.51479e-10
7.8028	1.70601e-10		1.7028	2.89814e-10
7.8029	1.02939e-10		1.7029	-7.74916e-11
7.803	1.86711e-10		1.703	-2.25703e-10
7.8031	1.09383e-10		1.7031	-1.30519e-11
7.8032	1.48047e-10		1.7032	-7.10476e-11
7.8033	1.70601e-10		1.7033	-3.23838e-11
7.8034	9.32735e-11		1.7034	9.97175e-11
7.8035	1.77045e-10		1.7035	-9.68235e-11
7.8036	1.54491e-10		1.7036	-9.82994e-12
7.8037	8.68295e-11		1.7037	-3.88278e-11
7.8038	1.09383e-10		1.7038	-1.41931e-10
7.8039	1.51269e-10		1.7039	-9.03795e-11
7.804	3.20558e-11		1.704	-1.77373e-10
7.8041	1.57713e-10		1.7041	-1.54819e-10
7.8042	5.13877e-11		1.7042	-1.16155e-10
7.8043	1.25493e-10		1.7043	-1.87039e-10
7.8044	1.44825e-10		1.7044	-1.61263e-10
7.8045	5.78317e-11		1.7045	-1.80595e-10
7.8046	1.31937e-10		1.7046	-1.74151e-10
7.8047	1.89933e-10		1.7047	-1.29043e-10
7.8048	6.74976e-11		1.7048	-1.87039e-10
7.8049	1.83489e-10		1.7049	-1.67707e-10
7.805	1.67379e-10		1.705	-1.45153e-10
7.8051	1.25493e-10		1.7051	-2.70811e-10
7.8052	1.38381e-10		1.7052	-1.58041e-10
7.8053	1.31937e-10		1.7053	-2.57923e-10
7.8054	1.44825e-10		1.7054	-1.99927e-10
7.8055	2.44707e-10		1.7055	-1.77373e-10
7.8056	7.07196e-11		1.7056	-1.83817e-10
7.8057	2.06043e-10		1.7057	-1.67707e-10
7.8058	1.44825e-10		1.7058	-1.19377e-10
7.8059	6.42757e-11		1.7059	-1.74151e-10
7.806	1.41603e-10		1.706	-8.39355e-11
7.8061	5.13877e-11		1.7061	-1.25821e-10
7.8062	3.52778e-11		1.7062	-1.19377e-10
7.8063	6.42757e-11		1.7063	-3.3525e-10
7.8064	6.74976e-11		1.7064	-1.29043e-10
7.8065	-9.82994e-12		1.7065	-1.35487e-10
7.8066	1.19049e-10		1.7066	-9.68235e-11
7.8067	2.23899e-11		1.7067	-2.28925e-10
7.8068	1.96377e-10		1.7068	-8.71575e-11
7.8069	1.99599e-10		1.7069	-1.19377e-10
7.807	-3.73914e-10		1.707	-3.12696e-10
7.8071	1.57713e-10		1.7071	-1.48375e-10
7.8072	1.22271e-10		1.7072	-2.38591e-10
7.8073	1.28715e-10		1.7073	-5.15681e-10
7.8074	2.15709e-10		1.7074	-1.67707e-10
7.8075	7.71636e-11		1.7075	-2.77255e-10
7.8076	2.73705e-10		1.7076	-2.16037e-10
7.8077	2.09265e-10		1.7077	-1.61263e-10
7.8078	1.22271e-10		1.7078	-2.03149e-10
7.8079	4.31582e-10		1.7079	2.64039e-10
7.808	5.92681e-10		1.708	-1.61263e-10
7.8081	8.68295e-11		1.7081	-1.54819e-10
7.8082	5.92681e-10		1.7082	3.1559e-10
7.8083	6.86118e-10		1.7083	-8.71575e-11
7.8084	2.09265e-10		1.7084	-1.19377e-10
7.8085	3.60698e-10		1.7085	-8.71575e-11
7.8086	5.28241e-10		1.7086	2.88339e-11
7.8087	1.89933e-10		1.7087	3.20558e-11
7.8088	2.02821e-10		1.7088	-3.88278e-11
7.8089	-3.0303e-10		1.7089	-7.10476e-11
7.809	3.12368e-10		1.709	4.17218e-11
7.8091	1.19049e-10		1.7091	-3.38597e-12
7.8092	-2.16037e-10		1.7092	-2.28925e-10
7.8093	1.19049e-10		1.7093	1.38381e-10
7.8094	9.97175e-11		1.7094	-2.51479e-10
7.8095	1.28715e-10		1.7095	-5.54345e-10
7.8096	-1.41931e-10		1.7096	-1.90261e-10
7.8097	9.64955e-11		1.7097	-2.70811e-10
7.8098	2.76927e-10		1.7098	-7.18666e-10
7.8099	-3.80358e-10		1.7099	-1.51597e-10
7.81	6.27998e-12		1.71	-2.12815e-10
7.8101	4.34804e-10		1.7101	1.19049e-10
7.8102	8.36076e-11		1.7102	-4.77017e-10
7.8103	1.83489e-10		1.7103	-2.41813e-10
7.8104	2.64039e-10		1.7104	-6.13817e-11
7.8105	6.05569e-10		1.7105	-3.06252e-10
7.8106	1.54491e-10		1.7106	-2.19259e-10
7.8107	8.68295e-11		1.7107	-1.63988e-13
7.8108	4.18694e-10		1.7108	2.88339e-11
7.8109	2.80149e-10		1.7109	-1.64485e-10
7.811	4.49438e-11		1.711	-5.81597e-11
7.8111	1.51269e-10		1.7111	6.08791e-10
7.8112	1.54491e-10		1.7112	3.54254e-10
7.8113	4.81658e-11		1.7113	-1.16155e-10
7.8114	1.57713e-10		1.7114	4.99243e-10
7.8115	6.10537e-11		1.7115	2.12487e-10
7.8116	2.23899e-11		1.7116	-2.32147e-10
7.8117	1.28715e-10		1.7117	-9.36015e-11
7.8118	-7.42696e-11		1.7118	-1.30519e-11
7.8119	6.74976e-11		1.7119	-2.03149e-10
7.812	-3.23838e-11		1.712	-3.54582e-10
7.8121	-6.13817e-11		1.7121	-2.99808e-10
7.8122	7.07196e-11		1.7122	-7.10476e-11
7.8123	4.49438e-11		1.7123	-1.51597e-10
7.8124	3.84998e-11		1.7124	-4.80239e-10
7.8125	1.28715e-10		1.7125	-2.09593e-10
7.8126	1.06161e-10		1.7126	-2.57923e-10
7.8127	1.80267e-10		1.7127	-4.89905e-10
7.8128	9.97175e-11		1.7128	-2.03149e-10
7.8129	1.25493e-10		1.7129	-3.32028e-10
7.813	1.51269e-10		1.713	-2.48257e-10
7.8131	1.19049e-10		1.7131	-2.32147e-10
7.8132	1.38381e-10		1.7132	-2.80477e-10
7.8133	1.80267e-10		1.7133	-8.07136e-11
7.8134	1.22271e-10		1.7134	-1.09711e-10
7.8135	1.77045e-10		1.7135	-1.54819e-10
7.8136	1.25493e-10		1.7136	-2.91618e-11
7.8137	1.22271e-10		1.7137	-1.93483e-10
7.8138	1.41603e-10		1.7138	-1.51597e-10
7.8139	1.09383e-10		1.7139	-1.19377e-10
7.814	9.00515e-11		1.714	-1.61263e-10
7.8141	8.68295e-11		1.7141	-7.10476e-11
7.8142	1.15827e-10		1.7142	-1.48375e-10
7.8143	-2.74033e-10		1.7143	-2.12815e-10
7.8144	6.74976e-11		1.7144	-6.46036e-11
7.8145	9.32735e-11		1.7145	-1.83817e-10
7.8146	4.17218e-11		1.7146	-1.00045e-10
7.8147	-2.27179e-11		1.7147	-1.22599e-10
7.8148	8.36076e-11		1.7148	-2.38591e-10
7.8149	1.57713e-10		1.7149	-1.90261e-10
7.815	-5.81597e-11		1.715	-2.22481e-10
7.8151	8.03856e-11		1.7151	-2.35369e-10
7.8152	1.48047e-10		1.7152	-2.41813e-10
7.8153	1.31937e-10		1.7153	-2.25703e-10
7.8154	9.97175e-11		1.7154	-1.96705e-10
7.8155	1.54491e-10		1.7155	-1.29043e-10
7.8156	4.21916e-10		1.7156	-1.87039e-10
7.8157	2.60817e-10		1.7157	-1.38709e-10
7.8158	1.60935e-10		1.7158	-1.19377e-10
7.8159	6.92562e-10		1.7159	-1.32265e-10
7.816	3.67142e-10		1.716	-1.06489e-10
7.8161	1.57713e-10		1.7161	-1.29043e-10
7.8162	1.96377e-10		1.7162	-1.12933e-10
7.8163	2.76927e-10		1.7163	-1.45153e-10
7.8164	5.13877e-11		1.7164	-1.48375e-10
7.8165	5.78317e-11		1.7165	-3.88278e-11
7.8166	2.88339e-11		1.7166	-9.68235e-11
7.8167	1.06161e-10		1.7167	-1.09711e-10
7.8168	1.54491e-10		1.7168	-5.17157e-11
7.8169	-1.35487e-10		1.7169	-1.12933e-10
7.817	6.27998e-12		1.717	-1.03267e-10
7.8171	1.77045e-10		1.7171	-3.56058e-11
7.8172	-1.35487e-10		1.7172	-1.12933e-10
7.8173	2.56119e-11		1.7173	-1.09711e-10
7.8174	1.44825e-10		1.7174	-1.58041e-10
7.8175	-2.64367e-10		1.7175	-1.67707e-10
7.8176	1.31937e-10		1.7176	-1.03267e-10
7.8177	3.84998e-11		1.7177	-1.64485e-10
7.8178	4.57358e-10		1.7178	-2.28925e-10
7.8179	1.89933e-10		1.7179	-1.19377e-10
7.818	1.60935e-10		1.718	-2.35369e-10
7.8181	8.31108e-10		1.7181	-1.19377e-10
7.8182	2.60817e-10		1.7182	-1.16155e-10
7.8183	5.78317e-11		1.7183	-2.06371e-10
7.8184	1.35159e-10		1.7184	-1.00045e-10
7.8185	3.67142e-10		1.7185	-1.19377e-10
7.8186	1.09383e-10		1.7186	-1.58041e-10
7.8187	8.36076e-11		1.7187	5.13877e-11
7.8188	3.41366e-10		1.7188	-2.91618e-11
7.8189	2.96258e-10		1.7189	-1.62739e-11
7.819	9.64955e-11		1.719	5.50795e-10
7.8191	2.88339e-11		1.7191	-3.38597e-12
7.8192	2.18931e-10		1.7192	8.68295e-11
7.8193	3.05799e-12		1.7193	4.49438e-11
7.8194	-8.2177e-10		1.7194	-8.39355e-11
7.8195	3.20558e-11		1.7195	-7.10476e-11
7.8196	-1.45153e-10		1.7196	-1.41931e-10
7.8197	-7.66996e-10		1.7197	-2.22481e-10
7.8198	-4.12578e-10		1.7198	1.27239e-11
7.8199	-1.58041e-10		1.7199	-3.0303e-10
7.82	2.35041e-10		1.72	-3.57804e-10
7.8201	-2.48257e-10		1.7201	-1.22599e-10
7.8202	-1.09711e-10		1.7202	-2.80477e-10
7.8203	2.02821e-10		1.7203	-6.41339e-10
7.8204	1.27239e-11		1.7204	-2.48257e-10
7.8205	4.81658e-11		1.7205	-3.73914e-10
7.8206	1.67379e-10		1.7206	-5.25347e-10
7.8207	2.38263e-10		1.7207	-3.57804e-10
7.8208	1.57713e-10		1.7208	-1.70929e-10
7.8209	1.54491e-10		1.7209	3.9614e-10
7.821	2.02821e-10		1.721	-2.80477e-10
7.8211	2.9948e-10		1.7211	-2.19259e-10
7.8212	6.74976e-11		1.7212	-1.51597e-10
7.8213	2.18931e-10		1.7213	-4.84937e-11
7.8214	1.67379e-10		1.7214	-2.22481e-10
7.8215	9.00515e-11		1.7215	-2.28925e-10
7.8216	1.57713e-10		1.7216	2.38263e-10
7.8217	1.02939e-10		1.7217	-2.80477e-10
7.8218	4.81658e-11		1.7218	-2.45035e-10
7.8219	8.03856e-11		1.7219	3.70364e-10
7.822	2.88339e-11		1.722	-1.19377e-10
7.8221	-9.82994e-12		1.7221	-3.38472e-10
7.8222	7.71636e-11		1.7222	-1.99927e-10
7.8223	5.46097e-11		1.7223	-1.32265e-10
7.8224	1.15827e-10		1.7224	-3.06252e-10
7.8225	9.00515e-11		1.7225	-7.4122e-10
7.8226	6.74976e-11		1.7226	-4.41576e-10
7.8227	9.97175e-11		1.7227	-2.38591e-10
7.8228	9.00515e-11		1.7228	-4.86683e-10
7.8229	1.35159e-10		1.7229	-5.12459e-10
7.823	1.22271e-10		1.723	-2.96586e-10
7.8231	9.00515e-11		1.7231	-2.99808e-10
7.8232	1.80267e-10		1.7232	-3.57804e-10
7.8233	1.28715e-10		1.7233	-1.12933e-10
7.8234	1.51269e-10		1.7234	-1.83817e-10
7.8235	1.89933e-10		1.7235	-1.19377e-10
7.8236	2.06043e-10		1.7236	-1.35487e-10
7.8237	1.80267e-10		1.7237	-1.93483e-10
7.8238	2.31819e-10		1.7238	-7.10476e-11
7.8239	1.31937e-10		1.7239	-1.25821e-10
7.824	1.77045e-10		1.724	-1.03267e-10
7.8241	1.15827e-10		1.7241	1.27239e-11
7.8242	1.12605e-10		1.7242	-1.61263e-10
7.8243	1.60935e-10		1.7243	-7.74916e-11
7.8244	8.68295e-11		1.7244	-1.12933e-10
7.8245	6.74976e-11		1.7245	-1.03267e-10
7.8246	1.15827e-10		1.7246	-1.03267e-10
7.8247	6.74976e-11		1.7247	-1.22599e-10
7.8248	9.64955e-11		1.7248	-8.71575e-11
7.8249	8.03856e-11		1.7249	-1.35487e-10
7.825	7.39416e-11		1.725	-1.58041e-10
7.8251	8.36076e-11		1.7251	-1.48375e-10
7.8252	7.39416e-11		1.7252	-1.67707e-10
7.8253	5.46097e-11		1.7253	-1.22599e-10
7.8254	1.41603e-10		1.7254	-1.32265e-10
7.8255	7.07196e-11		1.7255	-1.93483e-10
7.8256	1.12605e-10		1.7256	-1.64485e-10
7.8257	1.89933e-10		1.7257	-1.41931e-10
7.8258	1.19049e-10		1.7258	-1.99927e-10
7.8259	2.12487e-10		1.7259	-1.35487e-10
7.826	1.41603e-10		1.726	-1.58041e-10
7.8261	1.54491e-10		1.7261	-1.96705e-10
7.8262	1.64157e-10		1.7262	-1.48375e-10
7.8263	6.42757e-11		1.7263	1.48047e-10
7.8264	1.60935e-10		1.7264	-9.03795e-11
7.8265	1.80267e-10		1.7265	-1.00045e-10
7.8266	1.27239e-11		1.7266	-9.36015e-11
7.8267	9.64955e-11		1.7267	8.68295e-11
7.8268	8.36076e-11		1.7268	-9.82994e-12
7.8269	2.88339e-11		1.7269	-8.07136e-11
7.827	-3.25584e-10		1.727	1.44825e-10
7.8271	-9.82994e-12		1.7271	-2.91618e-11
7.8272	-9.82994e-12		1.7272	-1.45153e-10
7.8273	1.41603e-10		1.7273	1.27239e-11
7.8274	-2.28925e-10		1.7274	-1.22599e-10
7.8275	-3.38597e-12		1.7275	-1.41931e-10
7.8276	-1.83817e-10		1.7276	-2.99808e-10
7.8277	-2.67589e-10		1.7277	-1.51597e-10
7.8278	-1.67707e-10		1.7278	-6.46036e-11
7.8279	9.97175e-11		1.7279	-7.2511e-10
7.828	2.09265e-10		1.728	-2.48257e-10
7.8281	-9.82994e-12		1.7281	-2.35369e-10
7.8282	1.44825e-10		1.7282	-2.57923e-10
7.8283	5.66905e-10		1.7283	-2.70811e-10
7.8284	1.31937e-10		1.7284	-1.74151e-10
7.8285	7.39416e-11		1.7285	-1.54819e-10
7.8286	5.92681e-10		1.7286	-3.80358e-10
7.8287	3.54254e-10		1.7287	-1.29043e-10
7.8288	1.48047e-10		1.7288	-1.87039e-10
7.8289	-2.35369e-10		1.7289	-5.49377e-11
7.829	1.60935e-10		1.729	4.17218e-11
7.8291	2.51151e-10		1.7291	-1.35487e-10
7.8292	-2.59399e-11		1.7292	2.12487e-10
7.8293	-9.82994e-12		1.7293	-1.32265e-10
7.8294	2.35041e-10		1.7294	-2.32147e-10
7.8295	5.46097e-11		1.7295	3.25256e-10
7.8296	-4.12578e-10		1.7296	-1.16155e-10
7.8297	1.77045e-10		1.7297	-1.41931e-10
7.8298	4.81658e-11		1.7298	-2.22481e-10
7.8299	-5.35013e-10		1.7299	-1.64485e-10
7.83	-5.49377e-11		1.73	-1.61263e-10
7.8301	8.68295e-11		1.7301	-3.12696e-10
7.8302	1.83489e-10		1.7302	-2.12815e-10
7.8303	9.32735e-11		1.7303	-3.88278e-11
7.8304	-3.38597e-12		1.7304	-5.25347e-10
7.8305	6.34567e-10		1.7305	-3.64248e-10
7.8306	1.15827e-10		1.7306	-3.64248e-10
7.8307	5.13877e-11		1.7307	-4.12578e-10
7.8308	4.70245e-10		1.7308	-7.63774e-10
7.8309	9.32735e-11		1.7309	-2.54701e-10
7.831	1.89933e-10		1.731	-3.54582e-10
7.8311	1.51269e-10		1.7311	-5.73677e-10
7.8312	1.35159e-10		1.7312	-2.61145e-10
7.8313	2.64039e-10		1.7313	-2.27179e-11
7.8314	1.99599e-10		1.7314	1.27239e-11
7.8315	2.35041e-10		1.7315	-3.3525e-10
7.8316	4.05806e-10		1.7316	-1.19377e-10
7.8317	1.19049e-10		1.7317	6.99006e-10
7.8318	1.80267e-10		1.7318	-2.67589e-10
7.8319	1.54491e-10		1.7319	-6.13817e-11
7.832	6.10537e-11		1.732	-1.93483e-10
7.8321	1.15827e-10		1.7321	-1.22599e-10
7.8322	5.46097e-11		1.7322	-1.96705e-10
7.8323	9.00515e-11		1.7323	-2.57923e-10
7.8324	1.19049e-10		1.7324	2.88339e-11
7.8325	4.81658e-11		1.7325	-2.09593e-10
7.8326	1.22271e-10		1.7326	-3.54582e-10
7.8327	1.02939e-10		1.7327	-1.93483e-10
7.8328	7.07196e-11		1.7328	-2.35369e-10
7.8329	1.09383e-10		1.7329	-3.1914e-10
7.833	8.68295e-11		1.733	-2.99808e-10
7.8331	7.07196e-11		1.7331	-9.68235e-11
7.8332	1.09383e-10		1.7332	-1.48375e-10
7.8333	4.81658e-11		1.7333	-1.64485e-10
7.8334	1.19049e-10		1.7334	-2.35369e-10
7.8335	1.09383e-10		1.7335	-1.74151e-10
7.8336	6.74976e-11		1.7336	-1.54819e-10
7.8337	1.54491e-10		1.7337	-1.45153e-10
7.8338	1.02939e-10		1.7338	-6.60795e-12
7.8339	1.09383e-10		1.7339	-1.77373e-10
7.834	9.97175e-11		1.734	-7.10476e-11
7.8341	3.84998e-11		1.7341	-1.19377e-10
7.8342	1.83489e-10		1.7342	-6.78256e-11
7.8343	-2.77255e-10		1.7343	-1.38709e-10
7.8344	3.52778e-11		1.7344	-9.03795e-11
7.8345	1.60935e-10		1.7345	-4.84937e-11
7.8346	6.27998e-12		1.7346	1.27239e-11
7.8347	-3.88278e-11		1.7347	-1.25821e-10
7.8348	1.31937e-10		1.7348	-5.81597e-11
7.8349	4.49438e-11		1.7349	-1.19377e-10
7.835	9.50196e-12		1.735	-1.48375e-10
7.8351	6.74976e-11		1.7351	-1.00045e-10
7.8352	3.05799e-12		1.7352	-1.80595e-10
7.8353	1.15827e-10		1.7353	-1.19377e-10
7.8354	-3.56058e-11		1.7354	-1.25821e-10
7.8355	-8.71575e-11		1.7355	-2.12815e-10
7.8356	3.99362e-10		1.7356	-1.12933e-10
7.8357	3.20558e-11		1.7357	-1.83817e-10
7.8358	8.68295e-11		1.7358	-1.61263e-10
7.8359	4.18694e-10		1.7359	-1.48375e-10
7.836	2.56119e-11		1.736	-1.77373e-10
7.8361	1.22271e-10		1.7361	-1.77373e-10
7.8362	-3.88278e-11		1.7362	-1.61263e-10
7.8363	8.68295e-11		1.7363	-2.12815e-10
7.8364	1.73823e-10		1.7364	-1.09711e-10
7.8365	-8.07136e-11		1.7365	-1.19377e-10
7.8366	-3.38597e-12		1.7366	-1.45153e-10
7.8367	2.76927e-10		1.7367	-4.20498e-11
7.8368	1.41603e-10		1.7368	-1.19377e-10
7.8369	-2.59399e-11		1.7369	-1.06489e-10
7.837	1.83489e-10		1.737	-1.03267e-10
7.8371	9.32735e-11		1.7371	-1.83817e-10
7.8372	-4.20498e-11		1.7372	-1.00045e-10
7.8373	1.06161e-10		1.7373	-1.48375e-10
7.8374	6.10537e-11		1.7374	-1.77373e-10
7.8375	1.22271e-10		1.7375	-1.09711e-10
7.8376	-3.38597e-12		1.7376	-2.35369e-10
7.8377	-5.17157e-11		1.7377	-1.74151e-10
7.8378	6.18457e-10		1.7378	-1.00045e-10
7.8379	5.46097e-11		1.7379	-1.80595e-10
7.838	6.10537e-11		1.738	-1.90261e-10
7.8381	8.27886e-10		1.7381	-1.58041e-10
7.8382	2.09265e-10		1.7382	-3.38472e-10
7.8383	8.03856e-11		1.7383	-1.58041e-10
7.8384	-9.82994e-12		1.7384	-3.80358e-10
7.8385	3.34922e-10		1.7385	-3.1914e-10
7.8386	2.47929e-10		1.7386	-1.77373e-10
7.8387	1.06161e-10		1.7387	-2.96586e-10
7.8388	4.41248e-10		1.7388	-2.90142e-10
7.8389	4.25138e-10		1.7389	-5.49377e-11
7.839	1.41603e-10		1.739	-1.96705e-10
7.8391	4.81658e-11		1.7391	-1.83817e-10
7.8392	5.50795e-10		1.7392	-8.39355e-11
7.8393	2.41485e-10		1.7393	-1.99927e-10
7.8394	-1.06489e-10		1.7394	-1.06489e-10
7.8395	1.73823e-10		1.7395	-1.61263e-10
7.8396	4.41248e-10		1.7396	-2.77255e-10
7.8397	-2.80477e-10		1.7397	1.67379e-10
7.8398	-7.10476e-11		1.7398	-3.12696e-10
7.8399	1.73823e-10		1.7399	-1.54819e-10
7.84	5.08909e-10		1.74	4.15472e-10
7.8401	-1.70929e-10		1.7401	-2.25703e-10
7.8402	1.54491e-10		1.7402	-2.09593e-10
7.8403	-4.52717e-11		1.7403	1.28715e-10
7.8404	1.96377e-10		1.7404	-3.12696e-10
7.8405	3.20558e-11		1.7405	-2.83698e-10
7.8406	-4.52717e-11		1.7406	-6.73558e-10
7.8407	2.44707e-10		1.7407	-2.51479e-10
7.8408	4.49438e-11		1.7408	-1.03267e-10
7.8409	-8.07136e-11		1.7409	-4.86683e-10
7.841	2.22153e-10		1.741	-1.25821e-10
7.8411	3.84998e-11		1.7411	1.38381e-10
7.8412	1.19049e-10		1.7412	-2.09593e-10
7.8413	1.41603e-10		1.7413	-3.73914e-10
7.8414	4.49438e-11		1.7414	-9.82994e-12
7.8415	1.22271e-10		1.7415	-1.67707e-10
7.8416	1.09383e-10		1.7416	-3.8358e-10
7.8417	1.35159e-10		1.7417	-2.06371e-10
7.8418	1.31937e-10		1.7418	6.42757e-11
7.8419	4.17218e-11		1.7419	-1.35487e-10
7.842	9.00515e-11		1.742	-1.29043e-10
7.8421	1.28715e-10		1.7421	8.03856e-11
7.8422	8.36076e-11		1.7422	5.31463e-10
7.8423	1.51269e-10		1.7423	-1.00045e-10
7.8424	9.64955e-11		1.7424	1.25493e-10
7.8425	6.10537e-11		1.7425	3.18812e-10
7.8426	1.22271e-10		1.7426	9.50196e-12
7.8427	5.13877e-11		1.7427	-4.20498e-11
7.8428	4.81658e-11		1.7428	-2.09593e-10
7.8429	1.09383e-10		1.7429	-1.30519e-11
7.843	-6.60795e-12		1.743	-1.32265e-10
7.8431	7.39416e-11		1.7431	-2.32147e-10
7.8432	2.23899e-11		1.7432	-7.74916e-11
7.8433	4.17218e-11		1.7433	-2.32147e-10
7.8434	6.74976e-11		1.7434	-1.74151e-10
7.8435	1.59459e-11		1.7435	-1.74151e-10
7.8436	4.49438e-11		1.7436	-2.51479e-10
7.8437	1.12605e-10		1.7437	-1.32265e-10
7.8438	5.13877e-11		1.7438	-2.41813e-10
7.8439	1.38381e-10		1.7439	-2.09593e-10
7.844	8.36076e-11		1.744	-1.06489e-10
7.8441	8.68295e-11		1.7441	-2.19259e-10
7.8442	1.51269e-10		1.7442	-1.12933e-10
7.8443	1.35159e-10		1.7443	-8.71575e-11
7.8444	9.97175e-11		1.7444	-1.00045e-10
7.8445	1.44825e-10		1.7445	-8.39355e-11
7.8446	6.10537e-11		1.7446	-1.16155e-10
7.8447	1.93155e-10		1.7447	-1.00045e-10
7.8448	1.51269e-10		1.7448	-1.06489e-10
7.8449	9.32735e-11		1.7449	-1.22599e-10
7.845	1.38381e-10		1.745	-1.06489e-10
7.8451	9.97175e-11		1.7451	-1.22599e-10
7.8452	9.64955e-11		1.7452	-1.51597e-10
7.8453	9.64955e-11		1.7453	-1.16155e-10
7.8454	7.71636e-11		1.7454	-1.09711e-10
7.8455	9.50196e-12		1.7455	-1.51597e-10
7.8456	5.46097e-11		1.7456	-1.54819e-10
7.8457	2.56119e-11		1.7457	-1.83817e-10
7.8458	1.19049e-10		1.7458	-1.61263e-10
7.8459	8.36076e-11		1.7459	-1.93483e-10
7.846	3.84998e-11		1.746	-3.09474e-10
7.8461	1.51269e-10		1.7461	-1.58041e-10
7.8462	5.13877e-11		1.7462	-2.57923e-10
7.8463	9.00515e-11		1.7463	-3.3525e-10
7.8464	1.64157e-10		1.7464	-2.54701e-10
7.8465	3.52778e-11		1.7465	-2.48257e-10
7.8466	1.64157e-10		1.7466	-1.74151e-10
7.8467	1.25493e-10		1.7467	-2.74033e-10
7.8468	9.97175e-11		1.7468	-1.80595e-10
7.8469	2.51151e-10		1.7469	-1.93483e-10
7.847	-3.38597e-12		1.747	-1.12933e-10
7.8471	1.83489e-10		1.7471	-1.64485e-10
7.8472	5.47573e-10		1.7472	-1.38709e-10
7.8473	3.38144e-10		1.7473	1.83489e-10
7.8474	2.18931e-10		1.7474	-2.25703e-10
7.8475	2.64039e-10		1.7475	-1.00045e-10
7.8476	2.88339e-11		1.7476	3.09146e-10
7.8477	2.09265e-10		1.7477	-9.03795e-11
7.8478	-2.59399e-11		1.7478	-7.10476e-11
7.8479	6.42757e-11		1.7479	1.57713e-10
7.848	5.25019e-10		1.748	-5.49377e-11
7.8481	-2.35369e-10		1.7481	-1.61263e-10
7.8482	6.10537e-11		1.7482	-3.86802e-10
7.8483	6.15235e-10		1.7483	-8.07136e-11
7.8484	-9.36015e-11		1.7484	-2.70811e-10
7.8485	4.17218e-11		1.7485	-2.51479e-10
7.8486	2.18931e-10		1.7486	-1.67707e-10
7.8487	1.91679e-11		1.7487	-1.87039e-10
7.8488	1.22271e-10		1.7488	-1.00045e-10
7.8489	-1.03442e-09		1.7489	-3.9969e-10
7.849	1.60935e-10		1.749	-2.41813e-10
7.8491	1.77045e-10		1.7491	-1.62739e-11
7.8492	-3.61026e-10		1.7492	-4.54464e-10
7.8493	3.84998e-11		1.7493	-2.32147e-10
7.8494	2.60817e-10		1.7494	8.68295e-11
7.8495	5.46097e-11		1.7495	-1.67707e-10
7.8496	-1.67707e-10		1.7496	-9.03795e-11
7.8497	3.20558e-11		1.7497	1.27239e-11
7.8498	1.02939e-10		1.7498	3.99362e-10
7.8499	-4.84937e-11		1.7499	2.88339e-11
7.85	-2.12815e-10		1.75	-2.91618e-11
7.8501	4.17218e-11		1.7501	-1.63988e-13
7.8502	3.83252e-10		1.7502	2.73705e-10
7.8503	-1.06489e-10		1.7503	-2.90142e-10
7.8504	1.25493e-10		1.7504	-6.78256e-11
7.8505	4.89577e-10		1.7505	2.80149e-10
7.8506	2.56119e-11		1.7506	-4.22244e-10
7.8507	1.51269e-10		1.7507	-1.48375e-10
7.8508	-5.81597e-11		1.7508	2.9948e-10
7.8509	8.36076e-11		1.7509	-2.12815e-10
7.851	-1.03267e-10		1.751	-8.39355e-11
7.8511	-1.96705e-10		1.7511	-3.86802e-10
7.8512	2.88339e-11		1.7512	-4.84937e-11
7.8513	-2.27179e-11		1.7513	-5.17157e-11
7.8514	-2.27179e-11		1.7514	-1.21163e-09
7.8515	1.25493e-10		1.7515	-1.63988e-13
7.8516	3.84998e-11		1.7516	5.78317e-11
7.8517	1.51269e-10		1.7517	-3.3525e-10
7.8518	1.06161e-10		1.7518	-1.80595e-10
7.8519	1.15827e-10		1.7519	1.57713e-10
7.852	1.35159e-10		1.752	6.42757e-11
7.8521	7.71636e-11		1.7521	5.78317e-11
7.8522	9.00515e-11		1.7522	-6.13817e-11
7.8523	1.51269e-10		1.7523	9.32735e-11
7.8524	9.32735e-11		1.7524	-4.52717e-11
7.8525	1.67379e-10		1.7525	-3.38472e-10
7.8526	1.12605e-10		1.7526	-2.59399e-11
7.8527	1.73823e-10		1.7527	1.86711e-10
7.8528	1.48047e-10		1.7528	-2.61145e-10
7.8529	1.35159e-10		1.7529	-3.56058e-11
7.853	1.35159e-10		1.753	-3.88278e-11
7.8531	1.64157e-10		1.7531	-1.87039e-10
7.8532	6.74976e-11		1.7532	-1.00045e-10
7.8533	1.09383e-10		1.7533	-2.64367e-10
7.8534	1.44825e-10		1.7534	-1.54819e-10
7.8535	9.97175e-11		1.7535	-2.64367e-10
7.8536	9.64955e-11		1.7536	-3.06252e-10
7.8537	7.39416e-11		1.7537	-1.64485e-10
7.8538	1.15827e-10		1.7538	-3.64248e-10
7.8539	1.28715e-10		1.7539	-1.58041e-10
7.854	2.88339e-11		1.754	-2.41813e-10
7.8541	1.73823e-10		1.7541	-2.25703e-10
7.8542	1.09383e-10		1.7542	-1.38709e-10
7.8543	-2.64367e-10		1.7543	-1.80595e-10
7.8544	8.36076e-11		1.7544	-1.64485e-10
7.8545	8.36076e-11		1.7545	-1.06489e-10
7.8546	2.15709e-10		1.7546	-1.96705e-10
7.8547	1.09383e-10		1.7547	-1.16155e-10
7.8548	6.74976e-11		1.7548	-1.41931e-10
7.8549	1.41603e-10		1.7549	-1.29043e-10
7.855	2.93036e-10		1.755	-1.00045e-10
7.8551	1.67379e-10		1.7551	-1.22599e-10
7.8552	1.86711e-10		1.7552	-1.54819e-10
7.8553	3.54254e-10		1.7553	-1.25821e-10
7.8554	-9.82994e-12		1.7554	-1.70929e-10
7.8555	1.70601e-10		1.7555	-1.48375e-10
7.8556	3.6392e-10		1.7556	-1.35487e-10
7.8557	1.15827e-10		1.7557	-2.09593e-10
7.8558	1.15827e-10		1.7558	-1.38709e-10
7.8559	1.19049e-10		1.7559	-2.16037e-10
7.856	1.77045e-10		1.756	-1.87039e-10
7.8561	7.39416e-11		1.7561	-2.09593e-10
7.8562	-4.70573e-10		1.7562	-1.67707e-10
7.8563	2.12487e-10		1.7563	-2.32147e-10
7.8564	1.27239e-11		1.7564	-1.48375e-10
7.8565	-1.16155e-10		1.7565	-1.93483e-10
7.8566	1.57713e-10		1.7566	-1.22599e-10
7.8567	-8.07136e-11		1.7567	-1.19377e-10
7.8568	7.07196e-11		1.7568	-2.25703e-10
7.8569	-5.49377e-11		1.7569	-1.12933e-10
7.857	-4.52717e-11		1.757	-1.16155e-10
7.8571	2.18931e-10		1.7571	-1.48375e-10
7.8572	1.48047e-10		1.7572	-8.39355e-11
7.8573	3.20558e-11		1.7573	-1.87039e-10
7.8574	3.02702e-10		1.7574	-8.71575e-11
7.8575	2.06043e-10		1.7575	-1.19377e-10
7.8576	-7.10476e-11		1.7576	-1.00045e-10
7.8577	1.54491e-10		1.7577	-8.39355e-11
7.8578	8.34329e-10		1.7578	-9.36015e-11
7.8579	1.70601e-10		1.7579	-1.25821e-10
7.858	1.38381e-10		1.758	-3.38597e-12
7.8581	3.317e-10		1.7581	-1.54819e-10
7.8582	2.67261e-10		1.7582	-1.32265e-10
7.8583	-2.27179e-11		1.7583	-1.77373e-10
7.8584	-1.12933e-10		1.7584	-1.64485e-10
7.8585	3.4781e-10		1.7585	-1.00045e-10
7.8586	-1.25821e-10		1.7586	-1.64485e-10
7.8587	-3.23838e-11		1.7587	-2.61145e-10
7.8588	-2.12815e-10		1.7588	-5.81597e-11
7.8589	-1.61263e-10		1.7589	-2.09593e-10
7.859	-9.68235e-11		1.759	-3.06252e-10
7.8591	-5.18903e-10		1.7591	-7.42696e-11
7.8592	-1.48375e-10		1.7592	-1.80595e-10
7.8593	1.44825e-10		1.7593	-7.74916e-11
7.8594	-5.67233e-10		1.7594	-2.16037e-10
7.8595	8.68295e-11		1.7595	-1.74151e-10
7.8596	2.25375e-10		1.7596	2.88339e-11
7.8597	-5.49377e-11		1.7597	-3.22362e-10
7.8598	8.36076e-11		1.7598	-2.91618e-11
7.8599	3.84998e-11		1.7599	3.22034e-10
7.86	7.82778e-10		1.76	-1.83817e-10
7.8601	2.22153e-10		1.7601	9.50196e-12
7.8602	6.27998e-12		1.7602	7.71636e-11
7.8603	2.02821e-10		1.7603	4.21916e-10
7.8604	4.05806e-10		1.7604	-1.32265e-10
7.8605	4.49438e-11		1.7605	-2.22481e-10
7.8606	1.93155e-10		1.7606	4.47692e-10
7.8607	3.38144e-10		1.7607	-3.23838e-11
7.8608	1.09383e-10		1.7608	-3.41694e-10
7.8609	2.60817e-10		1.7609	-1.58041e-10
7.861	9.64955e-11		1.761	-2.09593e-10
7.8611	6.74976e-11		1.7611	-3.54582e-10
7.8612	1.31937e-10		1.7612	-2.09593e-10
7.8613	-1.63988e-13		1.7613	-3.38597e-12
7.8614	1.44825e-10		1.7614	-1.12933e-10
7.8615	1.41603e-10		1.7615	-1.58041e-10
7.8616	2.88339e-11		1.7616	-6.70336e-10
7.8617	1.48047e-10		1.7617	-3.23838e-11
7.8618	3.05799e-12		1.7618	-3.32028e-10
7.8619	1.19049e-10		1.7619	-9.53871e-10
7.862	1.15827e-10		1.762	-1.87039e-10
7.8621	5.78317e-11		1.7621	-1.58041e-10
7.8622	1.28715e-10		1.7622	-9.60315e-10
7.8623	8.03856e-11		1.7623	-1.74151e-10
7.8624	8.68295e-11		1.7624	-1.51597e-10
7.8625	1.48047e-10		1.7625	1.27239e-11
7.8626	1.44825e-10		1.7626	-1.64485e-10
7.8627	1.89933e-10		1.7627	-2.09593e-10
7.8628	2.18931e-10		1.7628	-1.06489e-10
7.8629	1.48047e-10		1.7629	-8.07136e-11
7.863	1.86711e-10		1.763	-2.32147e-10
7.8631	1.19049e-10		1.7631	-7.42696e-11
7.8632	1.51269e-10		1.7632	-9.36015e-11
7.8633	1.51269e-10		1.7633	-1.48375e-10
7.8634	6.42757e-11		1.7634	-8.07136e-11
7.8635	7.39416e-11		1.7635	-1.54819e-10
7.8636	1.44825e-10		1.7636	-1.38709e-10
7.8637	4.81658e-11		1.7637	-2.77255e-10
7.8638	1.25493e-10		1.7638	-3.25584e-10
7.8639	7.07196e-11		1.7639	-2.19259e-10
7.864	7.71636e-11		1.764	-2.38591e-10
7.8641	9.32735e-11		1.7641	-2.67589e-10
7.8642	7.39416e-11		1.7642	-1.45153e-10
7.8643	7.71636e-11		1.7643	-1.87039e-10
7.8644	1.25493e-10		1.7644	-1.45153e-10
7.8645	3.05799e-12		1.7645	-1.64485e-10
7.8646	9.97175e-11		1.7646	-1.45153e-10
7.8647	4.81658e-11		1.7647	-1.32265e-10
7.8648	8.36076e-11		1.7648	-1.61263e-10
7.8649	1.28715e-10		1.7649	-1.51597e-10
7.865	7.71636e-11		1.765	-1.12933e-10
7.8651	1.89933e-10		1.7651	-1.74151e-10
7.8652	1.57713e-10		1.7652	-9.03795e-11
7.8653	5.46097e-11		1.7653	-1.22599e-10
7.8654	2.02821e-10		1.7654	-9.03795e-11
7.8655	8.68295e-11		1.7655	-1.06489e-10
7.8656	6.10537e-11		1.7656	-1.06489e-10
7.8657	1.22271e-10		1.7657	-6.13817e-11
7.8658	1.28715e-10		1.7658	-8.07136e-11
7.8659	1.09383e-10		1.7659	-1.58041e-10
7.866	1.86711e-10		1.766	-7.74916e-11
7.8661	1.91679e-11		1.7661	-1.67707e-10
7.8662	1.25493e-10		1.7662	-1.93483e-10
7.8663	1.48047e-10		1.7663	-1.03267e-10
7.8664	-8.39355e-11		1.7664	-1.03267e-10
7.8665	9.64955e-11		1.7665	-7.10476e-11
7.8666	-1.25821e-10		1.7666	-1.54819e-10
7.8667	-2.19259e-10		1.7667	-2.67589e-10
7.8668	-2.59399e-11		1.7668	-1.03267e-10
7.8669	-3.23838e-11		1.7669	-1.35487e-10
7.867	-1.61263e-10		1.767	-4.38354e-10
7.8671	1.19049e-10		1.7671	-1.25821e-10
7.8672	4.81658e-11		1.7672	-1.35487e-10
7.8673	5.50795e-10		1.7673	-5.60789e-10
7.8674	1.93155e-10		1.7674	-8.39355e-11
7.8675	2.88339e-11		1.7675	-1.64485e-10
7.8676	1.22271e-10		1.7676	-1.48375e-10
7.8677	2.86592e-10		1.7677	-1.61263e-10
7.8678	-3.56058e-11		1.7678	-5.17157e-11
7.8679	2.93036e-10		1.7679	2.44707e-10
7.868	5.44351e-10		1.768	-3.23838e-11
7.8681	1.31937e-10		1.7681	-1.54819e-10
7.8682	1.31937e-10		1.7682	-1.12933e-10
7.8683	5.18575e-10		1.7683	-1.03267e-10
7.8684	2.96258e-10		1.7684	-1.32265e-10
7.8685	1.80267e-10		1.7685	-8.39355e-11
7.8686	-3.25584e-10		1.7686	-6.78256e-11
7.8687	3.18812e-10		1.7687	-1.25821e-10
7.8688	1.12605e-10		1.7688	-1.25821e-10
7.8689	-1.10853e-09		1.7689	-1.00045e-10
7.869	6.10537e-11		1.769	-1.41931e-10
7.8691	1.51269e-10		1.7691	-1.96705e-10
7.8692	1.02939e-10		1.7692	-4.51242e-10
7.8693	-1.22599e-10		1.7693	-9.03795e-11
7.8694	1.19049e-10		1.7694	-2.99808e-10
7.8695	1.93155e-10		1.7695	-8.53989e-10
7.8696	-1.99927e-10		1.7696	-2.54701e-10
7.8697	2.88339e-11		1.7697	-2.74033e-10
7.8698	1.70601e-10		1.7698	-2.90142e-10
7.8699	1.86711e-10		1.7699	-2.96586e-10
7.87	1.80267e-10		1.77	-1.64485e-10
7.8701	1.96377e-10		1.7701	-1.62739e-11
7.8702	7.79556e-10		1.7702	-4.02912e-10
7.8703	2.9948e-10		1.7703	-2.16037e-10
7.8704	2.70483e-10		1.7704	-1.63988e-13
7.8705	7.0545e-10		1.7705	-3.32028e-10
7.8706	5.86237e-10		1.7706	-3.1914e-10
7.8707	1.77045e-10		1.7707	-9.03795e-11
7.8708	1.06161e-10		1.7708	-3.23838e-11
7.8709	2.93036e-10		1.7709	1.91679e-11
7.871	7.71636e-11		1.771	-3.12696e-10
7.8711	9.00515e-11		1.7711	5.31463e-10
7.8712	5.78317e-11		1.7712	-1.00045e-10
7.8713	4.17218e-11		1.7713	-5.93009e-10
7.8714	1.67379e-10		1.7714	-1.63988e-13
7.8715	-3.38597e-12		1.7715	-3.25584e-10
7.8716	1.15827e-10		1.7716	-5.67233e-10
7.8717	8.36076e-11		1.7717	-4.19022e-10
7.8718	4.49438e-11		1.7718	-1.83817e-10
7.8719	8.68295e-11		1.7719	-3.32028e-10
7.872	1.27239e-11		1.772	-1.58041e-10
7.8721	7.71636e-11		1.7721	-2.96586e-10
7.8722	9.32735e-11		1.7722	1.91679e-11
7.8723	1.59459e-11		1.7723	-9.36015e-11
7.8724	1.28715e-10		1.7724	-4.99571e-10
7.8725	3.84998e-11		1.7725	-7.10476e-11
7.8726	7.71636e-11		1.7726	-6.46036e-11
7.8727	1.44825e-10		1.7727	-4.3191e-10
7.8728	7.07196e-11		1.7728	-2.27179e-11
7.8729	1.15827e-10		1.7729	-1.70929e-10
7.873	1.19049e-10		1.773	6.74976e-11
7.8731	8.03856e-11		1.7731	-2.27179e-11
7.8732	1.28715e-10		1.7732	-1.45153e-10
7.8733	7.07196e-11		1.7733	4.49438e-11
7.8734	9.00515e-11		1.7734	-8.71575e-11
7.8735	1.31937e-10		1.7735	-1.32265e-10
7.8736	8.36076e-11		1.7736	-5.17157e-11
7.8737	5.78317e-11		1.7737	-1.74151e-10
7.8738	2.02821e-10		1.7738	-1.80595e-10
7.8739	5.78317e-11		1.7739	-1.64485e-10
7.874	5.78317e-11		1.774	-1.87039e-10
7.8741	1.22271e-10		1.7741	-1.35487e-10
7.8742	5.46097e-11		1.7742	-1.93483e-10
7.8743	1.27239e-11		1.7743	-2.06371e-10
7.8744	-5.17157e-11		1.7744	-1.45153e-10
7.8745	-2.59399e-11		1.7745	-1.96705e-10
7.8746	4.15472e-10		1.7746	-1.54819e-10
7.8747	-1.62739e-11		1.7747	-1.35487e-10
7.8748	5.46097e-11		1.7748	-1.41931e-10
7.8749	1.09383e-10		1.7749	-1.51597e-10
7.875	1.54491e-10		1.775	-1.48375e-10
7.8751	1.28715e-10		1.7751	-1.32265e-10
7.8752	9.32735e-11		1.7752	-1.03267e-10
7.8753	3.25256e-10		1.7753	-9.36015e-11
7.8754	1.73823e-10		1.7754	-5.81597e-11
7.8755	7.39416e-11		1.7755	3.05799e-12
7.8756	1.12605e-10		1.7756	-1.22599e-10
7.8757	1.93155e-10		1.7757	-4.84937e-11
7.8758	1.60935e-10		1.7758	-1.00045e-10
7.8759	-8.71575e-11		1.7759	-1.09711e-10
7.876	1.73823e-10		1.776	-1.19377e-10
7.8761	1.41603e-10		1.7761	-1.67707e-10
7.8762	-3.28806e-10		1.7762	-9.36015e-11
7.8763	1.41603e-10		1.7763	-1.41931e-10
7.8764	1.99599e-10		1.7764	-2.16037e-10
7.8765	7.71636e-11		1.7765	-8.07136e-11
7.8766	-1.16155e-10		1.7766	-1.99927e-10
7.8767	4.17218e-11		1.7767	-1.90261e-10
7.8768	8.68295e-11		1.7768	-1.67707e-10
7.8769	3.20558e-11		1.7769	-1.87039e-10
7.877	1.67379e-10		1.777	-2.06371e-10
7.8771	1.59459e-11		1.7771	-1.51597e-10
7.8772	1.48047e-10		1.7772	-2.35369e-10
7.8773	9.32735e-11		1.7773	-1.09711e-10
7.8774	2.56119e-11		1.7774	-1.96705e-10
7.8775	5.73349e-10		1.7775	-1.64485e-10
7.8776	2.15709e-10		1.7776	-4.84937e-11
7.8777	3.52778e-11		1.7777	-1.41931e-10
7.8778	9.34211e-10		1.7778	-1.58041e-10
7.8779	2.41485e-10		1.7779	-1.06489e-10
7.878	8.36076e-11		1.778	-1.64485e-10
7.8781	-2.91618e-11		1.7781	-1.00045e-10
7.8782	4.2836e-10		1.7782	-1.38709e-10
7.8783	4.31582e-10		1.7783	-1.51597e-10
7.8784	4.02584e-10		1.7784	-3.88278e-11
7.8785	2.02821e-10		1.7785	-1.35487e-10
7.8786	4.70245e-10		1.7786	-2.22481e-10
7.8787	3.34922e-10		1.7787	-2.27179e-11
7.8788	-1.80595e-10		1.7788	-2.03149e-10
7.8789	2.73705e-10		1.7789	-2.48257e-10
7.879	3.52778e-11		1.779	-1.12933e-10
7.8791	-5.51123e-10		1.7791	-2.93364e-10
7.8792	1.60935e-10		1.7792	-2.25703e-10
7.8793	-1.22599e-10		1.7793	-3.93246e-10
7.8794	9.50196e-12		1.7794	-3.90024e-10
7.8795	-1.30519e-11		1.7795	-2.35369e-10
7.8796	-7.10476e-11		1.7796	-2.99808e-10
7.8797	1.01154e-09		1.7797	-4.22244e-10
7.8798	1.27239e-11		1.7798	-6.46036e-11
7.8799	-1.03267e-10		1.7799	-1.99927e-10
7.88	9.30989e-10		1.78	-5.89787e-10
7.8801	7.07196e-11		1.7801	-1.38709e-10
7.8802	2.56119e-11		1.7802	-1.64485e-10
7.8803	5.13877e-11		1.7803	-5.54345e-10
7.8804	2.22153e-10		1.7804	-2.57923e-10
7.8805	1.44825e-10		1.7805	-4.84937e-11
7.8806	1.67379e-10		1.7806	4.09028e-10
7.8807	9.64955e-11		1.7807	-3.73914e-10
7.8808	2.22153e-10		1.7808	-1.63988e-13
7.8809	4.81658e-11		1.7809	-2.59399e-11
7.881	-3.88278e-11		1.781	-2.54701e-10
7.8811	1.77045e-10		1.7811	-1.74151e-10
7.8812	2.88339e-11		1.7812	-2.45035e-10
7.8813	8.03856e-11		1.7813	1.91679e-11
7.8814	1.80267e-10		1.7814	-3.6747e-10
7.8815	-1.63988e-13		1.7815	-2.90142e-10
7.8816	1.77045e-10		1.7816	1.64157e-10
7.8817	1.59459e-11		1.7817	-1.58041e-10
7.8818	8.36076e-11		1.7818	-1.77373e-10
7.8819	1.51269e-10		1.7819	-2.06371e-10
7.882	-8.07136e-11		1.782	2.56119e-11
7.8821	8.36076e-11		1.7821	-1.38709e-10
7.8822	-5.49377e-11		1.7822	-7.95994e-10
7.8823	1.59459e-11		1.7823	-5.17157e-11
7.8824	1.06161e-10		1.7824	-1.41931e-10
7.8825	1.91679e-11		1.7825	-1.64485e-10
7.8826	7.39416e-11		1.7826	-2.57923e-10
7.8827	9.32735e-11		1.7827	-2.27179e-11
7.8828	4.49438e-11		1.7828	-2.59399e-11
7.8829	1.48047e-10		1.7829	-2.16037e-10
7.883	6.10537e-11		1.783	3.05799e-12
7.8831	5.46097e-11		1.7831	9.50196e-12
7.8832	9.97175e-11		1.7832	-3.38597e-12
7.8833	7.39416e-11		1.7833	1.57713e-10
7.8834	1.12605e-10		1.7834	-1.09711e-10
7.8835	9.00515e-11		1.7835	2.56119e-11
7.8836	7.07196e-11		1.7836	-8.71575e-11
7.8837	1.38381e-10		1.7837	-1.99927e-10
7.8838	1.09383e-10		1.7838	-2.59399e-11
7.8839	1.15827e-10		1.7839	-2.03149e-10
7.884	1.51269e-10		1.784	-1.74151e-10
7.8841	9.97175e-11		1.7841	-8.71575e-11
7.8842	1.31937e-10		1.7842	-2.19259e-10
7.8843	1.48047e-10		1.7843	-1.22599e-10
7.8844	7.71636e-11		1.7844	-2.16037e-10
7.8845	9.00515e-11		1.7845	-1.12933e-10
7.8846	3.52778e-11		1.7846	-1.51597e-10
7.8847	4.49438e-11		1.7847	-1.67707e-10
7.8848	1.41603e-10		1.7848	-1.74151e-10
7.8849	6.42757e-11		1.7849	-1.35487e-10
7.885	4.81658e-11		1.785	-2.28925e-10
7.8851	1.83489e-10		1.7851	-1.22599e-10
7.8852	2.88339e-11		1.7852	-9.36015e-11
7.8853	9.32735e-11		1.7853	-1.48375e-10
7.8854	9.64955e-11		1.7854	-1.22599e-10
7.8855	7.39416e-11		1.7855	-1.25821e-10
7.8856	1.44825e-10		1.7856	-1.48375e-10
7.8857	6.74976e-11		1.7857	-1.61263e-10
7.8858	1.02939e-10		1.7858	-1.61263e-10
7.8859	1.83489e-10		1.7859	-1.29043e-10
7.886	1.35159e-10		1.786	-1.06489e-10
7.8861	1.77045e-10		1.7861	-1.67707e-10
7.8862	3.25256e-10		1.7862	-1.22599e-10
7.8863	1.15827e-10		1.7863	-1.64485e-10
7.8864	1.99599e-10		1.7864	-7.10476e-11
7.8865	1.67379e-10		1.7865	-6.78256e-11
7.8866	6.10537e-11		1.7866	-2.16037e-10
7.8867	1.86711e-10		1.7867	4.17218e-11
7.8868	6.10537e-11		1.7868	-1.61263e-10
7.8869	1.27239e-11		1.7869	-2.38591e-10
7.887	4.25138e-10		1.787	-5.81597e-11
7.8871	3.05799e-12		1.7871	-1.87039e-10
7.8872	1.09383e-10		1.7872	-3.09474e-10
7.8873	5.28241e-10		1.7873	-3.96468e-10
7.8874	4.81658e-11		1.7874	-2.06371e-10
7.8875	5.78317e-11		1.7875	-1.61263e-10
7.8876	4.17218e-11		1.7876	-6.89668e-10
7.8877	8.03856e-11		1.7877	-2.41813e-10
7.8878	1.06161e-10		1.7878	-1.32265e-10
7.8879	-1.38709e-10		1.7879	-2.09593e-10
7.888	3.09146e-10		1.788	-2.70811e-10
7.8881	-2.27179e-11		1.7881	-5.49377e-11
7.8882	-2.19259e-10		1.7882	-2.12815e-10
7.8883	-3.23838e-11		1.7883	-1.64485e-10
7.8884	2.41485e-10		1.7884	-1.62739e-11
7.8885	-1.30519e-11		1.7885	-2.06371e-10
7.8886	-6.12341e-10		1.7886	4.81658e-11
7.8887	4.17218e-11		1.7887	-1.74151e-10
7.8888	1.54491e-10		1.7888	-2.96586e-10
7.8889	-6.41339e-10		1.7889	1.99599e-10
7.889	-8.39355e-11		1.789	-2.90142e-10
7.8891	1.80267e-10		1.7891	-3.25584e-10
7.8892	6.7323e-10		1.7892	1.99599e-10
7.8893	-1.90261e-10		1.7893	-2.32147e-10
7.8894	1.22271e-10		1.7894	-2.22481e-10
7.8895	-5.49377e-11		1.7895	-2.51479e-10
7.8896	-1.30519e-11		1.7896	-1.80595e-10
7.8897	9.50196e-12		1.7897	-5.17157e-11
7.8898	-1.90261e-10		1.7898	-2.06371e-10
7.8899	3.22034e-10		1.7899	-2.61145e-10
7.89	-3.06252e-10		1.79	7.39416e-11
7.8901	-2.83698e-10		1.7901	-1.45153e-10
7.8902	4.70245e-10		1.7902	-2.57923e-10
7.8903	-4.20498e-11		1.7903	1.28715e-10
7.8904	-1.67707e-10		1.7904	-1.70929e-10
7.8905	-7.42696e-11		1.7905	3.20558e-11
7.8906	2.88339e-11		1.7906	-4.20498e-11
7.8907	1.31937e-10		1.7907	3.20558e-11
7.8908	-3.86802e-10		1.7908	-2.03149e-10
7.8909	4.49438e-11		1.7909	3.05799e-12
7.891	1.64157e-10		1.791	6.10537e-11
7.8911	3.20558e-11		1.7911	5.63683e-10
7.8912	3.84998e-11		1.7912	-2.12815e-10
7.8913	2.25375e-10		1.7913	1.91679e-11
7.8914	5.13877e-11		1.7914	7.66668e-10
7.8915	1.28715e-10		1.7915	-1.61263e-10
7.8916	2.06043e-10		1.7916	-2.35369e-10
7.8917	6.74976e-11		1.7917	-1.35487e-10
7.8918	2.54373e-10		1.7918	-6.46036e-11
7.8919	1.35159e-10		1.7919	-1.93483e-10
7.892	1.83489e-10		1.792	-2.12815e-10
7.8921	2.60817e-10		1.7921	1.22271e-10
7.8922	5.46097e-11		1.7922	-1.62739e-11
7.8923	1.51269e-10		1.7923	-2.96586e-10
7.8924	1.35159e-10		1.7924	-8.07136e-11
7.8925	7.39416e-11		1.7925	-2.27179e-11
7.8926	1.06161e-10		1.7926	-1.48375e-10
7.8927	6.42757e-11		1.7927	-3.96468e-10
7.8928	8.36076e-11		1.7928	-8.71575e-11
7.8929	1.25493e-10		1.7929	9.50196e-12
7.893	2.88339e-11		1.793	-4.20498e-11
7.8931	1.19049e-10		1.7931	-1.51597e-10
7.8932	6.42757e-11		1.7932	1.15827e-10
7.8933	2.88339e-11		1.7933	3.05799e-12
7.8934	8.36076e-11		1.7934	-1.70929e-10
7.8935	3.84998e-11		1.7935	-6.78256e-11
7.8936	6.10537e-11		1.7936	-2.57923e-10
7.8937	9.64955e-11		1.7937	-1.03267e-10
7.8938	5.46097e-11		1.7938	-1.16155e-10
7.8939	1.22271e-10		1.7939	-1.77373e-10
7.894	1.64157e-10		1.794	-6.13817e-11
7.8941	8.68295e-11		1.7941	-1.83817e-10
7.8942	1.51269e-10		1.7942	-1.90261e-10
7.8943	2.67261e-10		1.7943	-1.25821e-10
7.8944	8.68295e-11		1.7944	-2.16037e-10
7.8945	1.54491e-10		1.7945	-2.03149e-10
7.8946	5.08909e-10		1.7946	-1.54819e-10
7.8947	2.06043e-10		1.7947	-2.41813e-10
7.8948	1.41603e-10		1.7948	-1.87039e-10
7.8949	2.88339e-11		1.7949	-2.64367e-10
7.895	2.44707e-10		1.795	-1.96705e-10
7.8951	9.64955e-11		1.7951	-1.35487e-10
7.8952	2.56119e-11		1.7952	-2.06371e-10
7.8953	2.31819e-10		1.7953	-1.38709e-10
7.8954	2.23899e-11		1.7954	-1.35487e-10
7.8955	4.17218e-11		1.7955	-1.74151e-10
7.8956	-5.49377e-11		1.7956	-1.22599e-10
7.8957	-2.59399e-11		1.7957	-1.41931e-10
7.8958	1.91679e-11		1.7958	-1.22599e-10
7.8959	-4.3191e-10		1.7959	-1.38709e-10
7.896	-1.19377e-10		1.796	-1.51597e-10
7.8961	1.51269e-10		1.7961	-1.51597e-10
7.8962	-3.38472e-10		1.7962	-1.12933e-10
7.8963	1.31937e-10		1.7963	-2.03149e-10
7.8964	1.80267e-10		1.7964	-1.09711e-10
7.8965	3.25256e-10		1.7965	-1.25821e-10
7.8966	1.51269e-10		1.7966	-2.28925e-10
7.8967	9.32735e-11		1.7967	-1.41931e-10
7.8968	-1.63988e-13		1.7968	-2.45035e-10
7.8969	2.18931e-10		1.7969	-1.74151e-10
7.897	1.15827e-10		1.797	-2.25703e-10
7.8971	5.46097e-11		1.7971	-2.03149e-10
7.8972	4.4447e-10		1.7972	-2.12815e-10
7.8973	2.88339e-11		1.7973	-1.06489e-10
7.8974	9.64955e-11		1.7974	-1.67707e-10
7.8975	3.8003e-10		1.7975	-1.19377e-10
7.8976	-1.67707e-10		1.7976	-1.45153e-10
7.8977	-3.88278e-11		1.7977	-1.80595e-10
7.8978	-7.10476e-11		1.7978	-1.19377e-10
7.8979	-1.61263e-10		1.7979	-1.70929e-10
7.898	-6.60795e-12		1.798	-1.06489e-10
7.8981	-8.76543e-10		1.7981	-1.06489e-10
7.8982	-1.41931e-10		1.7982	-1.93483e-10
7.8983	1.48047e-10		1.7983	6.27998e-12
7.8984	-1.80595e-10		1.7984	-9.03795e-11
7.8985	1.27239e-11		1.7985	-6.46036e-11
7.8986	1.99599e-10		1.7986	-2.27179e-11
7.8987	-1.94959e-11		1.7987	1.59459e-11
7.8988	-1.00045e-10		1.7988	-9.36015e-11
7.8989	6.74976e-11		1.7989	8.68295e-11
7.899	3.52778e-11		1.799	-1.48375e-10
7.8991	8.36076e-11		1.7991	-3.88278e-11
7.8992	-2.03149e-10		1.7992	-8.71575e-11
7.8993	2.47929e-10		1.7993	-3.0303e-10
7.8994	7.82778e-10		1.7994	5.78317e-11
7.8995	8.36076e-11		1.7995	-1.35487e-10
7.8996	2.18931e-10		1.7996	-2.54701e-10
7.8997	1.44973e-09		1.7997	2.28597e-10
7.8998	2.51151e-10		1.7998	-1.70929e-10
7.8999	3.8003e-10		1.7999	-1.22599e-10
7.9	2.70483e-10		1.8	-2.35369e-10
7.9001	3.86474e-10		1.8001	-3.23838e-11
7.9002	1.38381e-10		1.8002	-1.62739e-11
7.9003	-1.67707e-10		1.8003	-9.34539e-10
7.9004	2.38263e-10		1.8004	-1.29043e-10
7.9005	1.57713e-10		1.8005	1.25493e-10
7.9006	-1.62739e-11		1.8006	-1.48375e-10
7.9007	6.27998e-12		1.8007	-1.19377e-10
7.9008	1.91679e-11		1.8008	3.92918e-10
7.9009	2.88339e-11		1.8009	-4.20498e-11
7.901	-4.84937e-11		1.801	-1.93483e-10
7.9011	-4.20498e-11		1.8011	-1.62739e-11
7.9012	1.70601e-10		1.8012	-9.68235e-11
7.9013	8.68295e-11		1.8013	-2.22481e-10
7.9014	1.91679e-11		1.8014	-5.15681e-10
7.9015	1.67379e-10		1.8015	-2.35369e-10
7.9016	1.91679e-11		1.8016	3.51032e-10
7.9017	1.60935e-10		1.8017	-2.99808e-10
7.9018	2.96258e-10		1.8018	-1.58041e-10
7.9019	1.38381e-10		1.8019	4.89577e-10
7.902	2.73705e-10		1.802	-2.16037e-10
7.9021	9.00515e-11		1.8021	-2.16037e-10
7.9022	9.00515e-11		1.8022	-2.51479e-10
7.9023	1.64157e-10		1.8023	-1.77373e-10
7.9024	2.23899e-11		1.8024	-1.06489e-10
7.9025	1.35159e-10		1.8025	-4.41576e-10
7.9026	1.02939e-10		1.8026	-1.32265e-10
7.9027	5.13877e-11		1.8027	-2.32147e-10
7.9028	1.09383e-10		1.8028	-3.15918e-10
7.9029	3.84998e-11		1.8029	-2.12815e-10
7.903	8.03856e-11		1.803	-1.19377e-10
7.9031	9.32735e-11		1.8031	-1.87039e-10
7.9032	-1.62739e-11		1.8032	-1.90261e-10
7.9033	2.56119e-11		1.8033	-2.16037e-10
7.9034	6.10537e-11		1.8034	-1.06489e-10
7.9035	-8.07136e-11		1.8035	-1.32265e-10
7.9036	4.81658e-11		1.8036	-1.80595e-10
7.9037	-5.49377e-11		1.8037	-7.10476e-11
7.9038	4.81658e-11		1.8038	-8.71575e-11
7.9039	4.81658e-11		1.8039	-1.58041e-10
7.904	2.56119e-11		1.804	-8.07136e-11
7.9041	7.07196e-11		1.8041	-1.29043e-10
7.9042	1.02939e-10		1.8042	-1.09711e-10
7.9043	3.52778e-11		1.8043	-1.38709e-10
7.9044	1.35159e-10		1.8044	-2.22481e-10
7.9045	1.19049e-10		1.8045	-1.29043e-10
7.9046	2.88339e-11		1.8046	-2.61145e-10
7.9047	1.31937e-10		1.8047	-2.03149e-10
7.9048	1.48047e-10		1.8048	-1.96705e-10
7.9049	6.74976e-11		1.8049	-2.06371e-10
7.905	1.70601e-10		1.805	-1.83817e-10
7.9051	1.06161e-10		1.8051	-1.93483e-10
7.9052	1.35159e-10		1.8052	-1.83817e-10
7.9053	8.36076e-11		1.8053	-1.77373e-10
7.9054	9.50196e-12		1.8054	-2.12815e-10
7.9055	1.38381e-10		1.8055	-1.61263e-10
7.9056	9.50196e-12		1.8056	-1.45153e-10
7.9057	3.20558e-11		1.8057	-2.35369e-10
7.9058	6.27998e-12		1.8058	-1.64485e-10
7.9059	6.42757e-11		1.8059	-1.06489e-10
7.906	-3.38597e-12		1.806	-1.54819e-10
7.9061	2.56119e-11		1.8061	-7.42696e-11
7.9062	4.17218e-11		1.8062	-1.29043e-10
7.9063	1.19049e-10		1.8063	-1.03267e-10
7.9064	6.42757e-11		1.8064	-6.46036e-11
7.9065	-2.59399e-11		1.8065	-1.51597e-10
7.9066	1.64157e-10		1.8066	-1.54819e-10
7.9067	1.06161e-10		1.8067	1.38381e-10
7.9068	3.52778e-11		1.8068	-1.22599e-10
7.9069	2.22153e-10		1.8069	-1.74151e-10
7.907	3.86474e-10		1.807	1.64157e-10
7.9071	2.54373e-10		1.8071	-2.12815e-10
7.9072	1.99599e-10		1.8072	-1.41931e-10
7.9073	2.15709e-10		1.8073	6.27998e-12
7.9074	3.41366e-10		1.8074	-1.25821e-10
7.9075	3.22034e-10		1.8075	-9.82994e-12
7.9076	1.15827e-10		1.8076	-6.73558e-10
7.9077	6.28123e-10		1.8077	-1.64485e-10
7.9078	1.99599e-10		1.8078	-1.03267e-10
7.9079	2.02821e-10		1.8079	-4.35132e-10
7.908	1.48047e-10		1.808	-2.06371e-10
7.9081	5.78317e-11		1.8081	-1.83817e-10
7.9082	1.19049e-10		1.8082	-1.12933e-10
7.9083	-3.86802e-10		1.8083	-1.29043e-10
7.9084	-1.63988e-13		1.8084	-1.67707e-10
7.9085	2.67261e-10		1.8085	4.81658e-11
7.9086	-4.60908e-10		1.8086	-2.59399e-11
7.9087	-2.59399e-11		1.8087	-1.25821e-10
7.9088	1.86711e-10		1.8088	8.68295e-11
7.9089	-6.13817e-11		1.8089	8.03856e-11
7.909	-1.30519e-11		1.809	-2.80477e-10
7.9091	8.03856e-11		1.8091	-5.81597e-11
7.9092	7.44114e-10		1.8092	2.41485e-10
7.9093	1.96377e-10		1.8093	-1.77373e-10
7.9094	5.13877e-11		1.8094	-4.84937e-11
7.9095	1.31937e-10		1.8095	1.02939e-10
7.9096	5.79793e-10		1.8096	-6.78256e-11
7.9097	2.23899e-11		1.8097	-1.29043e-10
7.9098	2.51151e-10		1.8098	-2.83698e-10
7.9099	5.89459e-10		1.8099	-1.63988e-13
7.91	5.13877e-11		1.81	-2.35369e-10
7.9101	6.10537e-11		1.8101	-3.44916e-10
7.9102	1.35159e-10		1.8102	-1.63988e-13
7.9103	1.31937e-10		1.8103	-2.64367e-10
7.9104	1.44825e-10		1.8104	-2.32147e-10
7.9105	-4.06134e-10		1.8105	-5.28569e-10
7.9106	1.28715e-10		1.8106	-2.16037e-10
7.9107	1.06161e-10		1.8107	-2.59399e-11
7.9108	-3.86802e-10		1.8108	-8.07136e-11
7.9109	4.17218e-11		1.8109	-2.38591e-10
7.911	1.15827e-10		1.811	-2.91618e-11
7.9111	1.51269e-10		1.8111	-5.76899e-10
7.9112	9.97175e-11		1.8112	-2.45035e-10
7.9113	-1.25821e-10		1.8113	-4.20498e-11
7.9114	1.91679e-11		1.8114	3.34922e-10
7.9115	-8.39355e-11		1.8115	-2.93364e-10
7.9116	-1.51597e-10		1.8116	-2.25703e-10
7.9117	-3.38597e-12		1.8117	-1.51597e-10
7.9118	9.50196e-12		1.8118	-4.52717e-11
7.9119	1.27239e-11		1.8119	-3.70692e-10
7.912	1.28715e-10		1.812	-3.25584e-10
7.9121	7.39416e-11		1.8121	1.25493e-10
7.9122	1.28715e-10		1.8122	-5.60789e-10
7.9123	8.68295e-11		1.8123	-3.57804e-10
7.9124	6.10537e-11		1.8124	-1.58041e-10
7.9125	1.19049e-10		1.8125	-4.3191e-10
7.9126	7.07196e-11		1.8126	-3.22362e-10
7.9127	5.78317e-11		1.8127	-3.9969e-10
7.9128	1.31937e-10		1.8128	-3.93246e-10
7.9129	5.78317e-11		1.8129	-7.10476e-11
7.913	1.60935e-10		1.813	-5.86565e-10
7.9131	9.64955e-11		1.8131	-1.19377e-10
7.9132	1.28715e-10		1.8132	-1.80595e-10
7.9133	1.15827e-10		1.8133	-2.32147e-10
7.9134	1.12605e-10		1.8134	-9.03795e-11
7.9135	1.12605e-10		1.8135	-1.87039e-10
7.9136	1.09383e-10		1.8136	-1.54819e-10
7.9137	3.20558e-11		1.8137	3.84998e-11
7.9138	7.07196e-11		1.8138	-1.58041e-10
7.9139	7.07196e-11		1.8139	-5.17157e-11
7.914	9.97175e-11		1.814	-3.88278e-11
7.9141	9.97175e-11		1.8141	-1.61263e-10
7.9142	-1.63988e-13		1.8142	-9.68235e-11
7.9143	2.60817e-10		1.8143	-1.51597e-10
7.9144	1.73823e-10		1.8144	-1.67707e-10
7.9145	-4.20498e-11		1.8145	-1.38709e-10
7.9146	-1.30519e-11		1.8146	-1.51597e-10
7.9147	5.46097e-11		1.8147	-1.61263e-10
7.9148	3.84998e-11		1.8148	-1.61263e-10
7.9149	-8.39355e-11		1.8149	-1.67707e-10
7.915	7.07196e-11		1.815	-1.09711e-10
7.9151	1.22271e-10		1.8151	-1.45153e-10
7.9152	1.57713e-10		1.8152	-1.99927e-10
7.9153	2.88339e-11		1.8153	-1.03267e-10
7.9154	2.18931e-10		1.8154	-1.96705e-10
7.9155	2.28597e-10		1.8155	-1.25821e-10
7.9156	3.20558e-11		1.8156	-1.41931e-10
7.9157	1.73823e-10		1.8157	-1.80595e-10
7.9158	1.89933e-10		1.8158	-9.36015e-11
7.9159	1.22271e-10		1.8159	-1.45153e-10
7.916	1.19049e-10		1.816	-1.19377e-10
7.9161	2.88339e-11		1.8161	-9.68235e-11
7.9162	2.41485e-10		1.8162	-1.16155e-10
7.9163	1.64157e-10		1.8163	-9.36015e-11
7.9164	5.78317e-11		1.8164	1.59459e-11
7.9165	1.60935e-10		1.8165	-1.22599e-10
7.9166	1.35159e-10		1.8166	-4.84937e-11
7.9167	-3.56058e-11		1.8167	-1.38709e-10
7.9168	-5.49377e-11		1.8168	-1.16155e-10
7.9169	4.81658e-11		1.8169	-1.22599e-10
7.917	-3.23838e-11		1.817	-1.77373e-10
7.9171	9.64955e-11		1.8171	-1.54819e-10
7.9172	-1.03267e-10		1.8172	-1.09711e-10
7.9173	3.84998e-11		1.8173	-2.32147e-10
7.9174	5.78317e-11		1.8174	-1.35487e-10
7.9175	-2.57923e-10		1.8175	-1.93483e-10
7.9176	1.57713e-10		1.8176	-1.35487e-10
7.9177	1.57713e-10		1.8177	-1.67707e-10
7.9178	-2.67589e-10		1.8178	-2.03149e-10
7.9179	1.35159e-10		1.8179	-1.54819e-10
7.918	2.56119e-11		1.818	-1.54819e-10
7.9181	-4.52717e-11		1.8181	-2.93364e-10
7.9182	7.07196e-11		1.8182	-1.35487e-10
7.9183	-2.27179e-11		1.8183	-1.64485e-10
7.9184	3.99362e-10		1.8184	-2.54701e-10
7.9185	4.17218e-11		1.8185	-1.62739e-11
7.9186	-4.52717e-11		1.8186	-6.13817e-11
7.9187	8.03856e-11		1.8187	-1.03267e-10
7.9188	1.38381e-10		1.8188	-1.29043e-10
7.9189	1.59459e-11		1.8189	-1.99927e-10
7.919	1.89933e-10		1.819	-1.45153e-10
7.9191	-1.19377e-10		1.8191	-4.52717e-11
7.9192	8.68295e-11		1.8192	-2.57923e-10
7.9193	-3.41694e-10		1.8193	-1.32265e-10
7.9194	-3.70692e-10		1.8194	7.71636e-11
7.9195	4.49438e-11		1.8195	-2.77255e-10
7.9196	-1.80595e-10		1.8196	-1.61263e-10
7.9197	-6.18785e-10		1.8197	1.12605e-10
7.9198	6.42757e-11		1.8198	-3.1914e-10
7.9199	1.41603e-10		1.8199	-1.51597e-10
7.92	-1.12933e-10		1.82	2.56119e-11
7.9201	1.59459e-11		1.8201	-2.51479e-10
7.9202	6.27998e-12		1.8202	-5.02793e-10
7.9203	5.44351e-10		1.8203	-9.95757e-10
7.9204	1.09383e-10		1.8204	-2.16037e-10
7.9205	-3.88278e-11		1.8205	-2.35369e-10
7.9206	2.73705e-10		1.8206	-6.73558e-10
7.9207	1.19049e-10		1.8207	-1.77373e-10
7.9208	1.73823e-10		1.8208	-1.09711e-10
7.9209	2.64039e-10		1.8209	-8.71575e-11
7.921	9.00515e-11		1.821	-3.48138e-10
7.9211	2.38263e-10		1.8211	-1.77373e-10
7.9212	1.86711e-10		1.8212	-8.71575e-11
7.9213	7.07196e-11		1.8213	-3.96468e-10
7.9214	1.99599e-10		1.8214	-3.9969e-10
7.9215	4.81658e-11		1.8215	1.15827e-10
7.9216	2.88339e-11		1.8216	-9.03795e-11
7.9217	1.25493e-10		1.8217	-1.99927e-10
7.9218	2.56119e-11		1.8218	-2.59399e-11
7.9219	8.03856e-11		1.8219	7.08672e-10
7.922	1.59459e-11		1.822	-1.99927e-10
7.9221	5.46097e-11		1.8221	-2.09593e-10
7.9222	1.54491e-10		1.8222	-9.82994e-12
7.9223	9.50196e-12		1.8223	-2.27179e-11
7.9224	9.97175e-11		1.8224	-2.64367e-10
7.9225	6.10537e-11		1.8225	-3.54582e-10
7.9226	7.39416e-11		1.8226	-5.17157e-11
7.9227	1.09383e-10		1.8227	-1.96705e-10
7.9228	9.64955e-11		1.8228	-1.35487e-10
7.9229	9.97175e-11		1.8229	-1.38709e-10
7.923	1.44825e-10		1.823	-2.28925e-10
7.9231	1.22271e-10		1.8231	-7.74916e-11
7.9232	1.60935e-10		1.8232	-2.8692e-10
7.9233	2.15709e-10		1.8233	-1.96705e-10
7.9234	1.31937e-10		1.8234	-5.81597e-11
7.9235	1.48047e-10		1.8235	-2.74033e-10
7.9236	1.28715e-10		1.8236	-7.74916e-11
7.9237	1.28715e-10		1.8237	-1.16155e-10
7.9238	8.36076e-11		1.8238	-1.09711e-10
7.9239	7.07196e-11		1.8239	-1.62739e-11
7.924	1.12605e-10		1.824	-1.00045e-10
7.9241	1.06161e-10		1.8241	1.91679e-11
7.9242	8.68295e-11		1.8242	4.17218e-11
7.9243	9.97175e-11		1.8243	-1.41931e-10
7.9244	6.74976e-11		1.8244	-6.13817e-11
7.9245	8.68295e-11		1.8245	-1.06489e-10
7.9246	7.39416e-11		1.8246	-1.61263e-10
7.9247	2.56119e-11		1.8247	-1.22599e-10
7.9248	6.42757e-11		1.8248	-1.48375e-10
7.9249	1.22271e-10		1.8249	-1.38709e-10
7.925	-5.49377e-11		1.825	-1.35487e-10
7.9251	7.71636e-11		1.8251	-1.77373e-10
7.9252	1.59459e-11		1.8252	-1.38709e-10
7.9253	6.42757e-11		1.8253	-2.06371e-10
7.9254	1.22271e-10		1.8254	-1.74151e-10
7.9255	6.10537e-11		1.8255	-1.48375e-10
7.9256	1.35159e-10		1.8256	-1.93483e-10
7.9257	7.71636e-11		1.8257	-2.09593e-10
7.9258	3.84998e-11		1.8258	-2.09593e-10
7.9259	1.44825e-10		1.8259	-1.90261e-10
7.926	9.97175e-11		1.826	-1.09711e-10
7.9261	8.36076e-11		1.8261	-1.35487e-10
7.9262	1.44825e-10		1.8262	-1.80595e-10
7.9263	1.09383e-10		1.8263	-5.81597e-11
7.9264	6.74976e-11		1.8264	-1.80595e-10
7.9265	2.09265e-10		1.8265	-1.03267e-10
7.9266	6.10537e-11		1.8266	-1.00045e-10
7.9267	8.68295e-11		1.8267	-2.19259e-10
7.9268	1.57713e-10		1.8268	-1.67707e-10
7.9269	-7.10476e-11		1.8269	-1.74151e-10
7.927	1.59459e-11		1.827	1.35159e-10
7.9271	-1.19377e-10		1.8271	-3.23838e-11
7.9272	-1.80595e-10		1.8272	-1.77373e-10
7.9273	-1.67707e-10		1.8273	2.44707e-10
7.9274	-7.42696e-11		1.8274	-1.63988e-13
7.9275	-1.35487e-10		1.8275	-2.51479e-10
7.9276	1.02939e-10		1.8276	-2.54701e-10
7.9277	3.05799e-12		1.8277	-1.12933e-10
7.9278	7.39416e-11		1.8278	-2.38591e-10
7.9279	2.44707e-10		1.8279	-3.73914e-10
7.928	3.20558e-11		1.828	-3.32028e-10
7.9281	1.15827e-10		1.8281	-2.96586e-10
7.9282	5.78317e-11		1.8282	-2.45035e-10
7.9283	1.09383e-10		1.8283	-3.41694e-10
7.9284	4.09028e-10		1.8284	-1.80595e-10
7.9285	1.44825e-10		1.8285	-1.03267e-10
7.9286	2.35041e-10		1.8286	-4.96349e-10
7.9287	3.09146e-10		1.8287	-1.09711e-10
7.9288	1.31937e-10		1.8288	-1.45153e-10
7.9289	9.00515e-11		1.8289	-2.77255e-10
7.929	3.317e-10		1.829	-1.19377e-10
7.9291	7.71636e-11		1.8291	-1.00045e-10
7.9292	1.57713e-10		1.8292	1.25493e-10
7.9293	3.20558e-11		1.8293	-3.23838e-11
7.9294	5.46097e-11		1.8294	-2.03149e-10
7.9295	3.51032e-10		1.8295	3.67142e-10
7.9296	-1.62739e-11		1.8296	3.20558e-11
7.9297	6.74976e-11		1.8297	-1.96705e-10
7.9298	4.81658e-11		1.8298	-1.35487e-10
7.9299	7.39416e-11		1.8299	-5.17157e-11
7.93	2.22153e-10		1.83	-3.64248e-10
7.9301	-1.90261e-10		1.8301	-2.16037e-10
7.9302	2.73705e-10		1.8302	-4.52717e-11
7.9303	2.06043e-10		1.8303	-2.70811e-10
7.9304	3.20558e-11		1.8304	-1.12933e-10
7.9305	2.41485e-10		1.8305	-3.25584e-10
7.9306	1.93155e-10		1.8306	-3.88278e-11
7.9307	9.00515e-11		1.8307	-8.07136e-11
7.9308	1.70601e-10		1.8308	-8.79765e-10
7.9309	1.83489e-10		1.8309	-9.36015e-11
7.931	1.83489e-10		1.831	-1.03267e-10
7.9311	5.02465e-10		1.8311	-9.40983e-10
7.9312	1.25493e-10		1.8312	-8.71575e-11
7.9313	2.83371e-10		1.8313	-1.62739e-11
7.9314	2.73705e-10		1.8314	2.06043e-10
7.9315	9.32735e-11		1.8315	-2.80477e-10
7.9316	1.54491e-10		1.8316	-6.78256e-11
7.9317	3.52778e-11		1.8317	5.13877e-11
7.9318	7.39416e-11		1.8318	-8.71575e-11
7.9319	1.51269e-10		1.8319	-1.30519e-11
7.932	2.56119e-11		1.832	2.02821e-10
7.9321	1.60935e-10		1.8321	2.15709e-10
7.9322	6.42757e-11		1.8322	-1.96705e-10
7.9323	9.00515e-11		1.8323	-2.59399e-11
7.9324	8.03856e-11		1.8324	2.60817e-10
7.9325	6.10537e-11		1.8325	-1.32265e-10
7.9326	5.46097e-11		1.8326	-1.61263e-10
7.9327	7.39416e-11		1.8327	-1.74151e-10
7.9328	-3.38597e-12		1.8328	-8.71575e-11
7.9329	6.42757e-11		1.8329	-1.96705e-10
7.933	1.27239e-11		1.833	-4.64129e-10
7.9331	4.49438e-11		1.8331	-1.32265e-10
7.9332	8.36076e-11		1.8332	-2.61145e-10
7.9333	8.36076e-11		1.8333	-1.29043e-10
7.9334	1.09383e-10		1.8334	-1.74151e-10
7.9335	9.97175e-11		1.8335	-2.45035e-10
7.9336	6.42757e-11		1.8336	-1.12933e-10
7.9337	1.22271e-10		1.8337	-1.90261e-10
7.9338	1.09383e-10		1.8338	-1.00045e-10
7.9339	9.64955e-11		1.8339	1.91679e-11
7.934	1.22271e-10		1.834	-1.48375e-10
7.9341	9.64955e-11		1.8341	-8.07136e-11
7.9342	1.15827e-10		1.8342	-1.29043e-10
7.9343	1.19049e-10		1.8343	-9.68235e-11
7.9344	6.42757e-11		1.8344	-1.25821e-10
7.9345	1.25493e-10		1.8345	-1.83817e-10
7.9346	9.64955e-11		1.8346	-7.42696e-11
7.9347	6.42757e-11		1.8347	-1.45153e-10
7.9348	1.06161e-10		1.8348	-1.77373e-10
7.9349	8.36076e-11		1.8349	-8.39355e-11
7.935	-1.63988e-13		1.835	-1.58041e-10
7.9351	2.88339e-11		1.8351	-1.54819e-10
7.9352	1.73823e-10		1.8352	-1.29043e-10
7.9353	8.03856e-11		1.8353	-1.29043e-10
7.9354	2.56119e-11		1.8354	-1.64485e-10
7.9355	-1.00045e-10		1.8355	-1.58041e-10
7.9356	1.51269e-10		1.8356	-2.61145e-10
7.9357	9.64955e-11		1.8357	-1.67707e-10
7.9358	-1.03267e-10		1.8358	-2.51479e-10
7.9359	1.31937e-10		1.8359	-2.48257e-10
7.936	8.36076e-11		1.836	-1.41931e-10
7.9361	1.02939e-10		1.8361	-1.96705e-10
7.9362	1.09383e-10		1.8362	-1.90261e-10
7.9363	9.50196e-12		1.8363	-1.25821e-10
7.9364	1.44825e-10		1.8364	-1.67707e-10
7.9365	1.96377e-10		1.8365	-1.19377e-10
7.9366	8.68295e-11		1.8366	-1.32265e-10
7.9367	3.317e-10		1.8367	-1.77373e-10
7.9368	1.83489e-10		1.8368	-7.42696e-11
7.9369	1.09383e-10		1.8369	-1.12933e-10
7.937	4.05806e-10		1.837	-1.67707e-10
7.9371	2.93036e-10		1.8371	-5.49377e-11
7.9372	1.51269e-10		1.8372	-1.90261e-10
7.9373	2.60817e-10		1.8373	-1.48375e-10
7.9374	-1.32265e-10		1.8374	-1.41931e-10
7.9375	2.38263e-10		1.8375	-1.90261e-10
7.9376	1.12605e-10		1.8376	-1.22599e-10
7.9377	-2.57923e-10		1.8377	-2.57923e-10
7.9378	2.93036e-10		1.8378	-1.74151e-10
7.9379	2.56119e-11		1.8379	-2.19259e-10
7.938	1.25493e-10		1.838	-2.06371e-10
7.9381	1.44825e-10		1.8381	-2.38591e-10
7.9382	2.23899e-11		1.8382	-1.61263e-10
7.9383	1.86711e-10		1.8383	-1.87039e-10
7.9384	-9.68235e-11		1.8384	-1.64485e-10
7.9385	-6.46036e-11		1.8385	-1.25821e-10
7.9386	3.28478e-10		1.8386	-1.77373e-10
7.9387	4.81658e-11		1.8387	-1.03267e-10
7.9388	1.89933e-10		1.8388	-1.74151e-10
7.9389	5.54017e-10		1.8389	-2.09593e-10
7.939	6.8934e-10		1.839	3.20558e-11
7.9391	3.83252e-10		1.8391	-2.90142e-10
7.9392	2.89814e-10		1.8392	-7.10476e-11
7.9393	-1.32265e-10		1.8393	-6.60795e-12
7.9394	2.31819e-10		1.8394	4.81658e-11
7.9395	1.25493e-10		1.8395	-3.88278e-11
7.9396	-2.03149e-10		1.8396	1.59459e-11
7.9397	2.70483e-10		1.8397	2.80149e-10
7.9398	5.13877e-11		1.8398	1.73823e-10
7.9399	1.06161e-10		1.8399	-1.32265e-10
7.94	-3.23838e-11		1.84	4.83133e-10
7.9401	-4.84937e-11		1.8401	3.84998e-11
7.9402	3.52778e-11		1.8402	-2.06371e-10
7.9403	-2.22481e-10		1.8403	-2.74033e-10
7.9404	-2.03149e-10		1.8404	-1.30519e-11
7.9405	1.35159e-10		1.8405	-1.83817e-10
7.9406	-1.29043e-10		1.8406	-2.70811e-10
7.9407	6.27998e-12		1.8407	-2.64367e-10
7.9408	-6.46036e-11		1.8408	-3.56058e-11
7.9409	9.00515e-11		1.8409	-1.09711e-10
7.941	1.57713e-10		1.841	-4.44798e-10
7.9411	9.97175e-11		1.8411	5.13877e-11
7.9412	1.91679e-11		1.8412	-5.81597e-11
7.9413	2.35041e-10		1.8413	-6.67114e-10
7.9414	-1.94959e-11		1.8414	-6.46036e-11
7.9415	1.41603e-10		1.8415	8.03856e-11
7.9416	1.31937e-10		1.8416	-2.25703e-10
7.9417	8.03856e-11		1.8417	2.51151e-10
7.9418	1.64157e-10		1.8418	2.23899e-11
7.9419	9.97175e-11		1.8419	5.92681e-10
7.942	9.97175e-11		1.842	9.32735e-11
7.9421	2.09265e-10		1.8421	-2.38591e-10
7.9422	6.42757e-11		1.8422	4.4447e-10
7.9423	1.35159e-10		1.8423	-1.06489e-10
7.9424	1.19049e-10		1.8424	-2.41813e-10
7.9425	7.07196e-11		1.8425	-6.78256e-11
7.9426	1.19049e-10		1.8426	-1.35487e-10
7.9427	4.81658e-11		1.8427	-1.22599e-10
7.9428	9.00515e-11		1.8428	-1.29043e-10
7.9429	8.03856e-11		1.8429	-1.61263e-10
7.943	7.07196e-11		1.843	-1.38709e-10
7.9431	3.84998e-11		1.8431	-1.96705e-10
7.9432	8.36076e-11		1.8432	-3.6747e-10
7.9433	9.00515e-11		1.8433	-1.74151e-10
7.9434	1.02939e-10		1.8434	-3.1914e-10
7.9435	9.32735e-11		1.8435	-3.3525e-10
7.9436	1.15827e-10		1.8436	-2.80477e-10
7.9437	1.60935e-10		1.8437	-3.09474e-10
7.9438	8.36076e-11		1.8438	-1.45153e-10
7.9439	1.12605e-10		1.8439	-1.77373e-10
7.944	1.44825e-10		1.844	-1.61263e-10
7.9441	6.10537e-11		1.8441	-5.17157e-11
7.9442	9.32735e-11		1.8442	-2.25703e-10
7.9443	1.15827e-10		1.8443	-1.06489e-10
7.9444	1.41603e-10		1.8444	-1.48375e-10
7.9445	1.64157e-10		1.8445	-1.19377e-10
7.9446	1.70601e-10		1.8446	-9.68235e-11
7.9447	1.86711e-10		1.8447	-1.48375e-10
7.9448	2.93036e-10		1.8448	-1.19377e-10
7.9449	7.39416e-11		1.8449	-1.12933e-10
7.945	1.93155e-10		1.845	-1.58041e-10
7.9451	1.09383e-10		1.8451	-1.09711e-10
7.9452	7.71636e-11		1.8452	-1.45153e-10
7.9453	1.51269e-10		1.8453	-1.90261e-10
7.9454	7.07196e-11		1.8454	-1.58041e-10
7.9455	7.07196e-11		1.8455	-2.54701e-10
7.9456	1.44825e-10		1.8456	-2.12815e-10
7.9457	-6.60795e-12		1.8457	-2.35369e-10
7.9458	1.38381e-10		1.8458	-2.16037e-10
7.9459	4.17218e-11		1.8459	-1.80595e-10
7.946	6.42757e-11		1.846	-1.70929e-10
7.9461	6.42757e-11		1.8461	-1.83817e-10
7.9462	3.20558e-11		1.8462	-1.41931e-10
7.9463	6.42757e-11		1.8463	-1.96705e-10
7.9464	1.93155e-10		1.8464	-1.87039e-10
7.9465	5.46097e-11		1.8465	-1.25821e-10
7.9466	2.02821e-10		1.8466	-1.25821e-10
7.9467	2.9948e-10		1.8467	-1.48375e-10
7.9468	1.38381e-10		1.8468	-1.99927e-10
7.9469	2.09265e-10		1.8469	-1.96705e-10
7.947	3.09146e-10		1.847	1.22271e-10
7.9471	1.48047e-10		1.8471	-6.78256e-11
7.9472	3.41366e-10		1.8472	-1.54819e-10
7.9473	8.03856e-11		1.8473	4.76689e-10
7.9474	3.52778e-11		1.8474	-6.13817e-11
7.9475	1.73823e-10		1.8475	-6.46036e-11
7.9476	-5.81597e-11		1.8476	1.54491e-10
7.9477	9.00515e-11		1.8477	-8.71575e-11
7.9478	9.97175e-11		1.8478	-1.61263e-10
7.9479	-3.56058e-11		1.8479	-2.12815e-10
7.948	3.20558e-11		1.848	-1.87039e-10
7.9481	-3.56058e-11		1.8481	-9.36015e-11
7.9482	1.19049e-10		1.8482	-1.67707e-10
7.9483	1.35159e-10		1.8483	-3.15918e-10
7.9484	-2.06371e-10		1.8484	-1.12933e-10
7.9485	1.22271e-10		1.8485	-2.57923e-10
7.9486	-1.38709e-10		1.8486	-3.77136e-10
7.9487	-1.77373e-10		1.8487	-1.41931e-10
7.9488	-2.32147e-10		1.8488	-2.70811e-10
7.9489	1.59459e-11		1.8489	-3.6747e-10
7.949	-1.41931e-10		1.849	-1.45153e-10
7.9491	7.31226e-10		1.8491	-1.38709e-10
7.9492	-6.60795e-12		1.8492	1.02939e-10
7.9493	5.46097e-11		1.8493	-8.07136e-11
7.9494	8.36076e-11		1.8494	9.50196e-12
7.9495	9.64955e-11		1.8495	7.92444e-10
7.9496	1.86711e-10		1.8496	2.88339e-11
7.9497	1.64157e-10		1.8497	1.91679e-11
7.9498	1.64157e-10		1.8498	9.00515e-11
7.9499	2.41485e-10		1.8499	3.20558e-11
7.95	9.50196e-12		1.85	-1.64485e-10
7.9501	1.70601e-10		1.8501	-1.93483e-10
7.9502	9.64955e-11		1.8502	4.81658e-11
7.9503	-9.03795e-11		1.8503	-9.36015e-11
7.9504	-9.68235e-11		1.8504	-2.74033e-10
7.9505	-7.42696e-11		1.8505	4.81658e-11
7.9506	-1.41931e-10		1.8506	-1.03267e-10
7.9507	-3.88278e-11		1.8507	-3.57804e-10
7.9508	-4.20498e-11		1.8508	-6.70336e-10
7.9509	-9.36015e-11		1.8509	-2.51479e-10
7.951	-7.74916e-11		1.851	-2.83698e-10
7.9511	5.46097e-11		1.8511	-1.07631e-09
7.9512	1.41603e-10		1.8512	-5.64011e-10
7.9513	1.28715e-10		1.8513	-9.36015e-11
7.9514	4.81658e-11		1.8514	-3.38472e-10
7.9515	1.86711e-10		1.8515	-4.64129e-10
7.9516	9.00515e-11		1.8516	-1.62739e-11
7.9517	1.15827e-10		1.8517	-1.74151e-10
7.9518	1.64157e-10		1.8518	-2.99808e-10
7.9519	7.07196e-11		1.8519	-2.16037e-10
7.952	1.73823e-10		1.852	-2.35369e-10
7.9521	1.35159e-10		1.8521	-1.63988e-13
7.9522	1.41603e-10		1.8522	-3.15918e-10
7.9523	2.31819e-10		1.8523	-2.93364e-10
7.9524	1.67379e-10		1.8524	3.22034e-10
7.9525	2.06043e-10		1.8525	-1.62739e-11
7.9526	2.44707e-10		1.8526	-2.67589e-10
7.9527	9.00515e-11		1.8527	1.06161e-10
7.9528	1.77045e-10		1.8528	-1.25821e-10
7.9529	1.25493e-10		1.8529	-2.22481e-10
7.953	1.02939e-10		1.853	-2.54701e-10
7.9531	1.15827e-10		1.8531	-2.90142e-10
7.9532	5.13877e-11		1.8532	-1.99927e-10
7.9533	1.12605e-10		1.8533	-4.09356e-10
7.9534	1.06161e-10		1.8534	-3.96468e-10
7.9535	5.46097e-11		1.8535	-2.32147e-10
7.9536	1.22271e-10		1.8536	-3.1914e-10
7.9537	7.71636e-11		1.8537	-2.93364e-10
7.9538	9.32735e-11		1.8538	-1.09711e-10
7.9539	1.35159e-10		1.8539	-2.09593e-10
7.954	6.74976e-11		1.854	-1.67707e-10
7.9541	6.74976e-11		1.8541	-1.16155e-10
7.9542	1.15827e-10		1.8542	-1.93483e-10
7.9543	2.88339e-11		1.8543	-9.68235e-11
7.9544	2.15709e-10		1.8544	-1.48375e-10
7.9545	2.09265e-10		1.8545	-1.38709e-10
7.9546	1.19049e-10		1.8546	-4.52717e-11
7.9547	2.31819e-10		1.8547	-1.80595e-10
7.9548	1.41603e-10		1.8548	-7.42696e-11
7.9549	1.48047e-10		1.8549	-6.13817e-11
7.955	2.15709e-10		1.855	-8.71575e-11
7.9551	-6.13817e-11		1.8551	-6.46036e-11
7.9552	1.80267e-10		1.8552	-9.03795e-11
7.9553	9.32735e-11		1.8553	-1.19377e-10
7.9554	7.07196e-11		1.8554	-1.12933e-10
7.9555	1.73823e-10		1.8555	-1.74151e-10
7.9556	9.00515e-11		1.8556	-1.45153e-10
7.9557	3.41366e-10		1.8557	-1.48375e-10
7.9558	1.35159e-10		1.8558	-1.45153e-10
7.9559	5.13877e-11		1.8559	-1.32265e-10
7.956	-3.23838e-11		1.856	-1.48375e-10
7.9561	1.19049e-10		1.8561	-1.58041e-10
7.9562	9.50196e-12		1.8562	-1.61263e-10
7.9563	1.91679e-11		1.8563	-1.80595e-10
7.9564	4.17218e-11		1.8564	-9.68235e-11
7.9565	-5.49377e-11		1.8565	-1.67707e-10
7.9566	4.81658e-11		1.8566	-1.80595e-10
7.9567	-4.52717e-11		1.8567	-8.71575e-11
7.9568	-2.59399e-11		1.8568	-1.06489e-10
7.9569	1.60935e-10		1.8569	-6.78256e-11
7.957	1.15827e-10		1.857	-5.81597e-11
7.9571	1.09383e-10		1.8571	-9.03795e-11
7.9572	1.51269e-10		1.8572	-8.71575e-11
7.9573	1.91679e-11		1.8573	7.07196e-11
7.9574	1.77045e-10		1.8574	-1.48375e-10
7.9575	1.44825e-10		1.8575	6.27998e-12
7.9576	-7.10476e-11		1.8576	-1.74151e-10
7.9577	2.25375e-10		1.8577	-1.77373e-10
7.9578	6.74976e-11		1.8578	-3.88278e-11
7.9579	3.92918e-10		1.8579	-1.93483e-10
7.958	3.02702e-10		1.858	-1.32265e-10
7.9581	-1.62739e-11		1.8581	-8.39355e-11
7.9582	8.03856e-11		1.8582	-2.54701e-10
7.9583	-1.67707e-10		1.8583	-1.16155e-10
7.9584	-8.71575e-11		1.8584	-2.38591e-10
7.9585	-1.77373e-10		1.8585	-2.28925e-10
7.9586	-4.52717e-11		1.8586	-1.03267e-10
7.9587	-1.67707e-10		1.8587	-1.83817e-10
7.9588	8.03856e-11		1.8588	-2.67589e-10
7.9589	2.54373e-10		1.8589	-5.49377e-11
7.959	1.35159e-10		1.859	-2.06371e-10
7.9591	2.12487e-10		1.8591	-2.03149e-10
7.9592	-3.48138e-10		1.8592	-2.91618e-11
7.9593	3.25256e-10		1.8593	-1.87039e-10
7.9594	4.81658e-11		1.8594	3.52778e-11
7.9595	1.38381e-10		1.8595	-2.91618e-11
7.9596	3.12368e-10		1.8596	-1.16155e-10
7.9597	1.59459e-11		1.8597	2.80149e-10
7.9598	7.60224e-10		1.8598	-2.09593e-10
7.9599	4.09028e-10		1.8599	-2.41813e-10
7.96	2.38263e-10		1.86	6.31345e-10
7.9601	-3.0303e-10		1.8601	-1.61263e-10
7.9602	2.15709e-10		1.8602	-1.45153e-10
7.9603	2.38263e-10		1.8603	1.59459e-11
7.9604	3.9614e-10		1.8604	-1.35487e-10
7.9605	7.39416e-11		1.8605	-2.22481e-10
7.9606	1.77045e-10		1.8606	-3.86802e-10
7.9607	5.21797e-10		1.8607	-2.25703e-10
7.9608	4.81658e-11		1.8608	-1.03267e-10
7.9609	1.57713e-10		1.8609	-3.80358e-10
7.961	7.39416e-11		1.861	-4.38354e-10
7.9611	-6.46036e-11		1.8611	-3.77136e-10
7.9612	1.54491e-10		1.8612	-4.28688e-10
7.9613	8.03856e-11		1.8613	-8.82987e-10
7.9614	9.64955e-11		1.8614	-3.06252e-10
7.9615	1.06161e-10		1.8615	-3.90024e-10
7.9616	2.56119e-11		1.8616	-4.60908e-10
7.9617	8.36076e-11		1.8617	-2.19259e-10
7.9618	8.03856e-11		1.8618	-8.39355e-11
7.9619	4.17218e-11		1.8619	3.12368e-10
7.962	1.60935e-10		1.862	-2.99808e-10
7.9621	7.71636e-11		1.8621	-8.71575e-11
7.9622	1.25493e-10		1.8622	6.41011e-10
7.9623	2.31819e-10		1.8623	-1.51597e-10
7.9624	1.12605e-10		1.8624	-9.82994e-12
7.9625	1.35159e-10		1.8625	-2.41813e-10
7.9626	1.02939e-10		1.8626	6.10537e-11
7.9627	1.22271e-10		1.8627	-1.62739e-11
7.9628	1.31937e-10		1.8628	-2.19259e-10
7.9629	1.19049e-10		1.8629	2.88339e-11
7.963	1.31937e-10		1.863	-1.64485e-10
7.9631	1.02939e-10		1.8631	-2.99808e-10
7.9632	6.74976e-11		1.8632	-1.67707e-10
7.9633	1.38381e-10		1.8633	-2.19259e-10
7.9634	8.68295e-11		1.8634	-2.90142e-10
7.9635	9.32735e-11		1.8635	-2.41813e-10
7.9636	1.15827e-10		1.8636	-2.19259e-10
7.9637	7.07196e-11		1.8637	-1.32265e-10
7.9638	8.68295e-11		1.8638	-2.09593e-10
7.9639	9.64955e-11		1.8639	-2.32147e-10
7.964	3.05799e-12		1.864	-8.07136e-11
7.9641	1.02939e-10		1.8641	-1.64485e-10
7.9642	-1.30519e-11		1.8642	-1.32265e-10
7.9643	8.36076e-11		1.8643	-1.06489e-10
7.9644	7.71636e-11		1.8644	-1.61263e-10
7.9645	7.39416e-11		1.8645	-7.42696e-11
7.9646	1.91679e-11		1.8646	-1.74151e-10
7.9647	1.38381e-10		1.8647	-1.00045e-10
7.9648	6.10537e-11		1.8648	-8.39355e-11
7.9649	1.48047e-10		1.8649	-1.16155e-10
7.965	1.28715e-10		1.865	-7.74916e-11
7.9651	1.02939e-10		1.8651	1.59459e-11
7.9652	1.64157e-10		1.8652	-1.61263e-10
7.9653	1.25493e-10		1.8653	-8.07136e-11
7.9654	9.64955e-11		1.8654	-1.22599e-10
7.9655	2.12487e-10		1.8655	-1.90261e-10
7.9656	8.36076e-11		1.8656	-1.09711e-10
7.9657	1.67379e-10		1.8657	-1.99927e-10
7.9658	1.02939e-10		1.8658	-1.48375e-10
7.9659	1.06161e-10		1.8659	-1.16155e-10
7.966	1.93155e-10		1.866	-2.06371e-10
7.9661	1.59459e-11		1.8661	-1.19377e-10
7.9662	6.10537e-11		1.8662	-1.70929e-10
7.9663	8.36076e-11		1.8663	-2.12815e-10
7.9664	-3.23838e-11		1.8664	-2.38591e-10
7.9665	1.27239e-11		1.8665	-1.67707e-10
7.9666	1.15827e-10		1.8666	-1.70929e-10
7.9667	3.84998e-11		1.8667	-2.09593e-10
7.9668	1.38381e-10		1.8668	-2.19259e-10
7.9669	1.02939e-10		1.8669	-1.16155e-10
7.967	-7.10476e-11		1.867	9.97175e-11
7.9671	2.60817e-10		1.8671	-9.03795e-11
7.9672	1.15827e-10		1.8672	-6.78256e-11
7.9673	7.07196e-11		1.8673	4.50914e-10
7.9674	1.86711e-10		1.8674	-1.16155e-10
7.9675	2.88339e-11		1.8675	-8.07136e-11
7.9676	3.51032e-10		1.8676	8.36076e-11
7.9677	3.02702e-10		1.8677	-3.38597e-12
7.9678	1.31937e-10		1.8678	-1.00045e-10
7.9679	-2.12815e-10		1.8679	-1.93483e-10
7.968	2.64039e-10		1.868	-1.30519e-11
7.9681	2.86592e-10		1.8681	-1.54819e-10
7.9682	1.12109e-09		1.8682	-1.80595e-10
7.9683	3.12368e-10		1.8683	-2.03149e-10
7.9684	3.12368e-10		1.8684	-2.09593e-10
7.9685	-4.84937e-11		1.8685	-2.12815e-10
7.9686	-2.27179e-11		1.8686	-4.3191e-10
7.9687	1.80267e-10		1.8687	-3.48138e-10
7.9688	2.70483e-10		1.8688	-2.45035e-10
7.9689	-6.46036e-11		1.8689	-6.73558e-10
7.969	6.74976e-11		1.869	-4.64129e-10
7.9691	1.02939e-10		1.8691	-1.90261e-10
7.9692	1.15827e-10		1.8692	-2.93364e-10
7.9693	2.60817e-10		1.8693	-2.96586e-10
7.9694	-1.41931e-10		1.8694	-6.46036e-11
7.9695	-2.74033e-10		1.8695	2.76927e-10
7.9696	4.49438e-11		1.8696	-1.25821e-10
7.9697	-1.06489e-10		1.8697	-1.61263e-10
7.9698	7.47336e-10		1.8698	-1.58041e-10
7.9699	3.84998e-11		1.8699	-4.52717e-11
7.97	1.09383e-10		1.87	-8.07136e-11
7.9701	-1.38709e-10		1.8701	-1.70929e-10
7.9702	1.28715e-10		1.8702	2.51151e-10
7.9703	2.38263e-10		1.8703	-1.70929e-10
7.9704	7.76334e-10		1.8704	-1.99927e-10
7.9705	1.48047e-10		1.8705	-1.45153e-10
7.9706	2.06043e-10		1.8706	-1.19377e-10
7.9707	-3.23838e-11		1.8707	-2.28925e-10
7.9708	8.03856e-11		1.8708	-6.63892e-10
7.9709	1.93155e-10		1.8709	-3.15918e-10
7.971	-2.59399e-11		1.871	-2.99808e-10
7.9711	1.06161e-10		1.8711	-1.1343e-09
7.9712	1.57713e-10		1.8712	-4.51242e-10
7.9713	9.97175e-11		1.8713	-1.35487e-10
7.9714	1.89933e-10		1.8714	-2.06371e-10
7.9715	3.52778e-11		1.8715	-3.57804e-10
7.9716	2.56119e-11		1.8716	2.23899e-11
7.9717	8.03856e-11		1.8717	-1.74151e-10
7.9718	-4.52717e-11		1.8718	-3.3525e-10
7.9719	8.68295e-11		1.8719	-2.64367e-10
7.972	-2.91618e-11		1.872	-1.38709e-10
7.9721	-1.94959e-11		1.8721	1.54491e-10
7.9722	8.03856e-11		1.8722	-4.35132e-10
7.9723	-6.60795e-12		1.8723	-3.23838e-11
7.9724	4.49438e-11		1.8724	4.25138e-10
7.9725	8.68295e-11		1.8725	-8.07136e-11
7.9726	9.97175e-11		1.8726	-9.03795e-11
7.9727	1.70601e-10		1.8727	3.25256e-10
7.9728	9.32735e-11		1.8728	-1.94959e-11
7.9729	9.00515e-11		1.8729	1.70601e-10
7.973	1.28715e-10		1.873	-2.67589e-10
7.9731	1.02939e-10		1.8731	-2.59399e-11
7.9732	7.39416e-11		1.8732	-7.74916e-11
7.9733	1.54491e-10		1.8733	-2.48257e-10
7.9734	3.20558e-11		1.8734	-1.16155e-10
7.9735	1.70601e-10		1.8735	-1.48375e-10
7.9736	1.35159e-10		1.8736	-1.74151e-10
7.9737	1.19049e-10		1.8737	-1.00045e-10
7.9738	1.31937e-10		1.8738	-2.41813e-10
7.9739	9.64955e-11		1.8739	-1.29043e-10
7.974	9.97175e-11		1.874	-1.74151e-10
7.9741	1.57713e-10		1.8741	-1.93483e-10
7.9742	8.03856e-11		1.8742	-1.38709e-10
7.9743	1.38381e-10		1.8743	-1.77373e-10
7.9744	1.19049e-10		1.8744	-1.96705e-10
7.9745	3.84998e-11		1.8745	-1.19377e-10
7.9746	1.38381e-10		1.8746	-1.35487e-10
7.9747	9.64955e-11		1.8747	-9.03795e-11
7.9748	5.46097e-11		1.8748	-3.88278e-11
7.9749	1.80267e-10		1.8749	-3.56058e-11
7.975	7.07196e-11		1.875	-5.81597e-11
7.9751	1.93155e-10		1.8751	-1.00045e-10
7.9752	1.51269e-10		1.8752	-1.22599e-10
7.9753	2.56119e-11		1.8753	-1.12933e-10
7.9754	-8.39355e-11		1.8754	-1.74151e-10
7.9755	1.12605e-10		1.8755	-1.25821e-10
7.9756	4.49438e-11		1.8756	-1.19377e-10
7.9757	4.70245e-10		1.8757	-1.90261e-10
7.9758	1.83489e-10		1.8758	-1.12933e-10
7.9759	2.67261e-10		1.8759	-1.77373e-10
7.976	7.39416e-11		1.876	-1.67707e-10
7.9761	1.31937e-10		1.8761	-1.35487e-10
7.9762	1.77045e-10		1.8762	-2.32147e-10
7.9763	1.99599e-10		1.8763	-1.90261e-10
7.9764	9.64955e-11		1.8764	-1.38709e-10
7.9765	1.77045e-10		1.8765	-3.25584e-10
7.9766	2.22153e-10		1.8766	-1.58041e-10
7.9767	8.03856e-11		1.8767	-2.51479e-10
7.9768	2.09265e-10		1.8768	-1.64485e-10
7.9769	-8.07136e-11		1.8769	-1.19377e-10
7.977	5.46097e-11		1.877	-1.93483e-10
7.9771	1.19049e-10		1.8771	-1.51597e-10
7.9772	-2.27179e-11		1.8772	-1.61263e-10
7.9773	1.51269e-10		1.8773	-1.80595e-10
7.9774	4.49438e-11		1.8774	-9.36015e-11
7.9775	-6.13817e-11		1.8775	-1.19377e-10
7.9776	-4.84937e-11		1.8776	-1.96705e-10
7.9777	1.35159e-10		1.8777	-1.48375e-10
7.9778	2.23899e-11		1.8778	-8.71575e-11
7.9779	3.89696e-10		1.8779	-1.35487e-10
7.978	-9.03795e-11		1.878	-3.88278e-11
7.9781	5.13877e-11		1.8781	-1.77373e-10
7.9782	5.78317e-11		1.8782	-1.12933e-10
7.9783	1.19049e-10		1.8783	-9.03795e-11
7.9784	1.89933e-10		1.8784	-2.54701e-10
7.9785	7.71636e-11		1.8785	-1.54819e-10
7.9786	-4.52717e-11		1.8786	-2.96586e-10
7.9787	1.96377e-10		1.8787	-3.77136e-10
7.9788	4.89577e-10		1.8788	-2.77255e-10
7.9789	1.93155e-10		1.8789	-2.90142e-10
7.979	1.12605e-10		1.879	-3.64248e-10
7.9791	-5.12459e-10		1.8791	-2.16037e-10
7.9792	-3.23838e-11		1.8792	-2.32147e-10
7.9793	9.32735e-11		1.8793	-1.29043e-10
7.9794	3.09146e-10		1.8794	-8.39355e-11
7.9795	2.44707e-10		1.8795	-2.8692e-10
7.9796	-4.02912e-10		1.8796	-7.42696e-11
7.9797	-2.27179e-11		1.8797	2.28597e-10
7.9798	-2.74033e-10		1.8798	-1.54819e-10
7.9799	-1.80595e-10		1.8799	8.36076e-11
7.98	-9.03795e-11		1.88	4.21916e-10
7.9801	-1.00045e-10		1.8801	-3.88278e-11
7.9802	-2.93364e-10		1.8802	9.00515e-11
7.9803	1.89933e-10		1.8803	1.54491e-10
7.9804	2.51151e-10		1.8804	1.64157e-10
7.9805	1.28715e-10		1.8805	1.57713e-10
7.9806	1.44825e-10		1.8806	-2.32147e-10
7.9807	-1.22599e-10		1.8807	2.64039e-10
7.9808	1.67379e-10		1.8808	4.49438e-11
7.9809	1.93155e-10		1.8809	-1.41931e-10
7.981	2.86592e-10		1.881	-1.09711e-10
7.9811	2.89814e-10		1.8811	-3.56058e-11
7.9812	9.32735e-11		1.8812	-1.87039e-10
7.9813	1.12605e-10		1.8813	-4.83461e-10
7.9814	2.28597e-10		1.8814	-2.54701e-10
7.9815	1.19049e-10		1.8815	-3.88278e-11
7.9816	2.38263e-10		1.8816	-6.12341e-10
7.9817	1.31937e-10		1.8817	-2.77255e-10
7.9818	7.71636e-11		1.8818	-1.30519e-11
7.9819	1.67379e-10		1.8819	8.36076e-11
7.982	3.20558e-11		1.882	-1.51597e-10
7.9821	1.19049e-10		1.8821	-1.16155e-10
7.9822	1.41603e-10		1.8822	5.60461e-10
7.9823	5.78317e-11		1.8823	9.32735e-11
7.9824	1.35159e-10		1.8824	-6.13817e-11
7.9825	6.74976e-11		1.8825	-9.82994e-12
7.9826	5.46097e-11		1.8826	4.38026e-10
7.9827	1.54491e-10		1.8827	-8.71575e-11
7.9828	6.42757e-11		1.8828	5.13877e-11
7.9829	1.06161e-10		1.8829	1.57713e-10
7.983	9.64955e-11		1.883	-1.41931e-10
7.9831	8.03856e-11		1.8831	-4.84937e-11
7.9832	1.57713e-10		1.8832	-1.83817e-10
7.9833	1.31937e-10		1.8833	-1.64485e-10
7.9834	1.22271e-10		1.8834	-8.71575e-11
7.9835	1.44825e-10		1.8835	-2.96586e-10
7.9836	1.41603e-10		1.8836	-1.45153e-10
7.9837	1.51269e-10		1.8837	-1.54819e-10
7.9838	2.38263e-10		1.8838	-2.67589e-10
7.9839	1.25493e-10		1.8839	-1.48375e-10
7.984	1.99599e-10		1.884	-2.03149e-10
7.9841	1.83489e-10		1.8841	-1.77373e-10
7.9842	1.48047e-10		1.8842	-1.67707e-10
7.9843	1.19049e-10		1.8843	-2.90142e-10
7.9844	6.10537e-11		1.8844	-1.70929e-10
7.9845	6.42757e-11		1.8845	-2.38591e-10
7.9846	1.51269e-10		1.8846	-2.22481e-10
7.9847	8.68295e-11		1.8847	-1.54819e-10
7.9848	1.51269e-10		1.8848	-1.58041e-10
7.9849	3.52778e-11		1.8849	-1.41931e-10
7.985	7.07196e-11		1.885	-1.25821e-10
7.9851	6.42757e-11		1.8851	-1.41931e-10
7.9852	1.12605e-10		1.8852	-1.06489e-10
7.9853	2.88339e-11		1.8853	-1.41931e-10
7.9854	1.64157e-10		1.8854	-1.12933e-10
7.9855	-4.52717e-11		1.8855	-1.25821e-10
7.9856	9.97175e-11		1.8856	-1.29043e-10
7.9857	5.46097e-11		1.8857	-1.67707e-10
7.9858	8.36076e-11		1.8858	-9.03795e-11
7.9859	1.54491e-10		1.8859	-1.41931e-10
7.986	9.32735e-11		1.886	-1.54819e-10
7.9861	1.28715e-10		1.8861	-1.32265e-10
7.9862	1.38381e-10		1.8862	-1.96705e-10
7.9863	9.64955e-11		1.8863	-1.70929e-10
7.9864	1.67379e-10		1.8864	-3.64248e-10
7.9865	1.38381e-10		1.8865	-2.32147e-10
7.9866	3.20558e-11		1.8866	-2.19259e-10
7.9867	1.70601e-10		1.8867	-3.0303e-10
7.9868	1.38381e-10		1.8868	-2.45035e-10
7.9869	1.06161e-10		1.8869	-1.93483e-10
7.987	2.18931e-10		1.887	-9.82994e-12
7.9871	1.91679e-11		1.8871	-1.25821e-10
7.9872	1.15827e-10		1.8872	-1.45153e-10
7.9873	1.48047e-10		1.8873	3.1559e-10
7.9874	-7.42696e-11		1.8874	-3.23838e-11
7.9875	-1.25821e-10		1.8875	-2.19259e-10
7.9876	-1.77373e-10		1.8876	1.80267e-10
7.9877	-2.35369e-10		1.8877	-3.38597e-12
7.9878	-1.30519e-11		1.8878	-1.54819e-10
7.9879	4.49438e-11		1.8879	-1.00045e-10
7.988	-2.35369e-10		1.888	9.50196e-12
7.9881	1.09383e-10		1.8881	-5.81597e-11
7.9882	-2.48257e-10		1.8882	-2.27179e-11
7.9883	1.99599e-10		1.8883	-1.32265e-10
7.9884	1.73823e-10		1.8884	-8.07136e-11
7.9885	4.05806e-10		1.8885	-9.82994e-12
7.9886	3.52778e-11		1.8886	-4.89905e-10
7.9887	1.28715e-10		1.8887	-2.03149e-10
7.9888	-1.64485e-10		1.8888	-1.45153e-10
7.9889	3.34922e-10		1.8889	-5.99453e-10
7.989	6.10537e-11		1.889	-1.83817e-10
7.9891	4.83133e-10		1.8891	-1.51597e-10
7.9892	2.54373e-10		1.8892	-3.6747e-10
7.9893	1.35159e-10		1.8893	-6.46036e-11
7.9894	4.83133e-10		1.8894	-2.09593e-10
7.9895	3.57476e-10		1.8895	2.18931e-10
7.9896	1.09383e-10		1.8896	-7.42696e-11
7.9897	-1.93483e-10		1.8897	-3.8358e-10
7.9898	-9.68235e-11		1.8898	3.52778e-11
7.9899	1.06161e-10		1.8899	1.35159e-10
7.99	5.54017e-10		1.89	-3.22362e-10
7.9901	1.70601e-10		1.8901	1.09383e-10
7.9902	8.36076e-11		1.8902	3.09146e-10
7.9903	1.64157e-10		1.8903	4.81658e-11
7.9904	-2.91618e-11		1.8904	3.92918e-10
7.9905	2.80149e-10		1.8905	1.15827e-10
7.9906	6.42757e-11		1.8906	2.22153e-10
7.9907	8.03856e-11		1.8907	1.48047e-10
7.9908	1.80267e-10		1.8908	-5.57567e-10
7.9909	2.56119e-11		1.8909	6.27998e-12
7.991	2.54373e-10		1.891	-1.09711e-10
7.9911	1.93155e-10		1.8911	-1.27607e-09
7.9912	7.71636e-11		1.8912	-1.41931e-10
7.9913	1.70601e-10		1.8913	-2.19259e-10
7.9914	1.77045e-10		1.8914	-1.03267e-10
7.9915	2.35041e-10		1.8915	-4.41576e-10
7.9916	4.70245e-10		1.8916	-2.03149e-10
7.9917	1.77045e-10		1.8917	-1.09711e-10
7.9918	2.28597e-10		1.8918	-5.47901e-10
7.9919	1.28715e-10		1.8919	-4.02912e-10
7.992	8.36076e-11		1.892	3.05799e-12
7.9921	1.60935e-10		1.8921	-2.96586e-10
7.9922	9.32735e-11		1.8922	-4.41576e-10
7.9923	1.15827e-10		1.8923	-6.46036e-11
7.9924	1.19049e-10		1.8924	2.02821e-10
7.9925	8.68295e-11		1.8925	-1.35487e-10
7.9926	1.48047e-10		1.8926	-9.36015e-11
7.9927	7.39416e-11		1.8927	1.15827e-10
7.9928	8.68295e-11		1.8928	-1.30519e-11
7.9929	1.06161e-10		1.8929	-1.32265e-10
7.993	4.81658e-11		1.893	-2.8692e-10
7.9931	4.81658e-11		1.8931	-1.19377e-10
7.9932	1.09383e-10		1.8932	-1.87039e-10
7.9933	3.20558e-11		1.8933	-1.03267e-10
7.9934	8.03856e-11		1.8934	-1.29043e-10
7.9935	1.59459e-11		1.8935	-1.77373e-10
7.9936	6.10537e-11		1.8936	-3.56058e-11
7.9937	1.28715e-10		1.8937	-2.06371e-10
7.9938	1.31937e-10		1.8938	-1.74151e-10
7.9939	1.41603e-10		1.8939	-1.19377e-10
7.994	1.31937e-10		1.894	-3.32028e-10
7.9941	6.42757e-11		1.8941	-1.38709e-10
7.9942	1.54491e-10		1.8942	-2.99808e-10
7.9943	1.06161e-10		1.8943	-2.12815e-10
7.9944	7.39416e-11		1.8944	-1.96705e-10
7.9945	1.38381e-10		1.8945	-2.16037e-10
7.9946	1.02939e-10		1.8946	-1.58041e-10
7.9947	2.93036e-10		1.8947	-1.29043e-10
7.9948	2.25375e-10		1.8948	-1.32265e-10
7.9949	9.00515e-11		1.8949	-4.52717e-11
7.995	-8.71575e-11		1.895	-1.19377e-10
7.9951	9.32735e-11		1.8951	-1.38709e-10
7.9952	-4.84937e-11		1.8952	-1.29043e-10
7.9953	1.83489e-10		1.8953	-1.41931e-10
7.9954	6.74976e-11		1.8954	-1.45153e-10
7.9955	-1.03267e-10		1.8955	-1.12933e-10
7.9956	7.07196e-11		1.8956	-1.67707e-10
7.9957	-1.19377e-10		1.8957	-7.74916e-11
7.9958	7.07196e-11		1.8958	-1.61263e-10
7.9959	9.97175e-11		1.8959	-1.22599e-10
7.996	3.20558e-11		1.896	-1.12933e-10
7.9961	1.67379e-10		1.8961	-1.16155e-10
7.9962	4.17218e-11		1.8962	-1.48375e-10
7.9963	1.48047e-10		1.8963	-1.22599e-10
7.9964	2.02821e-10		1.8964	-1.67707e-10
7.9965	5.13877e-11		1.8965	-1.77373e-10
7.9966	-3.88278e-11		1.8966	-1.45153e-10
7.9967	2.25375e-10		1.8967	-1.32265e-10
7.9968	8.68295e-11		1.8968	-9.03795e-11
7.9969	3.73586e-10		1.8969	-1.32265e-10
7.997	2.25375e-10		1.897	-1.96705e-10
7.9971	1.09383e-10		1.8971	-7.10476e-11
7.9972	7.39416e-11		1.8972	-2.03149e-10
7.9973	2.25375e-10		1.8973	-1.54819e-10
7.9974	2.15709e-10		1.8974	-1.32265e-10
7.9975	1.80267e-10		1.8975	-1.87039e-10
7.9976	-3.56058e-11		1.8976	-1.22599e-10
7.9977	1.89933e-10		1.8977	-1.64485e-10
7.9978	6.05569e-10		1.8978	-2.59399e-11
7.9979	7.39416e-11		1.8979	-7.42696e-11
7.998	1.35159e-10		1.898	-5.81597e-11
7.9981	1.64157e-10		1.8981	-2.59399e-11
7.9982	-1.29043e-10		1.8982	1.09383e-10
7.9983	2.67261e-10		1.8983	-1.12933e-10
7.9984	7.39416e-11		1.8984	-2.91618e-11
7.9985	2.31819e-10		1.8985	-1.19377e-10
7.9986	1.09383e-10		1.8986	-1.25821e-10
7.9987	6.10537e-11		1.8987	-9.68235e-11
7.9988	4.81658e-11		1.8988	-1.96705e-10
7.9989	2.38263e-10		1.8989	-1.99927e-10
7.999	1.02939e-10		1.899	-7.74916e-11
7.9991	2.93036e-10		1.8991	-3.28806e-10
7.9992	2.96258e-10		1.8992	-1.64485e-10
7.9993	2.86592e-10		1.8993	-1.48375e-10
7.9994	8.66549e-10		1.8994	-2.54701e-10
7.9995	2.47929e-10		1.8995	-2.25703e-10
7.9996	3.25256e-10		1.8996	-1.64485e-10
7.9997	-1.70929e-10		1.8997	1.91679e-11
[truncated: 53,003 more rows]

## Sheet: Figure 2h
Time/s	Charge/C		Time/s	Charge/C
	Forward			Reverse
5	-4.25466e-10		0	-3.12696e-10
5.0001	-3.8358e-10		0.0001	-3.38472e-10
5.0002	-3.96468e-10		0.0002	-2.35369e-10
5.0003	-3.73914e-10		0.0003	-2.99808e-10
5.0004	-2.19259e-10		0.0004	-2.8692e-10
5.0005	-5.25347e-10		0.0005	-2.77255e-10
5.0006	-3.48138e-10		0.0006	-4.06134e-10
5.0007	-4.02912e-10		0.0007	-3.38472e-10
5.0008	-5.70455e-10		0.0008	-3.54582e-10
5.0009	-4.57686e-10		0.0009	-4.28688e-10
5.001	-4.77017e-10		0.001	-3.5136e-10
5.0011	-5.83343e-10		0.0011	-3.93246e-10
5.0012	-5.51123e-10		0.0012	-4.57686e-10
5.0013	-6.15563e-10		0.0013	-2.12815e-10
5.0014	-5.44679e-10		0.0014	-3.8358e-10
5.0015	-5.80121e-10		0.0015	-4.02912e-10
5.0016	-6.6067e-10		0.0016	-4.09356e-10
5.0017	-4.93127e-10		0.0017	-5.47901e-10
5.0018	-3.64248e-10		0.0018	-3.77136e-10
5.0019	-6.38117e-10		0.0019	-1.16155e-10
5.002	-4.25466e-10		0.002	-4.51242e-10
5.0021	2.80149e-10		0.0021	-2.25703e-10
5.0022	-3.5136e-10		0.0022	-2.57923e-10
5.0023	-1.64485e-10		0.0023	-2.03149e-10
5.0024	1.80267e-10		0.0024	9.64955e-11
5.0025	-1.48375e-10		0.0025	-3.44916e-10
5.0026	-3.32028e-10		0.0026	-1.58041e-10
5.0027	-4.38354e-10		0.0027	-1.29043e-10
5.0028	-1.64485e-10		0.0028	-3.6747e-10
5.0029	-4.4802e-10		0.0029	-1.35487e-10
5.003	-5.67233e-10		0.003	-2.77255e-10
5.0031	-4.51242e-10		0.0031	-4.158e-10
5.0032	-4.51242e-10		0.0032	-3.22362e-10
5.0033	-4.86683e-10		0.0033	-4.4802e-10
5.0034	-1.03764e-09		0.0034	-3.15918e-10
5.0035	-6.22007e-10		0.0035	-9.92535e-10
5.0036	-5.25347e-10		0.0036	-6.18785e-10
5.0037	-1.30829e-09		0.0037	-3.57804e-10
5.0038	-8.15326e-10		0.0038	3.05799e-12
5.0039	-3.70692e-10		0.0039	-8.02438e-10
5.004	-1.1923e-09		0.004	-3.80358e-10
5.0041	-8.44323e-10		0.0041	-5.76899e-10
5.0042	-5.09237e-10		0.0042	-5.38235e-10
5.0043	-1.61263e-10		0.0043	-5.44679e-10
5.0044	-5.60789e-10		0.0044	-5.06015e-10
5.0045	-4.80239e-10		0.0045	-1.77373e-10
5.0046	-5.67233e-10		0.0046	-5.15681e-10
5.0047	-1.83817e-10		0.0047	-4.86683e-10
5.0048	-4.99571e-10		0.0048	4.21916e-10
5.0049	-5.06015e-10		0.0049	-3.6747e-10
5.005	-2.61145e-10		0.005	-4.09356e-10
5.0051	-4.99571e-10		0.0051	8.68295e-11
5.0052	-4.38354e-10		0.0052	-3.22362e-10
5.0053	-3.93246e-10		0.0053	-3.28806e-10
5.0054	-5.09237e-10		0.0054	-1.15363e-09
5.0055	-3.86802e-10		0.0055	-4.3191e-10
5.0056	-5.54345e-10		0.0056	-1.87039e-10
5.0057	-4.80239e-10		0.0057	-6.15563e-10
5.0058	-4.25466e-10		0.0058	-6.80002e-10
5.0059	-6.57448e-10		0.0059	-3.0303e-10
5.006	-5.28569e-10		0.006	-5.83343e-10
5.0061	-6.22007e-10		0.0061	-5.89787e-10
5.0062	-6.09119e-10		0.0062	-6.38117e-10
5.0063	-5.80121e-10		0.0063	-6.54226e-10
5.0064	-5.67233e-10		0.0064	-5.06015e-10
5.0065	-5.25347e-10		0.0065	-4.28688e-10
5.0066	-5.12459e-10		0.0066	-4.4802e-10
5.0067	-4.99571e-10		0.0067	-3.32028e-10
5.0068	-4.77017e-10		0.0068	-3.73914e-10
5.0069	-4.89905e-10		0.0069	-3.61026e-10
5.007	-4.93127e-10		0.007	-3.1914e-10
5.0071	-4.80239e-10		0.0071	-3.86802e-10
5.0072	-5.09237e-10		0.0072	-2.99808e-10
5.0073	-4.80239e-10		0.0073	-3.09474e-10
5.0074	-4.51242e-10		0.0074	-3.77136e-10
5.0075	-4.93127e-10		0.0075	-2.54701e-10
5.0076	-4.19022e-10		0.0076	-3.73914e-10
5.0077	-4.77017e-10		0.0077	-2.45035e-10
5.0078	-4.86683e-10		0.0078	-3.48138e-10
5.0079	-4.35132e-10		0.0079	-3.3525e-10
5.008	-4.99571e-10		0.008	-3.15918e-10
5.0081	-5.38235e-10		0.0081	-3.6747e-10
5.0082	-5.02793e-10		0.0082	-3.44916e-10
5.0083	-5.35013e-10		0.0083	-3.41694e-10
5.0084	-4.77017e-10		0.0084	-4.09356e-10
5.0085	-6.09119e-10		0.0085	-3.6747e-10
5.0086	-6.28451e-10		0.0086	-4.158e-10
5.0087	-4.41576e-10		0.0087	-3.8358e-10
5.0088	-7.09e-10		0.0088	-3.41694e-10
5.0089	-5.70455e-10		0.0089	-3.6747e-10
5.009	-4.57686e-10		0.009	-3.70692e-10
5.0091	-5.06015e-10		0.0091	-3.3525e-10
5.0092	-5.41457e-10		0.0092	-4.02912e-10
5.0093	-4.86683e-10		0.0093	-3.38472e-10
5.0094	-1.62739e-11		0.0094	-3.64248e-10
5.0095	-3.86802e-10		0.0095	-3.90024e-10
5.0096	-4.158e-10		0.0096	-3.12696e-10
5.0097	-6.60795e-12		0.0097	-3.70692e-10
5.0098	-2.19259e-10		0.0098	-3.22362e-10
5.0099	-4.06134e-10		0.0099	-2.83698e-10
5.01	-3.54582e-10		0.01	-2.99808e-10
5.0101	-2.28925e-10		0.0101	-3.15918e-10
5.0102	-5.02793e-10		0.0102	-1.61263e-10
5.0103	-4.70573e-10		0.0103	-3.86802e-10
5.0104	-4.12578e-10		0.0104	-2.93364e-10
5.0105	-5.41457e-10		0.0105	-3.41694e-10
5.0106	-4.12578e-10		0.0106	-3.57804e-10
5.0107	-7.5733e-10		0.0107	-2.96586e-10
5.0108	-6.15563e-10		0.0108	-3.64248e-10
5.0109	-3.64248e-10		0.0109	-3.8358e-10
5.011	-9.53871e-10		0.011	-3.41694e-10
5.0111	-5.86565e-10		0.0111	-3.9969e-10
5.0112	-4.57686e-10		0.0112	-3.1914e-10
5.0113	-8.70099e-10		0.0113	-3.73914e-10
5.0114	-4.64129e-10		0.0114	-4.09356e-10
5.0115	-4.54464e-10		0.0115	-3.61026e-10
5.0116	-2.61145e-10		0.0116	-3.9969e-10
5.0117	-4.3191e-10		0.0117	-4.22244e-10
5.0118	-4.3191e-10		0.0118	-3.09474e-10
5.0119	-3.61026e-10		0.0119	-3.93246e-10
5.012	3.52778e-11		0.012	-3.28806e-10
5.0121	-5.41457e-10		0.0121	-1.74151e-10
5.0122	-2.35369e-10		0.0122	-3.0303e-10
5.0123	1.38381e-10		0.0123	-1.61263e-10
5.0124	-4.99571e-10		0.0124	-1.93483e-10
5.0125	-3.22362e-10		0.0125	-3.1914e-10
5.0126	-1.22599e-10		0.0126	-2.83698e-10
5.0127	-5.60789e-10		0.0127	-3.61026e-10
5.0128	-3.32028e-10		0.0128	-3.61026e-10
5.0129	-6.12341e-10		0.0129	-2.48257e-10
5.013	-3.86802e-10		0.013	-3.77136e-10
5.0131	-4.28688e-10		0.0131	-3.1914e-10
5.0132	-1.62082e-09		0.0132	-3.44916e-10
5.0133	-4.19022e-10		0.0133	-4.158e-10
5.0134	-4.86683e-10		0.0134	-3.28806e-10
5.0135	-9.05541e-10		0.0135	-5.09237e-10
5.0136	-6.38117e-10		0.0136	-5.18903e-10
5.0137	-7.02556e-10		0.0137	-4.06134e-10
5.0138	-5.73677e-10		0.0138	-7.18666e-10
5.0139	-8.15326e-10		0.0139	-4.89905e-10
5.014	-6.57448e-10		0.014	-6.28451e-10
5.0141	-4.67351e-10		0.0141	-6.86446e-10
5.0142	-4.25466e-10		0.0142	-4.70573e-10
5.0143	-6.02675e-10		0.0143	-4.93127e-10
5.0144	-4.25466e-10		0.0144	-5.28569e-10
5.0145	-4.52717e-11		0.0145	-2.61145e-10
5.0146	-4.22244e-10		0.0146	-4.51242e-10
5.0147	-4.19022e-10		0.0147	-2.80477e-10
5.0148	-3.56058e-11		0.0148	-2.45035e-10
5.0149	-3.70692e-10		0.0149	-3.9969e-10
5.015	-4.60908e-10		0.015	-2.64367e-10
5.0151	-5.06015e-10		0.0151	-2.41813e-10
5.0152	-3.96468e-10		0.0152	-4.22244e-10
5.0153	-4.86683e-10		0.0153	-1.74151e-10
5.0154	-5.60789e-10		0.0154	-3.80358e-10
5.0155	-3.80358e-10		0.0155	-3.73914e-10
5.0156	-6.05897e-10		0.0156	-2.93364e-10
5.0157	-5.51123e-10		0.0157	-4.93127e-10
5.0158	-6.41339e-10		0.0158	-3.86802e-10
5.0159	-6.51004e-10		0.0159	-5.54345e-10
5.016	-5.83343e-10		0.016	-6.25229e-10
5.0161	-6.05897e-10		0.0161	-4.77017e-10
5.0162	-5.18903e-10		0.0162	-5.09237e-10
5.0163	-4.73795e-10		0.0163	-5.44679e-10
5.0164	-5.22125e-10		0.0164	-3.28806e-10
5.0165	-4.80239e-10		0.0165	-4.35132e-10
5.0166	-5.35013e-10		0.0166	-3.32028e-10
5.0167	-4.28688e-10		0.0167	-2.99808e-10
5.0168	-4.28688e-10		0.0168	-3.9969e-10
5.0169	-4.4802e-10		0.0169	-2.90142e-10
5.017	-4.3191e-10		0.017	-4.09356e-10
5.0171	-4.12578e-10		0.0171	-3.54582e-10
5.0172	-4.89905e-10		0.0172	-2.35369e-10
5.0173	-3.9969e-10		0.0173	-3.73914e-10
5.0174	-4.35132e-10		0.0174	-2.16037e-10
5.0175	-4.41576e-10		0.0175	-4.19022e-10
5.0176	-4.57686e-10		0.0176	-3.57804e-10
5.0177	-4.64129e-10		0.0177	-2.41813e-10
5.0178	-4.70573e-10		0.0178	-2.57923e-10
5.0179	-4.80239e-10		0.0179	-3.3525e-10
5.018	-5.02793e-10		0.018	-2.25703e-10
5.0181	-4.93127e-10		0.0181	-3.64248e-10
5.0182	-4.80239e-10		0.0182	-3.1914e-10
5.0183	-5.54345e-10		0.0183	-3.38472e-10
5.0184	-4.64129e-10		0.0184	-3.5136e-10
5.0185	-4.67351e-10		0.0185	-2.96586e-10
5.0186	-5.54345e-10		0.0186	-3.64248e-10
5.0187	-4.44798e-10		0.0187	-3.5136e-10
5.0188	-4.96349e-10		0.0188	-2.54701e-10
5.0189	-4.44798e-10		0.0189	-3.8358e-10
5.019	-4.28688e-10		0.019	-3.12696e-10
5.0191	-4.86683e-10		0.0191	-3.32028e-10
5.0192	-3.70692e-10		0.0192	-4.06134e-10
5.0193	-4.22244e-10		0.0193	-3.38472e-10
5.0194	-4.38354e-10		0.0194	-3.41694e-10
5.0195	-3.9969e-10		0.0195	-3.48138e-10
5.0196	-3.32028e-10		0.0196	-3.09474e-10
5.0197	-4.158e-10		0.0197	-3.12696e-10
5.0198	-3.15918e-10		0.0198	-3.15918e-10
5.0199	-4.86683e-10		0.0199	-1.90261e-10
5.02	-4.3191e-10		0.02	-3.32028e-10
5.0201	-4.70573e-10		0.0201	-5.18903e-10
5.0202	-4.73795e-10		0.0202	-2.64367e-10
5.0203	-4.25466e-10		0.0203	-3.15918e-10
5.0204	-4.67351e-10		0.0204	-6.73558e-10
5.0205	-5.67233e-10		0.0205	-4.60908e-10
5.0206	-4.06134e-10		0.0206	-3.32028e-10
5.0207	-5.02793e-10		0.0207	-4.41576e-10
5.0208	-5.15681e-10		0.0208	-4.09356e-10
5.0209	-4.35132e-10		0.0209	-2.96586e-10
5.021	-5.38235e-10		0.021	6.74976e-11
5.0211	-4.25466e-10		0.0211	-3.80358e-10
5.0212	-5.06015e-10		0.0212	-3.12696e-10
5.0213	-5.47901e-10		0.0213	-4.19022e-10
5.0214	-3.5136e-10		0.0214	-2.74033e-10
5.0215	-2.83698e-10		0.0215	-3.61026e-10
5.0216	-3.90024e-10		0.0216	-5.35013e-10
5.0217	-3.88278e-11		0.0217	-2.25703e-10
5.0218	-8.71575e-11		0.0218	-3.61026e-10
5.0219	-3.0303e-10		0.0219	-4.44798e-10
5.022	-1.96705e-10		0.022	-1.54819e-10
5.0221	1.41603e-10		0.0221	-2.64367e-10
5.0222	-2.06371e-10		0.0222	-2.74033e-10
5.0223	-2.70811e-10		0.0223	-4.57686e-10
5.0224	-2.48257e-10		0.0224	-5.09237e-10
5.0225	-2.32147e-10		0.0225	-2.51479e-10
5.0226	-5.18903e-10		0.0226	-7.4122e-10
5.0227	-7.60552e-10		0.0227	-4.12578e-10
5.0228	-3.09474e-10		0.0228	-1.35487e-10
5.0229	-5.35013e-10		0.0229	-3.77136e-10
5.023	-5.96231e-10		0.023	-6.86446e-10
5.0231	-5.28569e-10		0.0231	-2.61145e-10
5.0232	-5.70455e-10		0.0232	-4.44798e-10
5.0233	-4.28688e-10		0.0233	-6.51004e-10
5.0234	-1.05375e-09		0.0234	-2.99808e-10
5.0235	-6.02675e-10		0.0235	-7.02556e-10
5.0236	-4.35132e-10		0.0236	-5.02793e-10
5.0237	-1.09564e-09		0.0237	-7.2511e-10
5.0238	-4.83461e-10		0.0238	-7.54108e-10
5.0239	-3.64248e-10		0.0239	-1.63988e-13
5.024	-4.25466e-10		0.024	-4.41576e-10
5.0241	-3.8358e-10		0.0241	-6.25229e-10
5.0242	-4.54464e-10		0.0242	5.73349e-10
5.0243	3.20558e-11		0.0243	-3.0303e-10
5.0244	-2.90142e-10		0.0244	-3.96468e-10
5.0245	-4.93127e-10		0.0245	-3.41694e-10
5.0246	-4.25466e-10		0.0246	-2.41813e-10
5.0247	-2.16037e-10		0.0247	-1.93483e-10
5.0248	-5.38235e-10		0.0248	-5.93009e-10
5.0249	-4.158e-10		0.0249	-3.64248e-10
5.025	-3.93246e-10		0.025	7.71636e-11
5.0251	-5.41457e-10		0.0251	-4.22244e-10
5.0252	-4.09356e-10		0.0252	-5.86565e-10
5.0253	-6.41339e-10		0.0253	6.10537e-11
5.0254	-5.60789e-10		0.0254	-3.6747e-10
5.0255	-6.41339e-10		0.0255	-8.47545e-10
5.0256	-7.60552e-10		0.0256	-3.48138e-10
5.0257	-5.67233e-10		0.0257	-5.12459e-10
5.0258	-5.57567e-10		0.0258	-6.22007e-10
5.0259	-5.83343e-10		0.0259	-5.25347e-10
5.026	-4.02912e-10		0.026	-5.09237e-10
5.0261	-4.96349e-10		0.0261	2.88339e-11
5.0262	-3.41694e-10		0.0262	-3.8358e-10
5.0263	-4.57686e-10		0.0263	-3.06252e-10
5.0264	-4.54464e-10		0.0264	-6.60795e-12
5.0265	-4.28688e-10		0.0265	-4.12578e-10
5.0266	-4.3191e-10		0.0266	-2.61145e-10
5.0267	-3.9969e-10		0.0267	-4.06134e-10
5.0268	-3.70692e-10		0.0268	-3.70692e-10
5.0269	-4.158e-10		0.0269	-2.38591e-10
5.027	-3.70692e-10		0.027	-4.22244e-10
5.0271	-4.28688e-10		0.0271	-2.61145e-10
5.0272	-4.158e-10		0.0272	-2.70811e-10
5.0273	-3.96468e-10		0.0273	-2.80477e-10
5.0274	-5.02793e-10		0.0274	-1.58041e-10
5.0275	-4.60908e-10		0.0275	-2.25703e-10
5.0276	-4.89905e-10		0.0276	-2.57923e-10
5.0277	-5.09237e-10		0.0277	-1.83817e-10
5.0278	-5.25347e-10		0.0278	-2.99808e-10
5.0279	-4.96349e-10		0.0279	-2.67589e-10
5.028	-4.77017e-10		0.028	-3.12696e-10
5.0281	-4.158e-10		0.0281	-3.1914e-10
5.0282	-4.60908e-10		0.0282	-3.06252e-10
5.0283	-4.80239e-10		0.0283	-3.3525e-10
5.0284	-4.60908e-10		0.0284	-3.25584e-10
5.0285	-5.12459e-10		0.0285	-3.3525e-10
5.0286	-4.64129e-10		0.0286	-3.8358e-10
5.0287	-4.158e-10		0.0287	-2.99808e-10
5.0288	-4.19022e-10		0.0288	-3.57804e-10
5.0289	-3.32028e-10		0.0289	-3.57804e-10
5.029	-3.70692e-10		0.029	-3.28806e-10
5.0291	-2.57923e-10		0.0291	-3.6747e-10
5.0292	-3.09474e-10		0.0292	-3.57804e-10
5.0293	-4.12578e-10		0.0293	-3.1914e-10
5.0294	-2.12815e-10		0.0294	-3.6747e-10
5.0295	-3.38472e-10		0.0295	-3.09474e-10
5.0296	-4.41576e-10		0.0296	-2.96586e-10
5.0297	-6.83224e-10		0.0297	-3.1914e-10
5.0298	-4.4802e-10		0.0298	-2.67589e-10
5.0299	-4.86683e-10		0.0299	-2.77255e-10
5.03	-5.67233e-10		0.03	-2.93364e-10
5.0301	-5.73677e-10		0.0301	-3.44916e-10
5.0302	-4.60908e-10		0.0302	-3.64248e-10
5.0303	-4.22244e-10		0.0303	-2.93364e-10
5.0304	-6.02675e-10		0.0304	-3.32028e-10
5.0305	-4.54464e-10		0.0305	-3.57804e-10
5.0306	-4.57686e-10		0.0306	-2.90142e-10
5.0307	-5.89787e-10		0.0307	-3.48138e-10
5.0308	-4.02912e-10		0.0308	-3.44916e-10
5.0309	-4.06134e-10		0.0309	-2.70811e-10
5.031	-3.48138e-10		0.031	-3.54582e-10
5.0311	-3.64248e-10		0.0311	-3.73914e-10
5.0312	-3.0303e-10		0.0312	-3.28806e-10
5.0313	-6.60795e-12		0.0313	-4.64129e-10
5.0314	4.17218e-11		0.0314	-3.0303e-10
5.0315	-3.15918e-10		0.0315	-5.57567e-10
5.0316	-3.22362e-10		0.0316	-4.38354e-10
5.0317	-1.29043e-10		0.0317	-3.41694e-10
5.0318	-4.25466e-10		0.0318	-3.8358e-10
5.0319	-5.67233e-10		0.0319	-4.28688e-10
5.032	-3.70692e-10		0.032	-2.93364e-10
5.0321	-6.12341e-10		0.0321	-3.86802e-10
5.0322	-2.93364e-10		0.0322	-3.15918e-10
5.0323	-6.34895e-10		0.0323	-3.0303e-10
5.0324	-4.35132e-10		0.0324	-3.96468e-10
5.0325	-3.09474e-10		0.0325	-1.00045e-10
5.0326	-9.60315e-10		0.0326	-2.8692e-10
5.0327	-6.44561e-10		0.0327	-3.8358e-10
5.0328	-4.12578e-10		0.0328	1.70601e-10
5.0329	-9.47427e-10		0.0329	-3.41694e-10
5.033	-5.15681e-10		0.033	-2.80477e-10
5.0331	-5.31791e-10		0.0331	3.51032e-10
5.0332	-2.8692e-10		0.0332	-3.77136e-10
5.0333	-2.32147e-10		0.0333	-2.96586e-10
5.0334	-5.31791e-10		0.0334	-5.41457e-10
5.0335	-2.28925e-10		0.0335	-4.38354e-10
5.0336	-2.91618e-11		0.0336	-3.8358e-10
5.0337	-4.38354e-10		0.0337	-7.7344e-10
5.0338	-6.44561e-10		0.0338	-6.6067e-10
5.0339	-3.41694e-10		0.0339	-2.57923e-10
5.034	-4.19022e-10		0.034	-3.38472e-10
5.0341	-4.19022e-10		0.0341	-7.05778e-10
5.0342	-4.96349e-10		0.0342	-1.96705e-10
5.0343	-3.25584e-10		0.0343	-3.54582e-10
5.0344	-4.60908e-10		0.0344	-8.50767e-10
5.0345	-7.76662e-10		0.0345	-3.6747e-10
5.0346	-4.51242e-10		0.0346	-3.41694e-10
5.0347	-4.96349e-10		0.0347	-4.96349e-10
5.0348	-6.96112e-10		0.0348	-3.48138e-10
5.0349	-4.19022e-10		0.0349	-1.80595e-10
5.035	-6.41339e-10		0.035	4.57358e-10
5.0351	-4.83461e-10		0.0351	-2.28925e-10
5.0352	-6.25229e-10		0.0352	-2.80477e-10
5.0353	-6.7678e-10		0.0353	7.5378e-10
5.0354	-4.86683e-10		0.0354	-4.52717e-11
5.0355	-4.99571e-10		0.0355	2.88339e-11
5.0356	-5.09237e-10		0.0356	-2.74033e-10
5.0357	-3.9969e-10		0.0357	-3.88278e-11
5.0358	-4.64129e-10		0.0358	-1.48375e-10
5.0359	-3.90024e-10		0.0359	-4.38354e-10
5.036	-3.9969e-10		0.036	-2.48257e-10
5.0361	-4.41576e-10		0.0361	-2.83698e-10
5.0362	-3.9969e-10		0.0362	-4.51242e-10
5.0363	-4.19022e-10		0.0363	-3.61026e-10
5.0364	-4.12578e-10		0.0364	-4.3191e-10
5.0365	-3.6747e-10		0.0365	-3.70692e-10
5.0366	-4.44798e-10		0.0366	-4.4802e-10
5.0367	-3.54582e-10		0.0367	-5.44679e-10
5.0368	-4.25466e-10		0.0368	-3.41694e-10
5.0369	-4.38354e-10		0.0369	-4.19022e-10
5.037	-3.64248e-10		0.037	-4.19022e-10
5.0371	-5.15681e-10		0.0371	-2.70811e-10
5.0372	-4.22244e-10		0.0372	-2.83698e-10
5.0373	-4.80239e-10		0.0373	-2.54701e-10
5.0374	-4.67351e-10		0.0374	-1.03267e-10
5.0375	-4.41576e-10		0.0375	-2.61145e-10
5.0376	-4.44798e-10		0.0376	-2.25703e-10
5.0377	-4.25466e-10		0.0377	-2.90142e-10
5.0378	-3.9969e-10		0.0378	-3.25584e-10
5.0379	-4.28688e-10		0.0379	-2.8692e-10
5.038	-4.09356e-10		0.038	-3.57804e-10
5.0381	-3.96468e-10		0.0381	-3.3525e-10
5.0382	-4.25466e-10		0.0382	-3.15918e-10
5.0383	-4.158e-10		0.0383	-3.6747e-10
5.0384	-4.158e-10		0.0384	-3.12696e-10
5.0385	-4.44798e-10		0.0385	-3.77136e-10
5.0386	-3.38472e-10		0.0386	-3.61026e-10
5.0387	-3.90024e-10		0.0387	-3.41694e-10
5.0388	-3.64248e-10		0.0388	-4.25466e-10
5.0389	-3.5136e-10		0.0389	-3.90024e-10
5.039	-3.96468e-10		0.039	-3.5136e-10
5.0391	-3.96468e-10		0.0391	-3.9969e-10
5.0392	-3.48138e-10		0.0392	-3.54582e-10
5.0393	-4.77017e-10		0.0393	-3.77136e-10
5.0394	-4.22244e-10		0.0394	-3.57804e-10
5.0395	-4.38354e-10		0.0395	-3.28806e-10
5.0396	-4.19022e-10		0.0396	-3.32028e-10
5.0397	-3.3525e-10		0.0397	-2.70811e-10
5.0398	-4.38354e-10		0.0398	-2.93364e-10
5.0399	-4.35132e-10		0.0399	-2.64367e-10
5.04	-3.90024e-10		0.04	-3.41694e-10
5.0401	-5.18903e-10		0.0401	-1.93483e-10
5.0402	-4.19022e-10		0.0402	-3.41694e-10
5.0403	-4.38354e-10		0.0403	-2.28925e-10
5.0404	-4.83461e-10		0.0404	-9.82994e-12
5.0405	-3.70692e-10		0.0405	-2.90142e-10
5.0406	-3.54582e-10		0.0406	-2.25703e-10
5.0407	-3.9969e-10		0.0407	-4.51242e-10
5.0408	-2.74033e-10		0.0408	-2.74033e-10
5.0409	-2.61145e-10		0.0409	-2.54701e-10
5.041	-2.90142e-10		0.041	-5.99453e-10
5.0411	-8.39355e-11		0.0411	-4.22244e-10
5.0412	-3.15918e-10		0.0412	-3.9969e-10
5.0413	-2.57923e-10		0.0413	-4.93127e-10
5.0414	-3.77136e-10		0.0414	-4.93127e-10
5.0415	-4.3191e-10		0.0415	-4.93127e-10
5.0416	-3.32028e-10		0.0416	-3.70692e-10
5.0417	-4.12578e-10		0.0417	-4.19022e-10
5.0418	-5.93009e-10		0.0418	-4.38354e-10
5.0419	-3.6747e-10		0.0419	-2.90142e-10
5.042	-4.89905e-10		0.042	-3.61026e-10
5.0421	-6.25229e-10		0.0421	-4.57686e-10
5.0422	-5.28569e-10		0.0422	-2.54701e-10
5.0423	-5.89787e-10		0.0423	-5.17157e-11
5.0424	-3.77136e-10		0.0424	-4.57686e-10
5.0425	-3.64248e-10		0.0425	-1.41931e-10
5.0426	-7.05778e-10		0.0426	-1.25821e-10
5.0427	1.22271e-10		0.0427	-1.90261e-10
5.0428	-4.38354e-10		0.0428	-1.99927e-10
5.0429	-4.22244e-10		0.0429	-3.38472e-10
5.043	-1.58041e-10		0.043	-1.09711e-10
5.0431	-3.9969e-10		0.0431	-3.3525e-10
5.0432	-2.93364e-10		0.0432	-4.44798e-10
5.0433	-4.3191e-10		0.0433	-8.39355e-11
5.0434	-4.06134e-10		0.0434	-2.77255e-10
5.0435	-1.93483e-10		0.0435	-4.99571e-10
5.0436	-4.12578e-10		0.0436	-3.90024e-10
5.0437	-5.80121e-10		0.0437	-2.83698e-10
5.0438	-3.0303e-10		0.0438	-2.96586e-10
5.0439	-5.44679e-10		0.0439	-8.02438e-10
5.044	-6.38117e-10		0.044	-4.73795e-10
5.0441	-5.76899e-10		0.0441	-2.32147e-10
5.0442	-5.89787e-10		0.0442	-1.05375e-09
5.0443	-4.02912e-10		0.0443	-4.96349e-10
5.0444	-5.44679e-10		0.0444	-1.77373e-10
5.0445	-6.6067e-10		0.0445	2.51151e-10
5.0446	-1.61263e-10		0.0446	-2.67589e-10
5.0447	-6.15563e-10		0.0447	-2.22481e-10
5.0448	-4.99571e-10		0.0448	-3.15918e-10
5.0449	-7.31554e-10		0.0449	1.02939e-10
5.045	-6.41339e-10		0.045	-2.57923e-10
5.0451	-4.64129e-10		0.0451	-1.41931e-10
5.0452	-4.51242e-10		0.0452	5.21797e-10
5.0453	-5.41457e-10		0.0453	-4.22244e-10
5.0454	-3.28806e-10		0.0454	-1.03267e-10
5.0455	-4.54464e-10		0.0455	2.41485e-10
5.0456	-4.02912e-10		0.0456	-2.77255e-10
5.0457	-3.77136e-10		0.0457	-2.77255e-10
5.0458	-4.51242e-10		0.0458	-5.57567e-10
5.0459	-3.25584e-10		0.0459	-3.73914e-10
5.046	-3.90024e-10		0.046	-2.32147e-10
5.0461	-3.9969e-10		0.0461	-1.05375e-09
5.0462	-3.28806e-10		0.0462	-4.158e-10
5.0463	-4.41576e-10		0.0463	-3.06252e-10
5.0464	-3.38472e-10		0.0464	-4.44798e-10
5.0465	-3.90024e-10		0.0465	-3.86802e-10
5.0466	-4.38354e-10		0.0466	-3.32028e-10
5.0467	-3.8358e-10		0.0467	-4.41576e-10
5.0468	-4.99571e-10		0.0468	-3.25584e-10
5.0469	-4.44798e-10		0.0469	-3.3525e-10
5.047	-4.51242e-10		0.047	-2.45035e-10
5.0471	-4.44798e-10		0.0471	-1.38709e-10
5.0472	-4.67351e-10		0.0472	-3.22362e-10
5.0473	-4.54464e-10		0.0473	-1.80595e-10
5.0474	-4.54464e-10		0.0474	-2.25703e-10
5.0475	-4.19022e-10		0.0475	-2.90142e-10
5.0476	-4.02912e-10		0.0476	-2.67589e-10
5.0477	-4.3191e-10		0.0477	-3.5136e-10
5.0478	-3.73914e-10		0.0478	-3.32028e-10
5.0479	-4.25466e-10		0.0479	-2.96586e-10
5.048	-4.09356e-10		0.048	-3.57804e-10
5.0481	-3.70692e-10		0.0481	-3.22362e-10
5.0482	-4.3191e-10		0.0482	-3.61026e-10
5.0483	-3.5136e-10		0.0483	-3.54582e-10
5.0484	-4.12578e-10		0.0484	-3.41694e-10
5.0485	-4.09356e-10		0.0485	-3.61026e-10
5.0486	-2.90142e-10		0.0486	-3.90024e-10
5.0487	-4.19022e-10		0.0487	-3.73914e-10
5.0488	-3.61026e-10		0.0488	-4.12578e-10
5.0489	-3.57804e-10		0.0489	-3.44916e-10
5.049	-8.71575e-11		0.049	-4.02912e-10
5.0491	-4.4802e-10		0.0491	-3.8358e-10
5.0492	-4.64129e-10		0.0492	-3.44916e-10
5.0493	-3.90024e-10		0.0493	-3.57804e-10
5.0494	-3.6747e-10		0.0494	-3.0303e-10
5.0495	-4.64129e-10		0.0495	-3.15918e-10
5.0496	-4.41576e-10		0.0496	-3.22362e-10
5.0497	-3.64248e-10		0.0497	-2.8692e-10
5.0498	-5.02793e-10		0.0498	-3.73914e-10
5.0499	-4.44798e-10		0.0499	-2.70811e-10
5.05	-4.19022e-10		0.05	-2.74033e-10
5.0501	-4.99571e-10		0.0501	-3.61026e-10
5.0502	-3.77136e-10		0.0502	-3.28806e-10
5.0503	-4.35132e-10		0.0503	-2.41813e-10
5.0504	-4.02912e-10		0.0504	-3.93246e-10
5.0505	-2.32147e-10		0.0505	-3.1914e-10
5.0506	-3.28806e-10		0.0506	-3.0303e-10
5.0507	-2.45035e-10		0.0507	-3.73914e-10
5.0508	-1.03267e-10		0.0508	-3.3525e-10
5.0509	-2.64367e-10		0.0509	-5.31791e-10
5.051	-2.48257e-10		0.051	-3.22362e-10
5.0511	-2.70811e-10		0.0511	-4.70573e-10
5.0512	-5.09237e-10		0.0512	-4.70573e-10
5.0513	-3.32028e-10		0.0513	-3.73914e-10
5.0514	-4.158e-10		0.0514	-3.61026e-10
5.0515	-5.22125e-10		0.0515	-4.38354e-10
5.0516	-2.35369e-10		0.0516	-3.25584e-10
5.0517	-4.38354e-10		0.0517	-3.25584e-10
5.0518	-3.8358e-10		0.0518	-3.6747e-10
5.0519	-4.02912e-10		0.0519	-2.77255e-10
5.052	-5.28569e-10		0.052	-3.70692e-10
5.0521	-4.3191e-10		0.0521	-3.90024e-10
5.0522	-6.22007e-10		0.0522	-1.58041e-10
5.0523	-5.18903e-10		0.0523	-3.9969e-10
5.0524	-3.06252e-10		0.0524	-2.67589e-10
5.0525	-5.54345e-10		0.0525	-7.74916e-11
5.0526	-2.93364e-10		0.0526	-3.32028e-10
5.0527	-9.36015e-11		0.0527	-2.38591e-10
5.0528	-4.80239e-10		0.0528	-2.77255e-10
5.0529	-1.16155e-10		0.0529	-3.5136e-10
5.053	-1.64485e-10		0.053	-1.51597e-10
5.0531	-7.12222e-10		0.0531	-4.09356e-10
5.0532	-5.49377e-11		0.0532	-4.19022e-10
5.0533	-4.51242e-10		0.0533	-3.0303e-10
5.0534	-4.93127e-10		0.0534	-4.44798e-10
5.0535	-2.61145e-10		0.0535	-3.77136e-10
5.0536	-5.67233e-10		0.0536	-2.96586e-10
5.0537	-2.61145e-10		0.0537	-3.93246e-10
5.0538	-6.34895e-10		0.0538	-2.70811e-10
5.0539	-6.70336e-10		0.0539	-2.48257e-10
5.054	-3.9969e-10		0.054	-3.90024e-10
5.0541	-7.12222e-10		0.0541	-2.51479e-10
5.0542	-7.05778e-10		0.0542	-1.77373e-10
5.0543	-4.64129e-10		0.0543	-2.48257e-10
5.0544	-4.41576e-10		0.0544	-6.12341e-10
5.0545	-4.77017e-10		0.0545	-1.77373e-10
5.0546	-4.77017e-10		0.0546	-1.41931e-10
5.0547	-6.63892e-10		0.0547	-6.22007e-10
5.0548	-3.44916e-10		0.0548	-1.29043e-10
5.0549	-3.64248e-10		0.0549	1.73823e-10
5.055	-4.96349e-10		0.055	-6.22007e-10
5.0551	-3.25584e-10		0.0551	-2.67589e-10
5.0552	-4.51242e-10		0.0552	-7.42696e-11
5.0553	-3.9969e-10		0.0553	4.81658e-11
5.0554	-3.57804e-10		0.0554	-3.90024e-10
5.0555	-4.06134e-10		0.0555	-3.57804e-10
5.0556	-3.48138e-10		0.0556	-4.60908e-10
5.0557	-3.6747e-10		0.0557	-1.54819e-10
5.0558	-4.54464e-10		0.0558	-5.18903e-10
5.0559	-2.83698e-10		0.0559	-3.80358e-10
5.056	-4.4802e-10		0.056	-1.09711e-10
5.0561	-3.96468e-10		0.0561	-4.4802e-10
5.0562	-3.5136e-10		0.0562	-3.90024e-10
5.0563	-4.80239e-10		0.0563	-2.35369e-10
5.0564	-4.02912e-10		0.0564	-4.51242e-10
5.0565	-5.06015e-10		0.0565	-3.25584e-10
5.0566	-4.54464e-10		0.0566	-5.44679e-10
5.0567	-4.51242e-10		0.0567	-4.12578e-10
5.0568	-4.70573e-10		0.0568	-3.38472e-10
5.0569	-4.51242e-10		0.0569	-5.47901e-10
5.057	-3.90024e-10		0.057	-2.57923e-10
5.0571	-4.28688e-10		0.0571	-2.80477e-10
5.0572	-3.64248e-10		0.0572	-3.5136e-10
5.0573	-4.35132e-10		0.0573	-2.90142e-10
5.0574	-3.96468e-10		0.0574	-3.96468e-10
5.0575	-3.64248e-10		0.0575	-3.1914e-10
5.0576	-4.44798e-10		0.0576	-3.22362e-10
5.0577	-3.6747e-10		0.0577	-3.64248e-10
5.0578	-3.48138e-10		0.0578	-3.1914e-10
5.0579	-4.3191e-10		0.0579	-3.28806e-10
5.058	-3.32028e-10		0.058	-3.61026e-10
5.0581	-3.96468e-10		0.0581	-3.32028e-10
5.0582	-3.6747e-10		0.0582	-3.48138e-10
5.0583	-3.48138e-10		0.0583	-3.54582e-10
5.0584	-4.09356e-10		0.0584	-3.61026e-10
5.0585	-3.70692e-10		0.0585	-3.73914e-10
5.0586	-3.48138e-10		0.0586	-3.8358e-10
5.0587	-4.64129e-10		0.0587	-4.60908e-10
5.0588	-4.02912e-10		0.0588	-3.9969e-10
5.0589	-4.41576e-10		0.0589	-3.77136e-10
5.059	-4.44798e-10		0.059	-3.80358e-10
5.0591	-3.64248e-10		0.0591	-3.57804e-10
5.0592	-4.06134e-10		0.0592	-3.25584e-10
5.0593	-4.09356e-10		0.0593	-3.70692e-10
5.0594	-3.8358e-10		0.0594	-2.96586e-10
5.0595	-4.67351e-10		0.0595	-3.41694e-10
5.0596	-3.64248e-10		0.0596	-3.57804e-10
5.0597	-3.8358e-10		0.0597	-3.09474e-10
5.0598	-4.12578e-10		0.0598	-4.96349e-10
5.0599	-3.22362e-10		0.0599	-3.77136e-10
5.06	-4.09356e-10		0.06	-2.80477e-10
5.0601	-3.28806e-10		0.0601	-5.38235e-10
5.0602	-2.83698e-10		0.0602	-3.48138e-10
5.0603	-3.06252e-10		0.0603	-2.93364e-10
5.0604	-3.1914e-10		0.0604	-2.61145e-10
5.0605	-2.06371e-10		0.0605	-3.09474e-10
5.0606	-4.12578e-10		0.0606	-3.93246e-10
5.0607	-3.57804e-10		0.0607	3.84998e-11
5.0608	-3.22362e-10		0.0608	-2.67589e-10
5.0609	-4.57686e-10		0.0609	-4.51242e-10
5.061	-4.60908e-10		0.061	-4.06134e-10
5.0611	-4.12578e-10		0.0611	-2.80477e-10
5.0612	-5.28569e-10		0.0612	-3.1914e-10
5.0613	-3.44916e-10		0.0613	-2.70811e-10
5.0614	-5.02793e-10		0.0614	-2.54701e-10
5.0615	-4.73795e-10		0.0615	-3.3525e-10
5.0616	-3.54582e-10		0.0616	-3.57804e-10
5.0617	-5.86565e-10		0.0617	-4.99571e-10
5.0618	-4.93127e-10		0.0618	-2.96586e-10
5.0619	-3.38472e-10		0.0619	-3.1914e-10
5.062	-6.05897e-10		0.062	-7.54108e-10
5.0621	-3.09474e-10		0.0621	-2.03149e-10
5.0622	-2.77255e-10		0.0622	-2.64367e-10
5.0623	-1.00045e-10		0.0623	-3.0303e-10
5.0624	8.68295e-11		0.0624	-2.83698e-10
5.0625	-3.22362e-10		0.0625	-2.35369e-10
5.0626	-1.90261e-10		0.0626	-1.74151e-10
5.0627	-9.36015e-11		0.0627	6.10537e-11
5.0628	-3.22362e-10		0.0628	-3.57804e-10
5.0629	8.68295e-11		0.0629	-2.70811e-10
5.063	-4.3191e-10		0.063	-2.57923e-10
5.0631	-5.22125e-10		0.0631	-5.18903e-10
5.0632	-3.1914e-10		0.0632	-3.25584e-10
5.0633	-5.51123e-10		0.0633	-2.25703e-10
5.0634	-4.38354e-10		0.0634	-5.70455e-10
5.0635	-4.28688e-10		0.0635	-3.3525e-10
5.0636	-4.54464e-10		0.0636	-4.80239e-10
5.0637	-5.25347e-10		0.0637	-3.61026e-10
5.0638	-3.9969e-10		0.0638	-3.48138e-10
5.0639	-4.73795e-10		0.0639	9.00515e-11
5.064	-5.28569e-10		0.064	-2.48257e-10
5.0641	-5.80121e-10		0.0641	-2.25703e-10
5.0642	-7.12222e-10		0.0642	-7.7344e-10
5.0643	-2.99808e-10		0.0643	-1.54819e-10
5.0644	-4.93127e-10		0.0644	-2.12815e-10
5.0645	-4.4802e-10		0.0645	-5.47901e-10
5.0646	-2.96586e-10		0.0646	3.84998e-11
5.0647	-3.96468e-10		0.0647	-1.16155e-10
5.0648	-4.25466e-10		0.0648	-1.45153e-10
5.0649	-4.57686e-10		0.0649	-3.5136e-10
5.065	-4.12578e-10		0.065	-1.61263e-10
5.0651	-1.45153e-10		0.0651	-2.67589e-10
5.0652	-4.41576e-10		0.0652	-8.41101e-10
5.0653	-3.57804e-10		0.0653	-4.19022e-10
5.0654	-3.93246e-10		0.0654	-2.32147e-10
5.0655	-4.35132e-10		0.0655	-7.79884e-10
5.0656	-3.48138e-10		0.0656	-4.80239e-10
5.0657	-4.60908e-10		0.0657	-3.61026e-10
5.0658	-4.67351e-10		0.0658	-1.35487e-10
5.0659	-4.19022e-10		0.0659	-4.3191e-10
5.066	-5.60789e-10		0.066	-4.35132e-10
5.0661	-4.35132e-10		0.0661	-9.36015e-11
5.0662	-5.70455e-10		0.0662	-2.41813e-10
5.0663	-5.57567e-10		0.0663	-5.54345e-10
5.0664	-4.35132e-10		0.0664	-4.44798e-10
5.0665	-5.02793e-10		0.0665	-3.5136e-10
5.0666	-4.70573e-10		0.0666	-4.80239e-10
5.0667	-4.4802e-10		0.0667	-3.25584e-10
5.0668	-4.99571e-10		0.0668	-3.73914e-10
5.0669	-3.90024e-10		0.0669	-3.06252e-10
5.067	-4.28688e-10		0.067	-2.77255e-10
5.0671	-4.38354e-10		0.0671	-4.12578e-10
5.0672	-4.02912e-10		0.0672	-3.0303e-10
5.0673	-3.96468e-10		0.0673	-3.96468e-10
5.0674	-4.28688e-10		0.0674	-3.96468e-10
5.0675	-3.61026e-10		0.0675	-2.80477e-10
5.0676	-4.22244e-10		0.0676	-3.28806e-10
5.0677	-3.8358e-10		0.0677	-3.38472e-10
5.0678	-4.06134e-10		0.0678	-2.83698e-10
5.0679	-4.19022e-10		0.0679	-3.54582e-10
5.068	-3.73914e-10		0.068	-2.83698e-10
5.0681	-4.57686e-10		0.0681	-4.09356e-10
5.0682	-4.60908e-10		0.0682	-4.09356e-10
5.0683	-4.22244e-10		0.0683	-3.38472e-10
5.0684	-5.02793e-10		0.0684	-4.44798e-10
5.0685	-4.64129e-10		0.0685	-3.80358e-10
5.0686	-5.15681e-10		0.0686	-3.73914e-10
5.0687	-4.99571e-10		0.0687	-4.158e-10
5.0688	-3.38472e-10		0.0688	-3.73914e-10
5.0689	-4.51242e-10		0.0689	-3.8358e-10
5.069	-4.83461e-10		0.069	-3.41694e-10
5.0691	-3.6747e-10		0.0691	-3.0303e-10
5.0692	-3.9969e-10		0.0692	-3.64248e-10
5.0693	-4.38354e-10		0.0693	-3.44916e-10
5.0694	-3.61026e-10		0.0694	-2.99808e-10
5.0695	-6.57448e-10		0.0695	-3.44916e-10
5.0696	-3.9969e-10		0.0696	-3.57804e-10
5.0697	-3.9969e-10		0.0697	-2.8692e-10
5.0698	-3.86802e-10		0.0698	-3.64248e-10
5.0699	-2.45035e-10		0.0699	-2.83698e-10
5.07	-4.19022e-10		0.07	-3.22362e-10
5.0701	-3.0303e-10		0.0701	-2.83698e-10
5.0702	-2.38591e-10		0.0702	-2.61145e-10
5.0703	-4.60908e-10		0.0703	-3.61026e-10
5.0704	-4.25466e-10		0.0704	-2.90142e-10
5.0705	-4.09356e-10		0.0705	-2.64367e-10
5.0706	-5.15681e-10		0.0706	-4.28688e-10
5.0707	-3.9969e-10		0.0707	-4.19022e-10
5.0708	-3.15918e-10		0.0708	-3.57804e-10
5.0709	-5.47901e-10		0.0709	-3.61026e-10
5.071	-3.96468e-10		0.071	-3.1914e-10
5.0711	-6.28451e-10		0.0711	-3.25584e-10
5.0712	-4.51242e-10		0.0712	-3.54582e-10
5.0713	-3.86802e-10		0.0713	-2.74033e-10
5.0714	-4.38354e-10		0.0714	-4.09356e-10
5.0715	-3.22362e-10		0.0715	-2.93364e-10
5.0716	-3.54582e-10		0.0716	-2.93364e-10
5.0717	-4.38354e-10		0.0717	-4.25466e-10
5.0718	-2.64367e-10		0.0718	-2.67589e-10
5.0719	-2.48257e-10		0.0719	-3.09474e-10
5.072	-6.12341e-10		0.072	-3.3525e-10
5.0721	-6.60795e-12		0.0721	-1.83817e-10
5.0722	-3.12696e-10		0.0722	-2.09593e-10
5.0723	1.22271e-10		0.0723	-1.93483e-10
5.0724	-9.36015e-11		0.0724	5.46097e-11
5.0725	-4.67351e-10		0.0725	-4.80239e-10
5.0726	-3.9969e-10		0.0726	-2.28925e-10
5.0727	-5.99453e-10		0.0727	-1.67707e-10
5.0728	-3.9969e-10		0.0728	-7.60552e-10
5.0729	-3.28806e-10		0.0729	-3.22362e-10
5.073	-4.89905e-10		0.073	-3.44916e-10
5.0731	-4.28688e-10		0.0731	-7.54108e-10
5.0732	-4.54464e-10		0.0732	-3.12696e-10
5.0733	-5.86565e-10		0.0733	-4.35132e-10
5.0734	-4.54464e-10		0.0734	5.13877e-11
5.0735	-5.38235e-10		0.0735	-3.41694e-10
5.0736	-9.92535e-10		0.0736	-5.06015e-10
5.0737	-2.74033e-10		0.0737	-4.06134e-10
5.0738	-5.12459e-10		0.0738	-9.68235e-11
5.0739	2.93036e-10		0.0739	-5.83343e-10
5.074	-1.30519e-11		0.074	-2.48257e-10
5.0741	-4.19022e-10		0.0741	4.17218e-11
5.0742	-7.8955e-10		0.0742	-4.22244e-10
5.0743	-3.96468e-10		0.0743	-7.42696e-11
5.0744	-3.48138e-10		0.0744	1.51269e-10
5.0745	-4.41576e-10		0.0745	-1.51597e-10
5.0746	-5.09237e-10		0.0746	-1.77373e-10
5.0747	-4.64129e-10		0.0747	-4.41576e-10
5.0748	-7.74916e-11		0.0748	-2.54701e-10
5.0749	-5.12459e-10		0.0749	-2.83698e-10
5.075	-3.8358e-10		0.075	-1.48872e-09
5.0751	-4.96349e-10		0.0751	-3.3525e-10
5.0752	-5.60789e-10		0.0752	-3.1914e-10
5.0753	-4.09356e-10		0.0753	-4.83461e-10
5.0754	-4.3191e-10		0.0754	-5.76899e-10
5.0755	-4.96349e-10		0.0755	-4.3191e-10
5.0756	-4.3191e-10		0.0756	-3.5136e-10
5.0757	-6.22007e-10		0.0757	-6.9289e-10
5.0758	-5.31791e-10		0.0758	-5.96231e-10
5.0759	-6.38117e-10		0.0759	-3.32028e-10
5.076	-6.15563e-10		0.076	-6.25229e-10
5.0761	-4.60908e-10		0.0761	-4.83461e-10
5.0762	-4.89905e-10		0.0762	-5.60789e-10
5.0763	-4.96349e-10		0.0763	-3.6747e-10
5.0764	-3.90024e-10		0.0764	-3.6747e-10
5.0765	-4.93127e-10		0.0765	-4.02912e-10
5.0766	-4.77017e-10		0.0766	-2.64367e-10
5.0767	-4.73795e-10		0.0767	-2.28925e-10
5.0768	-4.54464e-10		0.0768	-4.06134e-10
5.0769	-4.09356e-10		0.0769	-3.28806e-10
5.077	-3.77136e-10		0.077	-2.57923e-10
5.0771	-4.35132e-10		0.0771	-3.5136e-10
5.0772	-3.77136e-10		0.0772	-2.90142e-10
5.0773	-4.67351e-10		0.0773	-2.90142e-10
5.0774	-4.12578e-10		0.0774	-3.28806e-10
5.0775	-3.9969e-10		0.0775	-2.32147e-10
5.0776	-4.64129e-10		0.0776	-3.57804e-10
5.0777	-4.12578e-10		0.0777	-2.70811e-10
5.0778	-4.96349e-10		0.0778	-2.96586e-10
5.0779	-4.60908e-10		0.0779	-3.5136e-10
5.078	-4.64129e-10		0.078	-2.90142e-10
5.0781	-4.99571e-10		0.0781	-3.90024e-10
5.0782	-4.83461e-10		0.0782	-3.6747e-10
5.0783	-4.70573e-10		0.0783	-3.77136e-10
5.0784	-4.4802e-10		0.0784	-3.6747e-10
5.0785	-4.22244e-10		0.0785	-3.64248e-10
5.0786	-4.19022e-10		0.0786	-3.73914e-10
5.0787	-4.96349e-10		0.0787	-3.48138e-10
5.0788	-4.09356e-10		0.0788	-2.99808e-10
5.0789	-4.96349e-10		0.0789	-3.3525e-10
5.079	-4.44798e-10		0.079	-3.22362e-10
5.0791	-3.61026e-10		0.0791	-3.28806e-10
5.0792	-4.83461e-10		0.0792	-3.3525e-10
5.0793	-3.41694e-10		0.0793	-3.1914e-10
5.0794	-4.19022e-10		0.0794	-3.0303e-10
5.0795	-3.64248e-10		0.0795	-3.22362e-10
5.0796	-3.61026e-10		0.0796	-2.74033e-10
5.0797	-3.70692e-10		0.0797	-2.99808e-10
5.0798	-4.60908e-10		0.0798	-3.54582e-10
5.0799	-3.25584e-10		0.0799	-2.96586e-10
5.08	-4.70573e-10		0.08	-2.70811e-10
5.0801	-3.96468e-10		0.0801	-5.93009e-10
5.0802	-3.90024e-10		0.0802	-2.74033e-10
5.0803	-5.09237e-10		0.0803	-2.80477e-10
5.0804	-3.90024e-10		0.0804	-8.66877e-10
5.0805	-4.93127e-10		0.0805	-3.8358e-10
5.0806	-4.93127e-10		0.0806	-4.02912e-10
5.0807	-3.9969e-10		0.0807	-1.90261e-10
5.0808	-5.35013e-10		0.0808	-3.93246e-10
5.0809	-5.06015e-10		0.0809	-3.5136e-10
5.081	-4.06134e-10		0.081	-2.77255e-10
5.0811	-3.3525e-10		0.0811	-3.44916e-10
5.0812	-3.61026e-10		0.0812	-3.09474e-10
5.0813	-4.4802e-10		0.0813	-3.15918e-10
5.0814	-6.9289e-10		0.0814	-1.25821e-10
5.0815	-3.06252e-10		0.0815	-3.48138e-10
5.0816	-2.70811e-10		0.0816	-3.3525e-10
5.0817	-1.58041e-10		0.0817	-1.00045e-10
5.0818	-3.38597e-12		0.0818	-1.80595e-10
5.0819	-3.6747e-10		0.0819	-1.90261e-10
5.082	-2.91618e-11		0.082	-1.09711e-10
5.0821	-1.19377e-10		0.0821	-6.60795e-12
5.0822	-4.02912e-10		0.0822	-2.32147e-10
5.0823	-8.60433e-10		0.0823	-5.15681e-10
5.0824	-6.83224e-10		0.0824	-8.07136e-11
5.0825	-5.12459e-10		0.0825	-3.06252e-10
5.0826	2.23899e-11		0.0826	-4.96349e-10
5.0827	-4.54464e-10		0.0827	-3.54582e-10
5.0828	-4.86683e-10		0.0828	-4.54464e-10
5.0829	-4.54464e-10		0.0829	-3.09474e-10
5.083	-6.22007e-10		0.083	-6.25229e-10
5.0831	-4.158e-10		0.0831	-3.80358e-10
5.0832	-5.12459e-10		0.0832	-2.96586e-10
5.0833	-8.31435e-10		0.0833	-7.70218e-10
5.0834	-4.77017e-10		0.0834	-4.44798e-10
5.0835	-5.06015e-10		0.0835	-3.70692e-10
5.0836	6.10537e-11		0.0836	-4.96349e-10
5.0837	-2.12815e-10		0.0837	-3.77136e-10
5.0838	-4.77017e-10		0.0838	-5.31791e-10
5.0839	-9.95757e-10		0.0839	3.38144e-10
5.084	-2.32147e-10		0.084	-3.54582e-10
5.0841	-3.70692e-10		0.0841	-4.99571e-10
5.0842	-1.64485e-10		0.0842	3.67142e-10
5.0843	-4.28688e-10		0.0843	-1.32265e-10
5.0844	-5.89787e-10		0.0844	-4.35132e-10
5.0845	-2.16037e-10		0.0845	-2.28925e-10
5.0846	-4.77017e-10		0.0846	-1.03267e-10
5.0847	-3.6747e-10		0.0847	-2.35369e-10
5.0848	-6.99334e-10		0.0848	-2.67589e-10
5.0849	-6.51004e-10		0.0849	-2.90142e-10
5.085	-4.60908e-10		0.085	-1.22599e-10
5.0851	-3.22362e-10		0.0851	-2.70811e-10
5.0852	-5.60789e-10		0.0852	-8.0566e-10
5.0853	-4.51242e-10		0.0853	-1.06489e-10
5.0854	-6.6067e-10		0.0854	-3.64248e-10
5.0855	-5.67233e-10		0.0855	-1.26318e-09
5.0856	-6.05897e-10		0.0856	-4.38354e-10
5.0857	-6.6067e-10		0.0857	-5.60789e-10
5.0858	-4.86683e-10		0.0858	-7.02556e-10
5.0859	-5.02793e-10		0.0859	-7.18666e-10
5.086	-5.09237e-10		0.086	-6.67114e-10
5.0861	-4.12578e-10		0.0861	-6.78256e-11
5.0862	-5.02793e-10		0.0862	-4.51242e-10
5.0863	-4.44798e-10		0.0863	-5.41457e-10
5.0864	-5.15681e-10		0.0864	-2.96586e-10
5.0865	-4.89905e-10		0.0865	-2.80477e-10
5.0866	-4.60908e-10		0.0866	-2.54701e-10
5.0867	-4.06134e-10		0.0867	-2.80477e-10
5.0868	-4.73795e-10		0.0868	-3.25584e-10
5.0869	-3.8358e-10		0.0869	-2.64367e-10
5.087	-4.73795e-10		0.087	-3.1914e-10
5.0871	-4.35132e-10		0.0871	-3.0303e-10
5.0872	-4.57686e-10		0.0872	-2.09593e-10
5.0873	-5.02793e-10		0.0873	-3.15918e-10
5.0874	-4.51242e-10		0.0874	-2.16037e-10
5.0875	-5.35013e-10		0.0875	-2.51479e-10
5.0876	-4.54464e-10		0.0876	-2.57923e-10
5.0877	-5.02793e-10		0.0877	-3.54582e-10
5.0878	-5.38235e-10		0.0878	-2.8692e-10
5.0879	-5.09237e-10		0.0879	-2.61145e-10
5.088	-4.93127e-10		0.088	-2.41813e-10
5.0881	-4.83461e-10		0.0881	-3.70692e-10
5.0882	-4.38354e-10		0.0882	-3.12696e-10
5.0883	-4.64129e-10		0.0883	-2.74033e-10
5.0884	-5.06015e-10		0.0884	-3.15918e-10
5.0885	-4.38354e-10		0.0885	-2.74033e-10
5.0886	-3.06252e-10		0.0886	-2.8692e-10
5.0887	-4.70573e-10		0.0887	-3.28806e-10
5.0888	-4.02912e-10		0.0888	-2.54701e-10
5.0889	-6.28451e-10		0.0889	-3.28806e-10
5.089	-5.38235e-10		0.089	-2.54701e-10
5.0891	-4.158e-10		0.0891	-3.06252e-10
5.0892	-2.32147e-10		0.0892	-2.99808e-10
5.0893	-2.67589e-10		0.0893	-2.19259e-10
5.0894	-3.28806e-10		0.0894	-2.99808e-10
5.0895	-5.06015e-10		0.0895	-2.67589e-10
5.0896	-3.61026e-10		0.0896	-2.48257e-10
5.0897	-5.28569e-10		0.0897	-2.19259e-10
5.0898	-7.09e-10		0.0898	-2.12815e-10
5.0899	-4.73795e-10		0.0899	-1.54819e-10
5.09	-4.96349e-10		0.09	-2.99808e-10
5.0901	-2.22481e-10		0.0901	-1.45153e-10
5.0902	-3.9969e-10		0.0902	-2.54701e-10
5.0903	-4.86683e-10		0.0903	-3.15918e-10
5.0904	-4.77017e-10		0.0904	-2.38591e-10
5.0905	-6.67114e-10		0.0905	-3.32028e-10
5.0906	-4.70573e-10		0.0906	-3.1914e-10
5.0907	-4.51242e-10		0.0907	-2.8692e-10
5.0908	-4.89905e-10		0.0908	-3.3525e-10
5.0909	-3.48138e-10		0.0909	-3.12696e-10
5.091	-3.57804e-10		0.091	-3.3525e-10
5.0911	-4.60908e-10		0.0911	-3.25584e-10
5.0912	-2.57923e-10		0.0912	-2.80477e-10
5.0913	-2.22481e-10		0.0913	-2.99808e-10
5.0914	-4.67351e-10		0.0914	-3.48138e-10
5.0915	-1.41931e-10		0.0915	-2.8692e-10
5.0916	-3.8358e-10		0.0916	-3.54582e-10
5.0917	1.12605e-10		0.0917	-2.8692e-10
5.0918	-2.25703e-10		0.0918	-2.28925e-10
5.0919	-5.38235e-10		0.0919	-3.1914e-10
5.092	-9.44205e-10		0.092	-1.93483e-10
5.0921	-5.47901e-10		0.0921	-2.19259e-10
5.0922	-4.44798e-10		0.0922	-2.57923e-10
5.0923	-4.89905e-10		0.0923	-1.74151e-10
5.0924	-6.05897e-10		0.0924	-3.38472e-10
5.0925	-5.76899e-10		0.0925	-3.1914e-10
5.0926	-2.27179e-11		0.0926	-2.09593e-10
5.0927	-4.38354e-10		0.0927	-3.1914e-10
5.0928	-4.80239e-10		0.0928	-5.93009e-10
5.0929	-6.99334e-10		0.0929	-2.83698e-10
5.093	-8.34657e-10		0.093	-3.9969e-10
5.0931	-2.90142e-10		0.0931	-9.79647e-10
5.0932	-4.86683e-10		0.0932	-4.51242e-10
5.0933	-1.45153e-10		0.0933	-4.19022e-10
5.0934	-2.93364e-10		0.0934	-1.16155e-10
5.0935	-4.12578e-10		0.0935	-6.99334e-10
5.0936	-3.12696e-10		0.0936	-4.51242e-10
5.0937	-2.06371e-10		0.0937	-5.80121e-10
5.0938	-4.3191e-10		0.0938	-6.7678e-10
5.0939	-6.86446e-10		0.0939	-4.96349e-10
5.094	-6.63892e-10		0.094	-4.44798e-10
5.0941	-3.9969e-10		0.0941	-3.22362e-10
5.0942	2.31819e-10		0.0942	-3.41694e-10
5.0943	-4.35132e-10		0.0943	-3.1914e-10
5.0944	-4.86683e-10		0.0944	4.05806e-10
5.0945	-9.73203e-10		0.0945	-1.77373e-10
5.0946	-5.47901e-10		0.0946	-2.93364e-10
5.0947	-4.44798e-10		0.0947	1.67379e-10
5.0948	-5.70455e-10		0.0948	-1.12933e-10
5.0949	-5.86565e-10		0.0949	-2.93364e-10
5.095	-5.51123e-10		0.095	-8.79765e-10
5.0951	-4.89905e-10		0.0951	-2.61145e-10
5.0952	-5.06015e-10		0.0952	-2.32147e-10
5.0953	-5.28569e-10		0.0953	-4.99571e-10
5.0954	-6.25229e-10		0.0954	-5.54345e-10
5.0955	-4.12578e-10		0.0955	-1.93483e-10
5.0956	-4.86683e-10		0.0956	-4.51242e-10
5.0957	-4.96349e-10		0.0957	-8.66877e-10
5.0958	-3.25584e-10		0.0958	-4.02912e-10
5.0959	-5.18903e-10		0.0959	-4.19022e-10
5.096	-4.38354e-10		0.096	-7.09e-10
5.0961	-4.67351e-10		0.0961	-3.96468e-10
5.0962	-6.09119e-10		0.0962	-3.41694e-10
5.0963	-4.22244e-10		0.0963	-1.41931e-10
5.0964	-4.4802e-10		0.0964	-2.51479e-10
5.0965	-4.60908e-10		0.0965	-3.57804e-10
5.0966	-4.22244e-10		0.0966	6.27998e-12
5.0967	-4.93127e-10		0.0967	-2.80477e-10
5.0968	-4.51242e-10		0.0968	-3.25584e-10
5.0969	-4.51242e-10		0.0969	-8.71575e-11
5.097	-5.93009e-10		0.097	-2.96586e-10
5.0971	-4.70573e-10		0.0971	-1.96705e-10
5.0972	-5.67233e-10		0.0972	-2.12815e-10
5.0973	-5.25347e-10		0.0973	-2.54701e-10
5.0974	-4.80239e-10		0.0974	-1.32265e-10
5.0975	-5.09237e-10		0.0975	-1.87039e-10
5.0976	-4.86683e-10		0.0976	-1.77373e-10
5.0977	-4.64129e-10		0.0977	-1.22599e-10
5.0978	-5.02793e-10		0.0978	-2.67589e-10
5.0979	-4.25466e-10		0.0979	-2.38591e-10
5.098	-4.57686e-10		0.098	-2.61145e-10
5.0981	-4.80239e-10		0.0981	-2.90142e-10
5.0982	-4.44798e-10		0.0982	-2.99808e-10
5.0983	-4.44798e-10		0.0983	-2.83698e-10
5.0984	-5.22125e-10		0.0984	-2.70811e-10
5.0985	-3.96468e-10		0.0985	-2.70811e-10
5.0986	-4.93127e-10		0.0986	-3.32028e-10
5.0987	-3.57804e-10		0.0987	-2.70811e-10
5.0988	-4.3191e-10		0.0988	-2.67589e-10
5.0989	-4.44798e-10		0.0989	-3.06252e-10
5.099	-4.22244e-10		0.099	-2.77255e-10
5.0991	-4.35132e-10		0.0991	-2.8692e-10
5.0992	-4.35132e-10		0.0992	-2.83698e-10
5.0993	-4.4802e-10		0.0993	-2.48257e-10
5.0994	-5.02793e-10		0.0994	-2.83698e-10
5.0995	-5.86565e-10		0.0995	-1.87039e-10
5.0996	-4.73795e-10		0.0996	-1.87039e-10
5.0997	-4.80239e-10		0.0997	-2.54701e-10
5.0998	-4.38354e-10		0.0998	-9.03795e-11
5.0999	-4.89905e-10		0.0999	-2.12815e-10
5.1	-4.89905e-10		0.1	-2.54701e-10
5.1001	-4.06134e-10		0.1001	-3.93246e-10
5.1002	-5.31791e-10		0.1002	-3.5136e-10
5.1003	-4.57686e-10		0.1003	-1.93483e-10
5.1004	-4.44798e-10		0.1004	-8.44323e-10
5.1005	-5.28569e-10		0.1005	-4.28688e-10
5.1006	-3.44916e-10		0.1006	-2.22481e-10
5.1007	-3.86802e-10		0.1007	-3.6747e-10
5.1008	-4.02912e-10		0.1008	-4.28688e-10
5.1009	-3.80358e-10		0.1009	-2.8692e-10
5.101	-3.09474e-10		0.101	-3.48138e-10
5.1011	-4.158e-10		0.1011	-3.93246e-10
5.1012	-7.10476e-11		0.1012	-2.8692e-10
5.1013	-4.02912e-10		0.1013	-3.96468e-10
5.1014	-3.5136e-10		0.1014	-2.51479e-10
5.1015	-4.19022e-10		0.1015	-4.28688e-10
5.1016	-5.44679e-10		0.1016	-3.61026e-10
5.1017	-2.51479e-10		0.1017	1.15827e-10
5.1018	-3.77136e-10		0.1018	-2.51479e-10
5.1019	-5.99453e-10		0.1019	-1.54819e-10
5.102	-8.82987e-10		0.102	1.80267e-10
5.1021	-6.34895e-10		0.1021	-3.09474e-10
5.1022	-4.19022e-10		0.1022	-1.41931e-10
5.1023	-1.87039e-10		0.1023	-1.96705e-10
5.1024	-4.51242e-10		0.1024	-2.32147e-10
5.1025	-4.25466e-10		0.1025	-1.32265e-10
5.1026	-5.49377e-11		0.1026	-3.25584e-10
5.1027	-4.38354e-10		0.1027	-3.44916e-10
5.1028	-2.8692e-10		0.1028	-2.09593e-10
5.1029	-5.86565e-10		0.1029	-4.35132e-10
5.103	-3.9969e-10		0.103	-4.38354e-10
5.1031	4.81658e-11		0.1031	-1.80595e-10
5.1032	-3.25584e-10		0.1032	-3.9969e-10
5.1033	3.20558e-11		0.1033	-7.09e-10
5.1034	-3.48138e-10		0.1034	-6.34895e-10
5.1035	-4.93127e-10		0.1035	-6.41339e-10
5.1036	-6.51004e-10		0.1036	-7.4122e-10
5.1037	-3.86802e-10		0.1037	-5.25347e-10
5.1038	-6.57448e-10		0.1038	-4.38354e-10
5.1039	-1.41931e-10		0.1039	1.73823e-10
5.104	-6.51004e-10		0.104	-3.77136e-10
5.1041	-4.06134e-10		0.1041	-1.74151e-10
5.1042	-1.77373e-10		0.1042	4.63802e-10
5.1043	-5.31791e-10		0.1043	-2.45035e-10
5.1044	-4.93127e-10		0.1044	-2.06371e-10
5.1045	-9.18429e-10		0.1045	-1.64485e-10
5.1046	-6.89668e-10		0.1046	-7.10476e-11
5.1047	-4.02912e-10		0.1047	-8.39355e-11
5.1048	-4.99571e-10		0.1048	-2.83698e-10
5.1049	-4.19022e-10		0.1049	1.99599e-10
5.105	-3.57804e-10		0.105	-1.63988e-13
5.1051	-3.3525e-10		0.1051	-2.54701e-10
5.1052	-3.8358e-10		0.1052	-1.35487e-10
5.1053	-3.32028e-10		0.1053	-8.71575e-11
5.1054	-4.96349e-10		0.1054	-3.0303e-10
5.1055	-3.57804e-10		0.1055	-9.02319e-10
5.1056	-4.89905e-10		0.1056	-3.41694e-10
5.1057	-4.54464e-10		0.1057	-3.09474e-10
5.1058	-3.93246e-10		0.1058	-1.13108e-09
5.1059	-4.57686e-10		0.1059	-4.44798e-10
5.106	-4.38354e-10		0.106	-2.03149e-10
5.1061	-4.96349e-10		0.1061	-8.39355e-11
5.1062	-4.93127e-10		0.1062	-4.3191e-10
5.1063	-4.3191e-10		0.1063	-2.03149e-10
5.1064	-4.86683e-10		0.1064	-2.99808e-10
5.1065	-4.4802e-10		0.1065	-2.8692e-10
5.1066	-4.73795e-10		0.1066	-1.41931e-10
5.1067	-5.44679e-10		0.1067	-3.5136e-10
5.1068	-4.89905e-10		0.1068	-1.48375e-10
5.1069	-5.73677e-10		0.1069	-1.48375e-10
5.107	-5.64011e-10		0.107	-2.45035e-10
5.1071	-4.77017e-10		0.1071	-9.68235e-11
5.1072	-5.25347e-10		0.1072	-1.51597e-10
5.1073	-4.73795e-10		0.1073	-1.58041e-10
5.1074	-4.54464e-10		0.1074	4.81658e-11
5.1075	-4.67351e-10		0.1075	-2.22481e-10
5.1076	-4.22244e-10		0.1076	-9.03795e-11
5.1077	-4.80239e-10		0.1077	-2.25703e-10
5.1078	-4.60908e-10		0.1078	-2.45035e-10
5.1079	-4.4802e-10		0.1079	-1.87039e-10
5.108	-4.83461e-10		0.108	-2.67589e-10
5.1081	-4.35132e-10		0.1081	-2.61145e-10
5.1082	-4.02912e-10		0.1082	-2.22481e-10
5.1083	-4.60908e-10		0.1083	-2.61145e-10
5.1084	-3.57804e-10		0.1084	-2.32147e-10
5.1085	-3.73914e-10		0.1085	-2.83698e-10
5.1086	-5.70455e-10		0.1086	-2.35369e-10
5.1087	-4.25466e-10		0.1087	-2.70811e-10
5.1088	-5.28569e-10		0.1088	-2.74033e-10
5.1089	-6.38117e-10		0.1089	-2.90142e-10
5.109	-4.51242e-10		0.109	-2.48257e-10
5.1091	-5.70455e-10		0.1091	-3.06252e-10
5.1092	-3.57804e-10		0.1092	-2.25703e-10
5.1093	-5.12459e-10		0.1093	-2.06371e-10
5.1094	-4.86683e-10		0.1094	-2.35369e-10
5.1095	-5.80121e-10		0.1095	-2.09593e-10
5.1096	-5.80121e-10		0.1096	-1.99927e-10
5.1097	-4.51242e-10		0.1097	-1.96705e-10
5.1098	-4.96349e-10		0.1098	-2.03149e-10
5.1099	-5.15681e-10		0.1099	-2.8692e-10
5.11	-4.12578e-10		0.11	-1.70929e-10
5.1101	-1.45153e-10		0.1101	-2.35369e-10
5.1102	-5.22125e-10		0.1102	-2.57923e-10
5.1103	-3.77136e-10		0.1103	-1.83817e-10
5.1104	-3.61026e-10		0.1104	-1.83817e-10
5.1105	-4.86683e-10		0.1105	-2.51479e-10
5.1106	-2.70811e-10		0.1106	-2.03149e-10
5.1107	-3.77136e-10		0.1107	-2.51479e-10
5.1108	-3.48138e-10		0.1108	-2.25703e-10
5.1109	-2.45035e-10		0.1109	-2.80477e-10
5.111	-4.57686e-10		0.111	-3.86802e-10
5.1111	-4.4802e-10		0.1111	-2.12815e-10
5.1112	-4.51242e-10		0.1112	-4.51242e-10
5.1113	-5.31791e-10		0.1113	-3.28806e-10
5.1114	-4.73795e-10		0.1114	-2.96586e-10
5.1115	-4.4802e-10		0.1115	-2.48257e-10
5.1116	-5.47901e-10		0.1116	-2.67589e-10
5.1117	-1.90261e-10		0.1117	-2.06371e-10
5.1118	-4.86683e-10		0.1118	-3.0303e-10
5.1119	-4.25466e-10		0.1119	-1.87039e-10
5.112	-3.28806e-10		0.112	-1.83817e-10
5.1121	-4.89905e-10		0.1121	-2.96586e-10
5.1122	-3.90024e-10		0.1122	-1.58041e-10
5.1123	1.35159e-10		0.1123	-1.83817e-10
5.1124	-4.86683e-10		0.1124	-3.0303e-10
5.1125	-3.57804e-10		0.1125	2.56119e-11
5.1126	-1.87039e-10		0.1126	-2.28925e-10
5.1127	-2.32147e-10		0.1127	-1.77373e-10
5.1128	6.27998e-12		0.1128	-3.25584e-10
5.1129	-3.0303e-10		0.1129	-3.54582e-10
5.113	-5.17157e-11		0.113	-2.77255e-10
5.1131	-1.48375e-10		0.1131	-9.92535e-10
5.1132	-3.9969e-10		0.1132	-4.83461e-10
5.1133	-5.18903e-10		0.1133	-2.32147e-10
5.1134	-5.38235e-10		0.1134	-4.96349e-10
5.1135	-5.67233e-10		0.1135	-6.25229e-10
5.1136	-6.6067e-10		0.1136	-2.45035e-10
5.1137	-5.73677e-10		0.1137	-2.54701e-10
5.1138	-6.28451e-10		0.1138	-4.51242e-10
5.1139	-5.28569e-10		0.1139	-2.38591e-10
5.114	-6.09119e-10		0.114	-3.15918e-10
5.1141	-4.64129e-10		0.1141	-1.67707e-10
5.1142	-5.25347e-10		0.1142	-3.8358e-10
5.1143	-4.60908e-10		0.1143	-2.28925e-10
5.1144	-2.90142e-10		0.1144	4.89577e-10
5.1145	-7.02556e-10		0.1145	-3.73914e-10
5.1146	-2.93364e-10		0.1146	-6.13817e-11
5.1147	-1.48375e-10		0.1147	8.1822e-10
5.1148	-4.41576e-10		0.1148	-3.88278e-11
5.1149	-3.22362e-10		0.1149	1.91679e-11
5.115	-3.09474e-10		0.115	6.42757e-11
5.1151	-4.4802e-10		0.1151	1.86711e-10
5.1152	-3.96468e-10		0.1152	2.76927e-10
5.1153	-5.15681e-10		0.1153	-3.6747e-10
5.1154	-4.73795e-10		0.1154	-3.88278e-11
5.1155	-3.57804e-10		0.1155	1.48047e-10
5.1156	-4.96349e-10		0.1156	-2.83698e-10
5.1157	-3.8358e-10		0.1157	-4.3191e-10
5.1158	-3.77136e-10		0.1158	-1.48375e-10
5.1159	-4.99571e-10		0.1159	-3.70692e-10
5.116	-4.06134e-10		0.116	-4.25466e-10
5.1161	-4.99571e-10		0.1161	-3.57804e-10
5.1162	-4.99571e-10		0.1162	-2.54701e-10
5.1163	-4.51242e-10		0.1163	-2.67589e-10
5.1164	-5.83343e-10		0.1164	-3.64248e-10
5.1165	-4.64129e-10		0.1165	-1.87039e-10
5.1166	-5.57567e-10		0.1166	-1.29043e-10
5.1167	-5.18903e-10		0.1167	-2.99808e-10
5.1168	-4.67351e-10		0.1168	-2.12815e-10
5.1169	-4.77017e-10		0.1169	-1.35487e-10
5.117	-4.70573e-10		0.117	-1.61263e-10
5.1171	-4.67351e-10		0.1171	-1.22599e-10
5.1172	-4.77017e-10		0.1172	-2.28925e-10
5.1173	-4.22244e-10		0.1173	-7.74916e-11
5.1174	-4.64129e-10		0.1174	-1.29043e-10
5.1175	-4.28688e-10		0.1175	-1.77373e-10
5.1176	-4.22244e-10		0.1176	-1.38709e-10
5.1177	-4.3191e-10		0.1177	-2.35369e-10
5.1178	-4.64129e-10		0.1178	-1.67707e-10
5.1179	-3.8358e-10		0.1179	-1.96705e-10
5.118	-4.38354e-10		0.118	-2.16037e-10
5.1181	-3.9969e-10		0.1181	-1.48375e-10
5.1182	-4.54464e-10		0.1182	-2.48257e-10
5.1183	-4.70573e-10		0.1183	-1.83817e-10
5.1184	-3.9969e-10		0.1184	-1.70929e-10
5.1185	-5.09237e-10		0.1185	-2.74033e-10
5.1186	-4.93127e-10		0.1186	-2.48257e-10
5.1187	-5.12459e-10		0.1187	-2.16037e-10
5.1188	-4.19022e-10		0.1188	-2.74033e-10
5.1189	-5.22125e-10		0.1189	-2.35369e-10
5.119	-4.99571e-10		0.119	-3.0303e-10
5.1191	-4.09356e-10		0.1191	-2.93364e-10
5.1192	-4.3191e-10		0.1192	-2.12815e-10
5.1193	-5.57567e-10		0.1193	-2.51479e-10
5.1194	-4.83461e-10		0.1194	-2.25703e-10
5.1195	-3.93246e-10		0.1195	-1.51597e-10
5.1196	-5.31791e-10		0.1196	-2.09593e-10
5.1197	-4.60908e-10		0.1197	-1.80595e-10
5.1198	-4.09356e-10		0.1198	-4.52717e-11
5.1199	-4.3191e-10		0.1199	-1.74151e-10
5.12	-3.15918e-10		0.12	-1.41931e-10
5.1201	-4.3191e-10		0.1201	-6.13817e-11
5.1202	-3.96468e-10		0.1202	-1.61263e-10
5.1203	-3.22362e-10		0.1203	-1.45153e-10
5.1204	-4.3191e-10		0.1204	-6.51004e-10
5.1205	-4.19022e-10		0.1205	-1.61263e-10
5.1206	-2.93364e-10		0.1206	-1.22599e-10
5.1207	-5.51123e-10		0.1207	-3.90024e-10
5.1208	-5.18903e-10		0.1208	-2.54701e-10
5.1209	-4.09356e-10		0.1209	-2.54701e-10
5.121	-5.25347e-10		0.121	-3.09474e-10
5.1211	-4.83461e-10		0.1211	-4.35132e-10
5.1212	-4.57686e-10		0.1212	-2.64367e-10
5.1213	-5.73677e-10		0.1213	-2.54701e-10
5.1214	-4.02912e-10		0.1214	-3.32028e-10
5.1215	-4.96349e-10		0.1215	-1.80595e-10
5.1216	-4.60908e-10		0.1216	-2.54701e-10
5.1217	-3.3525e-10		0.1217	-1.41931e-10
5.1218	-5.09237e-10		0.1218	-2.06371e-10
5.1219	-3.5136e-10		0.1219	-1.70929e-10
5.122	-3.1914e-10		0.122	3.1559e-10
5.1221	-3.73914e-10		0.1221	-1.22599e-10
5.1222	-2.99808e-10		0.1222	-2.59399e-11
5.1223	-3.0303e-10		0.1223	7.07196e-11
5.1224	-1.45153e-10		0.1224	-6.13817e-11
5.1225	6.42757e-11		0.1225	-8.71575e-11
5.1226	-4.44798e-10		0.1226	-1.51597e-10
5.1227	-1.61263e-10		0.1227	3.84998e-11
5.1228	-2.70811e-10		0.1228	-4.84937e-11
5.1229	-5.41457e-10		0.1229	-1.35487e-10
5.123	-3.54582e-10		0.123	-3.88278e-11
5.1231	-5.12459e-10		0.1231	-1.16155e-10
5.1232	-5.31791e-10		0.1232	-2.06371e-10
5.1233	-3.96468e-10		0.1233	-4.38354e-10
5.1234	-4.54464e-10		0.1234	-2.45035e-10
5.1235	-3.80358e-10		0.1235	-1.96705e-10
5.1236	-5.57567e-10		0.1236	-6.18785e-10
5.1237	-5.80121e-10		0.1237	-2.77255e-10
5.1238	-5.67233e-10		0.1238	-9.68235e-11
5.1239	-4.93127e-10		0.1239	-4.89905e-10
5.124	-4.89905e-10		0.124	-2.19259e-10
5.1241	-3.12696e-10		0.1241	-1.22599e-10
5.1242	-6.6067e-10		0.1242	3.4781e-10
5.1243	-3.0303e-10		0.1243	-1.22599e-10
5.1244	4.83133e-10		0.1244	-1.32265e-10
5.1245	-3.09474e-10		0.1245	-1.74151e-10
5.1246	-2.74033e-10		0.1246	2.57595e-10
5.1247	9.00515e-11		0.1247	-4.84937e-11
5.1248	-3.86802e-10		0.1248	3.20558e-11
5.1249	-3.70692e-10		0.1249	7.08672e-10
5.125	-5.89787e-10		0.125	-3.56058e-11
5.1251	-4.51242e-10		0.1251	2.56119e-11
5.1252	-3.8358e-10		0.1252	1.89933e-10
5.1253	-6.05897e-10		0.1253	1.27239e-11
5.1254	-4.54464e-10		0.1254	-1.77373e-10
5.1255	-4.51242e-10		0.1255	-4.12578e-10
5.1256	-5.18903e-10		0.1256	-1.90261e-10
5.1257	-4.80239e-10		0.1257	-3.38597e-12
5.1258	-5.18903e-10		0.1258	-1.1923e-09
5.1259	-5.60789e-10		0.1259	-2.06371e-10
5.126	-4.67351e-10		0.126	-4.84937e-11
5.1261	-5.99453e-10		0.1261	-2.83698e-10
5.1262	-4.93127e-10		0.1262	-2.41813e-10
5.1263	-5.38235e-10		0.1263	-2.54701e-10
5.1264	-5.54345e-10		0.1264	-2.83698e-10
5.1265	-4.44798e-10		0.1265	-1.09711e-10
5.1266	-4.35132e-10		0.1266	-3.25584e-10
5.1267	-4.38354e-10		0.1267	-1.90261e-10
5.1268	-4.41576e-10		0.1268	-1.22599e-10
5.1269	-4.67351e-10		0.1269	-3.15918e-10
5.127	-3.96468e-10		0.127	-8.07136e-11
5.1271	-4.22244e-10		0.1271	-1.00045e-10
5.1272	-4.4802e-10		0.1272	-9.36015e-11
5.1273	-4.158e-10		0.1273	-1.38709e-10
5.1274	-4.60908e-10		0.1274	-1.45153e-10
5.1275	-4.51242e-10		0.1275	-9.68235e-11
5.1276	-3.90024e-10		0.1276	-1.16155e-10
5.1277	-4.96349e-10		0.1277	-2.12815e-10
5.1278	-4.158e-10		0.1278	-1.06489e-10
5.1279	-4.57686e-10		0.1279	-1.22599e-10
5.128	-4.93127e-10		0.128	-1.38709e-10
5.1281	-4.4802e-10		0.1281	-9.03795e-11
5.1282	-6.34895e-10		0.1282	-1.45153e-10
5.1283	-5.41457e-10		0.1283	-1.16155e-10
5.1284	-5.35013e-10		0.1284	-1.35487e-10
5.1285	-6.83224e-10		0.1285	-1.96705e-10
5.1286	-5.38235e-10		0.1286	-1.25821e-10
5.1287	-4.4802e-10		0.1287	-2.57923e-10
5.1288	-1.74151e-10		0.1288	-1.77373e-10
5.1289	-3.3525e-10		0.1289	-1.83817e-10
5.129	-4.41576e-10		0.129	-1.48375e-10
5.1291	-4.86683e-10		0.1291	-2.03149e-10
5.1292	-2.19259e-10		0.1292	-1.35487e-10
5.1293	-4.64129e-10		0.1293	-9.36015e-11
5.1294	-4.51242e-10		0.1294	-1.03267e-10
5.1295	-1.90261e-10		0.1295	-1.25821e-10
5.1296	-4.25466e-10		0.1296	-9.36015e-11
5.1297	-3.64248e-10		0.1297	-1.03267e-10
5.1298	-2.64367e-10		0.1298	-1.38709e-10
5.1299	-4.09356e-10		0.1299	-1.09711e-10
5.13	-3.1914e-10		0.13	-4.52717e-11
5.1301	-6.34895e-10		0.1301	-1.41931e-10
5.1302	-4.41576e-10		0.1302	-2.59399e-11
5.1303	-4.02912e-10		0.1303	-8.71575e-11
5.1304	-9.34539e-10		0.1304	-1.62739e-11
5.1305	-5.28569e-10		0.1305	-7.10476e-11
5.1306	-4.4802e-10		0.1306	-5.17157e-11
5.1307	-5.64011e-10		0.1307	-6.78256e-11
5.1308	-5.18903e-10		0.1308	-4.52717e-11
5.1309	-4.06134e-10		0.1309	-1.77373e-10
5.131	-5.41457e-10		0.131	-1.12933e-10
5.1311	-4.51242e-10		0.1311	-1.12933e-10
5.1312	-4.83461e-10		0.1312	-1.25821e-10
5.1313	-5.38235e-10		0.1313	-6.13817e-11
5.1314	-2.06371e-10		0.1314	-1.25821e-10
5.1315	-4.35132e-10		0.1315	-1.03267e-10
5.1316	-4.19022e-10		0.1316	-6.78256e-11
5.1317	2.23899e-11		0.1317	-1.64485e-10
5.1318	-3.61026e-10		0.1318	-1.06489e-10
5.1319	-3.5136e-10		0.1319	-7.10476e-11
5.132	4.73467e-10		0.132	-2.16037e-10
5.1321	-1.22599e-10		0.1321	-4.52717e-11
5.1322	-7.10476e-11		0.1322	-6.60795e-12
5.1323	-5.35013e-10		0.1323	-7.74916e-11
5.1324	-2.70811e-10		0.1324	3.20558e-11
5.1325	-3.09474e-10		0.1325	2.28597e-10
5.1326	-7.15444e-10		0.1326	1.19049e-10
5.1327	-4.77017e-10		0.1327	3.317e-10
5.1328	-3.06252e-10		0.1328	6.27998e-12
5.1329	-4.99571e-10		0.1329	1.19049e-10
5.133	-6.80002e-10		0.133	8.68295e-11
5.1331	-4.73795e-10		0.1331	-6.57448e-10
5.1332	-4.96349e-10		0.1332	-3.56058e-11
5.1333	-7.44442e-10		0.1333	1.59459e-11
5.1334	-7.31554e-10		0.1334	-3.57804e-10
5.1335	-3.93246e-10		0.1335	-1.32265e-10
5.1336	-2.74033e-10		0.1336	-4.20498e-11
5.1337	-5.83343e-10		0.1337	-1.06489e-10
5.1338	-3.90024e-10		0.1338	-3.28806e-10
5.1339	1.96377e-10		0.1339	-1.29043e-10
5.134	-2.99808e-10		0.134	-9.36015e-11
5.1341	3.84998e-11		0.1341	-2.74033e-10
5.1342	-7.74916e-11		0.1342	-3.64248e-10
5.1343	-1.35487e-10		0.1343	2.88339e-11
5.1344	-2.12815e-10		0.1344	2.70483e-10
5.1345	-5.70455e-10		0.1345	-4.20498e-11
5.1346	-3.1914e-10		0.1346	1.51269e-10
5.1347	-4.25466e-10		0.1347	7.60224e-10
5.1348	-5.25347e-10		0.1348	1.73823e-10
5.1349	-3.93246e-10		0.1349	1.06161e-10
5.135	-5.99453e-10		0.135	4.70245e-10
5.1351	-4.09356e-10		0.1351	1.64157e-10
5.1352	-4.96349e-10		0.1352	-5.49377e-11
5.1353	-5.73677e-10		0.1353	-1.32265e-10
5.1354	-4.77017e-10		0.1354	2.28597e-10
5.1355	-5.47901e-10		0.1355	-1.63988e-13
5.1356	-6.02675e-10		0.1356	8.36076e-11
5.1357	-4.51242e-10		0.1357	-9.68235e-11
5.1358	-6.38117e-10		0.1358	-3.56058e-11
5.1359	-4.86683e-10		0.1359	-2.91618e-11
5.136	-4.89905e-10		0.136	-3.93246e-10
5.1361	-5.02793e-10		0.1361	-2.38591e-10
5.1362	-3.8358e-10		0.1362	-1.62739e-11
5.1363	-4.38354e-10		0.1363	-5.09237e-10
5.1364	-4.3191e-10		0.1364	-1.64485e-10
5.1365	-3.90024e-10		0.1365	-1.96705e-10
5.1366	-4.77017e-10		0.1366	-2.99808e-10
5.1367	-3.9969e-10		0.1367	-9.68235e-11
5.1368	-4.25466e-10		0.1368	-9.03795e-11
5.1369	-4.44798e-10		0.1369	6.27998e-12
5.137	-4.06134e-10		0.137	8.36076e-11
5.1371	-4.57686e-10		0.1371	-6.46036e-11
5.1372	-4.64129e-10		0.1372	1.59459e-11
5.1373	-3.90024e-10		0.1373	6.74976e-11
5.1374	-5.02793e-10		0.1374	-4.52717e-11
5.1375	-4.28688e-10		0.1375	9.64955e-11
5.1376	-4.60908e-10		0.1376	5.46097e-11
5.1377	-5.51123e-10		0.1377	-1.63988e-13
5.1378	-4.77017e-10		0.1378	8.68295e-11
5.1379	-5.80121e-10		0.1379	2.88339e-11
5.138	-5.64011e-10		0.138	7.71636e-11
5.1381	-4.89905e-10		0.1381	5.46097e-11
5.1382	-5.09237e-10		0.1382	-1.63988e-13
5.1383	-5.02793e-10		0.1383	5.78317e-11
5.1384	-4.25466e-10		0.1384	1.59459e-11
5.1385	-4.67351e-10		0.1385	-1.30519e-11
5.1386	-4.25466e-10		0.1386	1.27239e-11
5.1387	-4.3191e-10		0.1387	1.91679e-11
5.1388	-4.83461e-10		0.1388	-6.60795e-12
5.1389	-4.158e-10		0.1389	1.91679e-11
5.139	-4.54464e-10		0.139	2.88339e-11
5.1391	-4.93127e-10		0.1391	5.46097e-11
5.1392	-3.28806e-10		0.1392	3.84998e-11
5.1393	-4.73795e-10		0.1393	1.27239e-11
5.1394	-3.96468e-10		0.1394	9.64955e-11
5.1395	-4.158e-10		0.1395	4.81658e-11
5.1396	-4.51242e-10		0.1396	8.68295e-11
5.1397	-4.28688e-10		0.1397	6.10537e-11
5.1398	-5.18903e-10		0.1398	2.02821e-10
5.1399	-4.73795e-10		0.1399	1.77045e-10
5.14	-5.02793e-10		0.14	1.41603e-10
5.1401	-5.67233e-10		0.1401	3.22034e-10
5.1402	-5.47901e-10		0.1402	1.86711e-10
5.1403	-4.77017e-10		0.1403	1.51269e-10
5.1404	-4.89905e-10		0.1404	-6.13817e-11
5.1405	-4.09356e-10		0.1405	2.12487e-10
5.1406	-4.41576e-10		0.1406	1.25493e-10
5.1407	-5.67233e-10		0.1407	-2.27179e-11
5.1408	-3.48138e-10		0.1408	7.71636e-11
5.1409	-5.02793e-10		0.1409	1.27239e-11
5.141	-5.22125e-10		0.141	1.25493e-10
5.1411	-2.93364e-10		0.1411	-1.77373e-10
5.1412	-5.09237e-10		0.1412	1.28715e-10
5.1413	-3.32028e-10		0.1413	2.18931e-10
5.1414	-2.93364e-10		0.1414	-1.58041e-10
5.1415	-3.28806e-10		0.1415	1.80267e-10
5.1416	-2.99808e-10		0.1416	6.74976e-11
5.1417	-1.83817e-10		0.1417	3.05799e-12
5.1418	-3.90024e-10		0.1418	1.41603e-10
5.1419	-1.25821e-10		0.1419	5.13877e-11
5.142	-4.09356e-10		0.142	3.41366e-10
5.1421	1.02939e-10		0.1421	3.22034e-10
5.1422	-3.0303e-10		0.1422	1.02939e-10
5.1423	-4.19022e-10		0.1423	6.92562e-10
5.1424	-4.64129e-10		0.1424	5.89459e-10
5.1425	-6.41339e-10		0.1425	1.77045e-10
5.1426	-4.77017e-10		0.1426	3.92918e-10
5.1427	-4.09356e-10		0.1427	4.05806e-10
5.1428	-5.15681e-10		0.1428	1.19049e-10
5.1429	-3.93246e-10		0.1429	2.44707e-10
5.143	-4.89905e-10		0.143	1.80267e-10
5.1431	-2.54701e-10		0.1431	1.48047e-10
5.1432	-3.25584e-10		0.1432	2.64039e-10
5.1433	-4.73795e-10		0.1433	1.19049e-10
5.1434	-5.89787e-10		0.1434	2.18931e-10
5.1435	-3.15918e-10		0.1435	2.28597e-10
5.1436	-3.12696e-10		0.1436	-5.09237e-10
5.1437	-4.22244e-10		0.1437	9.00515e-11
5.1438	1.59459e-11		0.1438	1.60935e-10
5.1439	-3.38472e-10		0.1439	-8.15326e-10
5.144	-9.68235e-11		0.144	1.06161e-10
5.1441	-9.03795e-11		0.1441	2.23899e-11
5.1442	-4.64129e-10		0.1442	3.70364e-10
5.1443	7.71636e-11		0.1443	-1.94959e-11
5.1444	-4.41576e-10		0.1444	-1.63988e-13
5.1445	-5.18903e-10		0.1445	2.28597e-10
5.1446	-4.73795e-10		0.1446	2.89814e-10
5.1447	-6.12341e-10		0.1447	-4.84937e-11
5.1448	-4.89905e-10		0.1448	3.73586e-10
5.1449	-4.35132e-10		0.1449	5.44351e-10
5.145	-4.83461e-10		0.145	1.25493e-10
5.1451	-4.67351e-10		0.1451	3.38144e-10
5.1452	-5.09237e-10		0.1452	7.31226e-10
5.1453	-6.22007e-10		0.1453	3.67142e-10
5.1454	-4.60908e-10		0.1454	3.18812e-10
5.1455	-5.54345e-10		0.1455	3.28478e-10
5.1456	-4.77017e-10		0.1456	4.31582e-10
5.1457	-3.90024e-10		0.1457	2.15709e-10
5.1458	-5.06015e-10		0.1458	-4.70573e-10
5.1459	-3.25584e-10		0.1459	3.4781e-10
5.146	-4.25466e-10		0.146	1.44825e-10
5.1461	-4.158e-10		0.1461	4.17218e-11
5.1462	-4.57686e-10		0.1462	-1.94959e-11
5.1463	-4.86683e-10		0.1463	2.23899e-11
5.1464	-4.28688e-10		0.1464	1.93155e-10
5.1465	-4.19022e-10		0.1465	1.64157e-10
5.1466	-4.4802e-10		0.1466	1.35159e-10
5.1467	-4.22244e-10		0.1467	4.05806e-10
5.1468	-4.35132e-10		0.1468	2.60817e-10
5.1469	-4.51242e-10		0.1469	3.12368e-10
5.147	-4.80239e-10		0.147	3.99362e-10
5.1471	-5.06015e-10		0.1471	3.44588e-10
5.1472	-4.73795e-10		0.1472	4.25138e-10
5.1473	-4.77017e-10		0.1473	3.22034e-10
5.1474	-5.41457e-10		0.1474	4.2836e-10
5.1475	-4.93127e-10		0.1475	4.89577e-10
5.1476	-5.54345e-10		0.1476	4.09028e-10
5.1477	-5.28569e-10		0.1477	5.79793e-10
5.1478	-5.38235e-10		0.1478	4.6058e-10
5.1479	-5.41457e-10		0.1479	5.02465e-10
5.148	-4.60908e-10		0.148	5.08909e-10
5.1481	-4.02912e-10		0.1481	4.54136e-10
5.1482	-4.77017e-10		0.1482	4.99243e-10
5.1483	-4.09356e-10		0.1483	5.28241e-10
5.1484	-5.57567e-10		0.1484	4.96021e-10
5.1485	-4.19022e-10		0.1485	5.28241e-10
5.1486	-3.80358e-10		0.1486	4.79911e-10
5.1487	-5.73677e-10		0.1487	4.86355e-10
5.1488	-4.64129e-10		0.1488	5.34685e-10
5.1489	-2.90142e-10		0.1489	5.47573e-10
5.149	-2.48257e-10		0.149	5.37907e-10
5.1491	-3.44916e-10		0.1491	5.41129e-10
5.1492	-4.06134e-10		0.1492	5.15353e-10
5.1493	-7.60552e-10		0.1493	5.86237e-10
5.1494	-5.35013e-10		0.1494	5.66905e-10
5.1495	-5.18903e-10		0.1495	5.70127e-10
5.1496	-4.70573e-10		0.1496	6.7323e-10
5.1497	-3.90024e-10		0.1497	5.79793e-10
5.1498	-5.64011e-10		0.1498	5.79793e-10
5.1499	-4.83461e-10		0.1499	6.60342e-10
5.15	-5.25347e-10		0.15	6.60342e-10
5.1501	-5.47901e-10		0.1501	6.76452e-10
5.1502	-4.12578e-10		0.1502	8.47217e-10
5.1503	-5.28569e-10		0.1503	7.11894e-10
5.1504	-5.28569e-10		0.1504	8.0211e-10
5.1505	-3.9969e-10		0.1505	7.44114e-10
5.1506	-3.0303e-10		0.1506	7.47336e-10
5.1507	-4.4802e-10		0.1507	8.05332e-10
5.1508	-3.09474e-10		0.1508	7.28004e-10
5.1509	-6.6067e-10		0.1509	8.08554e-10
5.151	-4.06134e-10		0.151	8.31108e-10
5.1511	-2.96586e-10		0.1511	8.14998e-10
5.1512	-4.38354e-10		0.1512	8.79437e-10
5.1513	-3.61026e-10		0.1513	8.31108e-10
5.1514	-3.28806e-10		0.1514	8.92325e-10
5.1515	-1.45153e-10		0.1515	9.14879e-10
5.1516	-2.12815e-10		0.1516	8.56883e-10
5.1517	-4.96349e-10		0.1517	8.92325e-10
5.1518	-9.05541e-10		0.1518	9.72875e-10
5.1519	-5.38235e-10		0.1519	8.82659e-10
5.152	-3.38472e-10		0.152	1.00187e-09
5.1521	-3.23838e-11		0.1521	1.07598e-09
5.1522	-3.57804e-10		0.1522	1.0212e-09
5.1523	-5.47901e-10		0.1523	1.20164e-09
5.1524	-4.44798e-10		0.1524	1.23708e-09
5.1525	-4.77017e-10		0.1525	1.34018e-09
5.1526	-3.86802e-10		0.1526	1.27574e-09
5.1527	-4.44798e-10		0.1527	1.16297e-09
5.1528	-8.60433e-10		0.1528	1.36918e-09
5.1529	-2.74033e-10		0.1529	1.38529e-09
5.153	-4.09356e-10		0.153	1.2403e-09
5.1531	7.71636e-11		0.1531	1.15653e-09
5.1532	-2.25703e-10		0.1532	1.45939e-09
5.1533	-2.32147e-10		0.1533	1.28219e-09
5.1534	-6.80002e-10		0.1534	1.15331e-09
5.1535	3.84998e-11		0.1535	1.4014e-09
5.1536	-2.90142e-10		0.1536	1.32729e-09
5.1537	-4.02912e-10		0.1537	1.46584e-09
5.1538	-3.73914e-10		0.1538	1.05342e-09
5.1539	-5.09237e-10		0.1539	1.45939e-09
5.154	5.78317e-11		0.154	1.47873e-09
5.1541	-2.90142e-10		0.1541	1.14042e-09
5.1542	-4.83461e-10		0.1542	1.51095e-09
5.1543	-8.15326e-10		0.1543	1.6366e-09
5.1544	-6.9289e-10		0.1544	1.74293e-09
5.1545	-4.09356e-10		0.1545	1.88147e-09
5.1546	-1.90261e-10		0.1546	1.94914e-09
5.1547	-4.99571e-10		0.1547	2.9705e-09
5.1548	-4.80239e-10		0.1548	2.16501e-09
5.1549	-4.41576e-10		0.1549	2.12312e-09
5.155	-5.60789e-10		0.155	3.10583e-09
5.1551	-3.93246e-10		0.1551	2.70308e-09
5.1552	-4.54464e-10		0.1552	2.32611e-09
5.1553	-4.35132e-10		0.1553	2.65797e-09
5.1554	-1.90261e-10		0.1554	2.87062e-09
5.1555	-4.02912e-10		0.1555	2.88995e-09
5.1556	-2.70811e-10		0.1556	2.98984e-09
5.1557	-3.80358e-10		0.1557	2.93506e-09
5.1558	-5.22125e-10		0.1558	3.27015e-09
5.1559	-4.25466e-10		0.1559	3.19926e-09
5.156	-5.12459e-10		0.156	3.06394e-09
5.1561	-4.25466e-10		0.1561	3.71156e-09
5.1562	-4.73795e-10		0.1562	3.84366e-09
5.1563	-4.4802e-10		0.1563	3.747e-09
5.1564	-4.25466e-10		0.1564	4.54928e-09
5.1565	-4.93127e-10		0.1565	4.91658e-09
5.1566	-4.44798e-10		0.1566	5.242e-09
5.1567	-4.60908e-10		0.1567	5.86062e-09
5.1568	-5.28569e-10		0.1568	6.39225e-09
5.1569	-5.02793e-10		0.1569	7.43939e-09
5.157	-4.70573e-10		0.157	8.19656e-09
5.1571	-4.93127e-10		0.1571	8.69919e-09
5.1572	-4.158e-10		0.1572	9.33392e-09
5.1573	-5.12459e-10		0.1573	9.55624e-09
5.1574	-4.96349e-10		0.1574	9.6529e-09
5.1575	-4.25466e-10		0.1575	1.06904e-08
5.1576	-4.99571e-10		0.1576	1.1686e-08
5.1577	-4.3191e-10		0.1577	1.25591e-08
5.1578	-4.35132e-10		0.1578	1.28781e-08
5.1579	-4.93127e-10		0.1579	1.38318e-08
5.158	-4.25466e-10		0.158	1.50658e-08
5.1581	-4.25466e-10		0.1581	1.63031e-08
5.1582	-4.73795e-10		0.1582	1.74533e-08
5.1583	-4.19022e-10		0.1583	1.80172e-08
5.1584	-5.06015e-10		0.1584	1.91449e-08
5.1585	-4.54464e-10		0.1585	1.94993e-08
5.1586	-3.70692e-10		0.1586	2.0859e-08
5.1587	-4.73795e-10		0.1587	2.11457e-08
5.1588	-4.86683e-10		0.1588	2.26504e-08
5.1589	-4.64129e-10		0.1589	2.35493e-08
5.159	-5.76899e-10		0.159	2.42034e-08
5.1591	-4.35132e-10		0.1591	2.46126e-08
5.1592	-6.02675e-10		0.1592	2.49444e-08
5.1593	-5.54345e-10		0.1593	2.51957e-08
5.1594	-4.93127e-10		0.1594	2.52827e-08
5.1595	-5.18903e-10		0.1595	2.55373e-08
5.1596	-5.28569e-10		0.1596	2.59529e-08
5.1597	-4.25466e-10		0.1597	2.61108e-08
5.1598	-5.47901e-10		0.1598	2.6375e-08
5.1599	-4.158e-10		0.1599	2.64233e-08
5.16	-4.93127e-10		0.16	2.6404e-08
5.1601	-4.22244e-10		0.1601	2.68518e-08
5.1602	-4.22244e-10		0.1602	2.65554e-08
5.1603	-4.35132e-10		0.1603	2.652e-08
5.1604	-4.57686e-10		0.1604	2.66392e-08
5.1605	-3.38472e-10		0.1605	2.68518e-08
5.1606	-4.51242e-10		0.1606	2.69227e-08
5.1607	-4.19022e-10		0.1607	2.68293e-08
5.1608	-3.15918e-10		0.1608	2.68937e-08
5.1609	-6.34895e-10		0.1609	2.70065e-08
5.161	-4.19022e-10		0.161	2.69517e-08
5.1611	-4.93127e-10		0.1611	2.66682e-08
5.1612	-4.70573e-10		0.1612	2.68261e-08
5.1613	-4.35132e-10		0.1613	2.66199e-08
5.1614	-5.93009e-10		0.1614	2.6288e-08
5.1615	-5.60789e-10		0.1615	2.63009e-08
5.1616	-4.28688e-10		0.1616	2.58208e-08
5.1617	-4.54464e-10		0.1617	2.50475e-08
5.1618	-8.24992e-10		0.1618	2.42743e-08
5.1619	-4.89905e-10		0.1619	2.36266e-08
5.162	-4.57686e-10		0.162	2.34011e-08
5.1621	-1.30519e-11		0.1621	2.24861e-08
5.1622	-2.93364e-10		0.1622	2.19705e-08
5.1623	-3.15918e-10		0.1623	2.17514e-08
5.1624	-3.5136e-10		0.1624	2.06399e-08
5.1625	-6.9289e-10		0.1625	1.99632e-08
5.1626	-1.54819e-10		0.1626	1.94703e-08
5.1627	-3.48138e-10		0.1627	1.91674e-08
5.1628	-3.96468e-10		0.1628	1.85488e-08
5.1629	-2.12815e-10		0.1629	1.80365e-08
5.163	-2.93364e-10		0.163	1.77014e-08
5.1631	6.27998e-12		0.1631	1.7521e-08
5.1632	-1.25821e-10		0.1632	1.71923e-08
5.1633	-5.35013e-10		0.1633	1.70699e-08
5.1634	-7.05778e-10		0.1634	1.70151e-08
5.1635	-3.77136e-10		0.1635	1.66833e-08
5.1636	-5.12459e-10		0.1636	1.6113e-08
5.1637	6.74976e-11		0.1637	1.63772e-08
5.1638	-4.4802e-10		0.1638	1.65995e-08
5.1639	-6.28451e-10		0.1639	1.58359e-08
5.164	-6.54226e-10		0.164	1.64609e-08
5.1641	-4.4802e-10		0.1641	1.68025e-08
5.1642	-4.64129e-10		0.1642	1.72342e-08
5.1643	-8.15326e-10		0.1643	1.67896e-08
5.1644	-5.44679e-10		0.1644	1.72632e-08
5.1645	-3.5136e-10		0.1645	1.73953e-08
5.1646	-2.38591e-10		0.1646	1.7579e-08
5.1647	-4.19022e-10		0.1647	1.80011e-08
5.1648	-3.41694e-10		0.1648	1.82298e-08
5.1649	-3.3525e-10		0.1649	1.90031e-08
5.165	-3.25584e-10		0.165	1.92093e-08
5.1651	-8.07136e-11		0.1651	1.94928e-08
5.1652	-3.9969e-10		0.1652	2.09975e-08
5.1653	-2.93364e-10		0.1653	2.10523e-08
5.1654	-2.8692e-10		0.1654	2.14582e-08
5.1655	-4.96349e-10		0.1655	2.2718e-08
5.1656	-3.57804e-10		0.1656	2.29081e-08
5.1657	-4.44798e-10		0.1657	2.33753e-08
5.1658	-4.77017e-10		0.1658	2.33753e-08
5.1659	-4.09356e-10		0.1659	2.43323e-08
5.166	-5.18903e-10		0.166	2.47672e-08
5.1661	-4.35132e-10		0.1661	2.49477e-08
5.1662	-4.86683e-10		0.1662	2.5199e-08
5.1663	-4.67351e-10		0.1663	2.57725e-08
5.1664	-4.73795e-10		0.1664	2.6085e-08
5.1665	-4.99571e-10		0.1665	2.60206e-08
5.1666	-5.09237e-10		0.1666	2.6607e-08
5.1667	-4.57686e-10		0.1667	2.68776e-08
5.1668	-4.89905e-10		0.1668	2.70709e-08
5.1669	-4.51242e-10		0.1669	2.72933e-08
5.167	-4.83461e-10		0.167	2.72965e-08
5.1671	-4.67351e-10		0.1671	2.75832e-08
5.1672	-3.93246e-10		0.1672	2.76122e-08
5.1673	-4.70573e-10		0.1673	2.76219e-08
5.1674	-4.25466e-10		0.1674	2.78442e-08
5.1675	-4.158e-10		0.1675	2.77572e-08
5.1676	-4.96349e-10		0.1676	2.78571e-08
5.1677	-4.25466e-10		0.1677	2.80536e-08
5.1678	-4.3191e-10		0.1678	2.78603e-08
5.1679	-4.60908e-10		0.1679	2.79892e-08
5.168	-4.158e-10		0.168	2.79441e-08
5.1681	-4.64129e-10		0.1681	2.79634e-08
5.1682	-4.57686e-10		0.1682	2.80021e-08
5.1683	-3.96468e-10		0.1683	2.7957e-08
5.1684	-4.86683e-10		0.1684	2.78958e-08
5.1685	-4.77017e-10		0.1685	2.79602e-08
5.1686	-4.35132e-10		0.1686	2.77959e-08
5.1687	-5.41457e-10		0.1687	2.77476e-08
5.1688	-4.99571e-10		0.1688	2.7696e-08
5.1689	-5.47901e-10		0.1689	2.76122e-08
5.169	-8.02438e-10		0.169	2.75575e-08
5.1691	-4.38354e-10		0.1691	2.74479e-08
5.1692	-5.06015e-10		0.1692	2.73094e-08
5.1693	-5.28569e-10		0.1693	2.72836e-08
5.1694	-5.28569e-10		0.1694	2.70484e-08
5.1695	-5.22125e-10		0.1695	2.68841e-08
5.1696	-4.25466e-10		0.1696	2.66746e-08
5.1697	-5.80121e-10		0.1697	2.65006e-08
5.1698	-4.67351e-10		0.1698	2.62461e-08
5.1699	-3.54582e-10		0.1699	2.60012e-08
5.17	-5.06015e-10		0.17	2.5679e-08
5.1701	-4.44798e-10		0.1701	2.55695e-08
5.1702	-3.57804e-10		0.1702	2.53117e-08
5.1703	-3.64248e-10		0.1703	2.52602e-08
5.1704	-4.02912e-10		0.1704	2.50701e-08
5.1705	-3.5136e-10		0.1705	2.48703e-08
5.1706	-1.41931e-10		0.1706	2.47898e-08
5.1707	-3.3525e-10		0.1707	2.4677e-08
5.1708	-5.54345e-10		0.1708	2.45449e-08
5.1709	-6.70336e-10		0.1709	2.45642e-08
5.171	-4.54464e-10		0.171	2.44289e-08
5.1711	-5.96231e-10		0.1711	2.44064e-08
5.1712	-6.54226e-10		0.1712	2.42614e-08
5.1713	-4.12578e-10		0.1713	2.41583e-08
5.1714	-4.83461e-10		0.1714	2.44547e-08
5.1715	-4.12578e-10		0.1715	2.43451e-08
5.1716	-5.96231e-10		0.1716	2.4532e-08
5.1717	-5.64011e-10		0.1717	2.47737e-08
5.1718	-2.96586e-10		0.1718	2.48993e-08
5.1719	-1.01831e-09		0.1719	2.51313e-08
5.172	-4.73795e-10		0.172	2.55179e-08
5.1721	-1.48375e-10		0.1721	2.55469e-08
5.1722	-1.28251e-09		0.1722	2.57274e-08
5.1723	-4.99571e-10		0.1723	2.59336e-08
5.1724	-2.35369e-10		0.1724	2.60141e-08
5.1725	-9.03795e-11		0.1725	2.61752e-08
5.1726	-2.93364e-10		0.1726	2.65393e-08
5.1727	-2.09593e-10		0.1727	2.65748e-08
5.1728	-4.54464e-10		0.1728	2.70097e-08
5.1729	-3.23838e-11		0.1729	2.67165e-08
5.173	-4.57686e-10		0.173	2.68808e-08
5.1731	-4.67351e-10		0.1731	2.71289e-08
5.1732	-3.22362e-10		0.1732	2.68615e-08
5.1733	-5.86565e-10		0.1733	2.69872e-08
5.1734	-4.80239e-10		0.1734	2.62268e-08
5.1735	-4.25466e-10		0.1735	2.67906e-08
5.1736	-5.89787e-10		0.1736	2.70452e-08
5.1737	-3.70692e-10		0.1737	2.72095e-08
5.1738	-5.15681e-10		0.1738	2.69743e-08
5.1739	-4.09356e-10		0.1739	2.71966e-08
5.174	-3.6747e-10		0.174	2.73609e-08
5.1741	-5.47901e-10		0.1741	2.75575e-08
5.1742	-3.06252e-10		0.1742	2.74286e-08
5.1743	-3.6747e-10		0.1743	2.69807e-08
5.1744	-4.4802e-10		0.1744	2.74189e-08
5.1745	-2.64367e-10		0.1745	2.74286e-08
5.1746	-2.67589e-10		0.1746	2.74189e-08
5.1747	-2.93364e-10		0.1747	2.73738e-08
5.1748	-3.23838e-11		0.1748	2.73545e-08
5.1749	-3.28806e-10		0.1749	2.76638e-08
5.175	-3.3525e-10		0.175	2.79376e-08
5.1751	-3.09474e-10		0.1751	2.76863e-08
5.1752	-5.38235e-10		0.1752	2.77347e-08
5.1753	-3.77136e-10		0.1753	2.78893e-08
5.1754	-3.77136e-10		0.1754	2.77476e-08
5.1755	-5.02793e-10		0.1755	2.77604e-08
5.1756	-3.90024e-10		0.1756	2.72159e-08
5.1757	-5.41457e-10		0.1757	2.75317e-08
5.1758	-4.35132e-10		0.1758	2.74705e-08
5.1759	-4.4802e-10		0.1759	2.71837e-08
5.176	-4.99571e-10		0.176	2.75123e-08
5.1761	-4.19022e-10		0.1761	2.75768e-08
5.1762	-5.06015e-10		0.1762	2.73094e-08
5.1763	-4.60908e-10		0.1763	2.74254e-08
5.1764	-3.8358e-10		0.1764	2.71096e-08
5.1765	-4.89905e-10		0.1765	2.71901e-08
5.1766	-3.96468e-10		0.1766	2.70097e-08
5.1767	-3.09474e-10		0.1767	2.68454e-08
5.1768	-4.44798e-10		0.1768	2.67971e-08
5.1769	-3.6747e-10		0.1769	2.67648e-08
5.177	-4.09356e-10		0.177	2.66199e-08
5.1771	-4.25466e-10		0.1771	2.66972e-08
5.1772	-4.25466e-10		0.1772	2.65619e-08
5.1773	-4.57686e-10		0.1773	2.65844e-08
5.1774	-4.12578e-10		0.1774	2.66392e-08
5.1775	-4.35132e-10		0.1775	2.64233e-08
5.1776	-4.57686e-10		0.1776	2.65103e-08
5.1777	-4.25466e-10		0.1777	2.64684e-08
5.1778	-4.38354e-10		0.1778	2.64523e-08
5.1779	-4.4802e-10		0.1779	2.64845e-08
5.178	-4.73795e-10		0.178	2.63879e-08
5.1781	-5.15681e-10		0.1781	2.64942e-08
5.1782	-5.09237e-10		0.1782	2.65264e-08
5.1783	-4.64129e-10		0.1783	2.65812e-08
5.1784	-6.51004e-10		0.1784	2.66521e-08
5.1785	-4.83461e-10		0.1785	2.67262e-08
5.1786	-4.54464e-10		0.1786	2.6839e-08
5.1787	-4.99571e-10		0.1787	2.70548e-08
5.1788	-4.77017e-10		0.1788	2.72997e-08
5.1789	-3.54582e-10		0.1789	2.74415e-08
5.179	-3.86802e-10		0.179	2.75446e-08
5.1791	-4.25466e-10		0.1791	2.75768e-08
5.1792	-4.38354e-10		0.1792	2.77218e-08
5.1793	-4.12578e-10		0.1793	2.77282e-08
5.1794	-4.02912e-10		0.1794	2.7841e-08
5.1795	-4.77017e-10		0.1795	2.79634e-08
5.1796	-3.90024e-10		0.1796	2.79666e-08
5.1797	-3.96468e-10		0.1797	2.80955e-08
5.1798	-3.86802e-10		0.1798	2.80987e-08
5.1799	-4.09356e-10		0.1799	2.80569e-08
5.18	-4.3191e-10		0.18	2.80343e-08
5.1801	-4.06134e-10		0.1801	2.81149e-08
5.1802	-4.64129e-10		0.1802	2.81567e-08
5.1803	-6.02675e-10		0.1803	2.83823e-08
5.1804	-4.70573e-10		0.1804	2.81567e-08
5.1805	-7.12222e-10		0.1805	2.8247e-08
5.1806	-6.7678e-10		0.1806	2.83178e-08
5.1807	-5.86565e-10		0.1807	2.81535e-08
5.1808	-5.02793e-10		0.1808	2.83791e-08
5.1809	-5.83343e-10		0.1809	2.82083e-08
5.181	-3.64248e-10		0.181	2.82051e-08
5.1811	-3.15918e-10		0.1811	2.84209e-08
5.1812	-3.6747e-10		0.1812	2.83082e-08
5.1813	-3.61026e-10		0.1813	2.82341e-08
5.1814	-5.06015e-10		0.1814	2.8334e-08
5.1815	-2.83698e-10		0.1815	2.79666e-08
5.1816	-3.57804e-10		0.1816	2.82147e-08
5.1817	-4.3191e-10		0.1817	2.82244e-08
5.1818	-1.61263e-10		0.1818	2.82083e-08
5.1819	-3.8358e-10		0.1819	2.83823e-08
5.182	-3.22362e-10		0.182	2.82727e-08
5.1821	-2.83698e-10		0.1821	2.82244e-08
5.1822	-5.06015e-10		0.1822	2.83468e-08
5.1823	-3.5136e-10		0.1823	2.81857e-08
5.1824	-8.86209e-10		0.1824	2.82051e-08
5.1825	-7.28332e-10		0.1825	2.8305e-08
5.1826	-3.86802e-10		0.1826	2.81213e-08
5.1827	-9.53871e-10		0.1827	2.83372e-08
5.1828	-7.5733e-10		0.1828	2.85756e-08
5.1829	-4.25466e-10		0.1829	2.80955e-08
5.183	-1.32265e-10		0.183	2.82631e-08
5.1831	-4.54464e-10		0.1831	2.81084e-08
5.1832	-4.12578e-10		0.1832	2.82051e-08
5.1833	-6.6067e-10		0.1833	2.84338e-08
5.1834	-2.80477e-10		0.1834	2.81696e-08
5.1835	-4.80239e-10		0.1835	2.8131e-08
5.1836	-5.02793e-10		0.1836	2.81503e-08
5.1837	-1.94959e-11		0.1837	2.82147e-08
5.1838	-4.51242e-10		0.1838	2.80375e-08
5.1839	-2.45035e-10		0.1839	2.80472e-08
5.184	-8.71575e-11		0.184	2.76155e-08
5.1841	-2.41813e-10		0.1841	2.81922e-08
5.1842	-2.77255e-10		0.1842	2.79602e-08
5.1843	-3.3525e-10		0.1843	2.8276e-08
5.1844	-2.96586e-10		0.1844	2.80826e-08
5.1845	-6.78256e-11		0.1845	2.79924e-08
5.1846	-4.60908e-10		0.1846	2.80987e-08
5.1847	-3.73914e-10		0.1847	2.81825e-08
5.1848	-3.28806e-10		0.1848	2.81696e-08
5.1849	-6.25229e-10		0.1849	2.83082e-08
5.185	-3.73914e-10		0.185	2.84757e-08
5.1851	-4.12578e-10		0.1851	2.85563e-08
5.1852	-6.54226e-10		0.1852	2.87077e-08
5.1853	-3.57804e-10		0.1853	2.81439e-08
5.1854	-5.06015e-10		0.1854	2.83275e-08
5.1855	-4.4802e-10		0.1855	2.8553e-08
5.1856	-4.06134e-10		0.1856	2.8785e-08
5.1857	-5.44679e-10		0.1857	2.86239e-08
5.1858	-4.158e-10		0.1858	2.84209e-08
5.1859	-4.67351e-10		0.1859	2.79215e-08
5.186	-5.12459e-10		0.186	2.85369e-08
5.1861	-3.90024e-10		0.1861	2.83178e-08
5.1862	-4.80239e-10		0.1862	2.87013e-08
5.1863	-3.86802e-10		0.1863	2.86368e-08
5.1864	-3.3525e-10		0.1864	2.83243e-08
5.1865	-3.8358e-10		0.1865	2.83855e-08
5.1866	-3.48138e-10		0.1866	2.85208e-08
5.1867	-4.02912e-10		0.1867	2.84951e-08
5.1868	-3.70692e-10		0.1868	2.87206e-08
5.1869	-4.06134e-10		0.1869	2.84371e-08
5.187	-4.70573e-10		0.187	2.85885e-08
5.1871	-3.70692e-10		0.1871	2.8582e-08
5.1872	-4.158e-10		0.1872	2.84435e-08
5.1873	-4.54464e-10		0.1873	2.86851e-08
5.1874	-4.06134e-10		0.1874	2.8611e-08
5.1875	-4.83461e-10		0.1875	2.86529e-08
5.1876	-4.44798e-10		0.1876	2.86916e-08
5.1877	-4.28688e-10		0.1877	2.86304e-08
5.1878	-4.70573e-10		0.1878	2.8669e-08
5.1879	-4.89905e-10		0.1879	2.86529e-08
5.188	-4.41576e-10		0.188	2.86272e-08
5.1881	-5.41457e-10		0.1881	2.86562e-08
5.1882	-4.38354e-10		0.1882	2.86143e-08
5.1883	-4.3191e-10		0.1883	2.86304e-08
5.1884	-5.22125e-10		0.1884	2.86626e-08
5.1885	-4.96349e-10		0.1885	2.85853e-08
5.1886	-4.158e-10		0.1886	2.86723e-08
5.1887	-3.3525e-10		0.1887	2.86239e-08
5.1888	-4.44798e-10		0.1888	2.85627e-08
5.1889	-4.22244e-10		0.1889	2.85982e-08
5.189	-4.3191e-10		0.189	2.84081e-08
5.1891	-4.158e-10		0.1891	2.84757e-08
5.1892	-4.25466e-10		0.1892	2.84661e-08
5.1893	-6.28451e-10		0.1893	2.84789e-08
5.1894	-4.41576e-10		0.1894	2.84822e-08
5.1895	-4.41576e-10		0.1895	2.84983e-08
5.1896	-9.68235e-11		0.1896	2.84918e-08
5.1897	-4.44798e-10		0.1897	2.85627e-08
5.1898	-4.80239e-10		0.1898	2.85402e-08
5.1899	-4.4802e-10		0.1899	2.85337e-08
5.19	-5.57567e-10		0.19	2.85563e-08
5.1901	-5.15681e-10		0.1901	2.85176e-08
5.1902	-5.86565e-10		0.1902	2.85563e-08
5.1903	-6.22007e-10		0.1903	2.86368e-08
5.1904	-5.15681e-10		0.1904	2.85176e-08
5.1905	-5.54345e-10		0.1905	2.87238e-08
5.1906	-4.60908e-10		0.1906	2.8698e-08
5.1907	-3.8358e-10		0.1907	2.87496e-08
5.1908	-5.06015e-10		0.1908	2.87786e-08
5.1909	-5.02793e-10		0.1909	2.87818e-08
5.191	-3.86802e-10		0.191	2.87915e-08
5.1911	-4.83461e-10		0.1911	2.88817e-08
5.1912	-1.93483e-10		0.1912	2.87721e-08
5.1913	-3.73914e-10		0.1913	2.88237e-08
5.1914	-4.99571e-10		0.1914	2.88108e-08
5.1915	-4.22244e-10		0.1915	2.8785e-08
5.1916	-4.51242e-10		0.1916	2.89332e-08
5.1917	-3.73914e-10		0.1917	2.88656e-08
5.1918	-5.38235e-10		0.1918	2.88946e-08
5.1919	-4.80239e-10		0.1919	2.8988e-08
5.192	-5.02793e-10		0.192	2.8843e-08
5.1921	-1.64485e-10		0.1921	2.89461e-08
5.1922	-4.83461e-10		0.1922	2.90235e-08
5.1923	-4.99571e-10		0.1923	2.89107e-08
5.1924	-5.99453e-10		0.1924	2.90041e-08
5.1925	-6.89668e-10		0.1925	2.91105e-08
5.1926	-4.89905e-10		0.1926	2.89461e-08
5.1927	-4.93127e-10		0.1927	2.91137e-08
5.1928	-1.99927e-10		0.1928	2.91588e-08
5.1929	-5.73677e-10		0.1929	2.91233e-08
5.193	-4.99571e-10		0.193	2.94004e-08
5.1931	-5.02793e-10		0.1931	2.88591e-08
5.1932	-4.80239e-10		0.1932	2.92168e-08
5.1933	-3.86802e-10		0.1933	2.92329e-08
5.1934	-3.38472e-10		0.1934	2.91684e-08
5.1935	-4.41576e-10		0.1935	2.91105e-08
5.1936	-2.32147e-10		0.1936	2.88914e-08
5.1937	1.35159e-10		0.1937	2.89912e-08
5.1938	-2.22481e-10		0.1938	2.90653e-08
5.1939	-2.99808e-10		0.1939	2.88398e-08
5.194	-8.60433e-10		0.194	2.87335e-08
5.1941	-5.09237e-10		0.1941	2.87915e-08
5.1942	-1.35487e-10		0.1942	2.88849e-08
5.1943	-2.38591e-10		0.1943	2.9249e-08
5.1944	-3.86802e-10		0.1944	2.91491e-08
5.1945	-3.90024e-10		0.1945	2.8669e-08
5.1946	-1.54819e-10		0.1946	2.89397e-08
5.1947	-4.25466e-10		0.1947	2.85176e-08
5.1948	-4.06134e-10		0.1948	2.88559e-08
5.1949	-6.15563e-10		0.1949	2.89784e-08
5.195	-3.54582e-10		0.195	2.86787e-08
5.1951	-4.96349e-10		0.1951	2.8901e-08
5.1952	-4.60908e-10		0.1952	2.90299e-08
5.1953	-3.41694e-10		0.1953	2.93875e-08
5.1954	-5.44679e-10		0.1954	2.90041e-08
5.1955	-3.9969e-10		0.1955	2.87721e-08
5.1956	-4.4802e-10		0.1956	2.82792e-08
5.1957	-4.70573e-10		0.1957	2.8901e-08
5.1958	-3.3525e-10		0.1958	2.88559e-08
5.1959	-3.73914e-10		0.1959	2.89461e-08
5.196	-3.28806e-10		0.196	2.88881e-08
5.1961	-1.96705e-10		0.1961	2.86014e-08
5.1962	-3.9969e-10		0.1962	2.89107e-08
5.1963	-3.28806e-10		0.1963	2.89107e-08
5.1964	-3.80358e-10		0.1964	2.87303e-08
5.1965	-4.70573e-10		0.1965	2.87206e-08
5.1966	-3.77136e-10		0.1966	2.85982e-08
5.1967	-4.64129e-10		0.1967	2.87496e-08
5.1968	-3.96468e-10		0.1968	2.87303e-08
5.1969	-3.77136e-10		0.1969	2.85917e-08
5.197	-4.86683e-10		0.197	2.87464e-08
5.1971	-3.54582e-10		0.1971	2.87141e-08
5.1972	-4.41576e-10		0.1972	2.87399e-08
5.1973	-4.44798e-10		0.1973	2.8901e-08
5.1974	-3.96468e-10		0.1974	2.88366e-08
5.1975	-4.64129e-10		0.1975	2.88785e-08
5.1976	-4.4802e-10		0.1976	2.88785e-08
5.1977	-3.93246e-10		0.1977	2.88849e-08
5.1978	-4.73795e-10		0.1978	2.8988e-08
5.1979	-3.9969e-10		0.1979	2.89332e-08
5.198	-3.96468e-10		0.198	2.89429e-08
5.1981	-4.67351e-10		0.1981	2.89687e-08
5.1982	-3.44916e-10		0.1982	2.89461e-08
5.1983	-3.90024e-10		0.1983	2.90106e-08
5.1984	-3.9969e-10		0.1984	2.89912e-08
5.1985	-3.73914e-10		0.1985	2.89848e-08
5.1986	-4.60908e-10		0.1986	2.90202e-08
5.1987	-3.54582e-10		0.1987	2.8988e-08
5.1988	-3.28806e-10		0.1988	2.90267e-08
5.1989	-4.64129e-10		0.1989	2.90138e-08
5.199	-4.09356e-10		0.199	2.89397e-08
5.1991	-4.41576e-10		0.1991	2.8988e-08
5.1992	-4.4802e-10		0.1992	2.89687e-08
5.1993	-3.6747e-10		0.1993	2.89912e-08
5.1994	-4.60908e-10		0.1994	2.89977e-08
5.1995	-4.80239e-10		0.1995	2.89558e-08
5.1996	-4.12578e-10		0.1996	2.89719e-08
5.1997	-6.02675e-10		0.1997	2.90235e-08
[truncated: 53,003 more rows]

## Sheet: Figure 2i
Time/s	Charge/C		Time/s	Charge/C
	Forward			Reverse
0.2	-9.03795e-11		0.5	4.81658e-11
0.2001	-8.39355e-11		0.5001	6.27998e-12
0.2002	-4.41576e-10		0.5002	4.49438e-11
0.2003	-1.35487e-10		0.5003	1.41603e-10
0.2004	-2.27179e-11		0.5004	-5.17157e-11
0.2005	-2.25703e-10		0.5005	2.23899e-11
0.2006	-2.54701e-10		0.5006	3.05799e-12
0.2007	2.88339e-11		0.5007	2.56119e-11
0.2008	-1.19377e-10		0.5008	-1.03267e-10
0.2009	-2.51479e-10		0.5009	-1.62739e-11
0.201	-1.22599e-10		0.501	1.60935e-10
0.2011	-2.77255e-10		0.5011	1.35159e-10
0.2012	-1.83817e-10		0.5012	8.36076e-11
0.2013	-1.64485e-10		0.5013	2.51151e-10
0.2014	-1.70929e-10		0.5014	7.28004e-10
0.2015	1.38381e-10		0.5015	2.15709e-10
0.2016	-4.52717e-11		0.5016	4.79911e-10
0.2017	-9.03795e-11		0.5017	1.44825e-10
0.2018	4.2836e-10		0.5018	3.9614e-10
0.2019	-1.19377e-10		0.5019	2.15709e-10
0.202	-1.54819e-10		0.502	-8.71575e-11
0.2021	2.38263e-10		0.5021	4.02584e-10
0.2022	-5.17157e-11		0.5022	1.28715e-10
0.2023	9.50196e-12		0.5023	-7.42696e-11
0.2024	-6.60795e-12		0.5024	2.83371e-10
0.2025	-7.10476e-11		0.5025	8.68295e-11
0.2026	9.64955e-11		0.5026	5.13877e-11
0.2027	1.35159e-10		0.5027	-4.73795e-10
0.2028	-1.19377e-10		0.5028	-1.03267e-10
0.2029	2.96258e-10		0.5029	9.97175e-11
0.203	-7.42696e-11		0.503	-1.01509e-09
0.2031	-4.3191e-10		0.5031	-2.51479e-10
0.2032	9.97175e-11		0.5032	2.73705e-10
0.2033	-1.80595e-10		0.5033	2.44707e-10
0.2034	-5.54345e-10		0.5034	-5.81597e-11
0.2035	-9.68235e-11		0.5035	3.70364e-10
0.2036	-2.22481e-10		0.5036	-2.59399e-11
0.2037	7.39416e-11		0.5037	1.28715e-10
0.2038	-2.19259e-10		0.5038	5.78317e-11
0.2039	-1.16155e-10		0.5039	8.36076e-11
0.204	6.37789e-10		0.504	2.86592e-10
0.2041	-1.58041e-10		0.5041	-7.10476e-11
0.2042	-9.68235e-11		0.5042	2.23899e-11
0.2043	3.05799e-12		0.5043	4.76689e-10
0.2044	1.19049e-10		0.5044	1.59459e-11
0.2045	-1.63988e-13		0.5045	1.09383e-10
0.2046	4.17218e-11		0.5046	2.35041e-10
0.2047	4.96021e-10		0.5047	9.50196e-12
0.2048	4.31582e-10		0.5048	8.68295e-11
0.2049	-1.30519e-11		0.5049	-9.36015e-11
0.205	2.9948e-10		0.505	-3.88278e-11
0.2051	2.93036e-10		0.5051	1.02939e-10
0.2052	-1.94959e-11		0.5052	-1.48375e-10
0.2053	-6.80002e-10		0.5053	-3.88278e-11
0.2054	-1.83817e-10		0.5054	-1.09711e-10
0.2055	-8.39355e-11		0.5055	-1.22599e-10
0.2056	-1.22452e-09		0.5056	-2.27179e-11
0.2057	-3.15918e-10		0.5057	-3.38597e-12
0.2058	-4.20498e-11		0.5058	3.84998e-11
0.2059	-5.49377e-11		0.5059	7.71636e-11
0.206	-3.93246e-10		0.506	2.56119e-11
0.2061	-1.51597e-10		0.5061	7.07196e-11
0.2062	-1.03267e-10		0.5062	9.00515e-11
0.2063	-2.90142e-10		0.5063	1.02939e-10
0.2064	-3.38597e-12		0.5064	9.00515e-11
0.2065	-2.74033e-10		0.5065	9.64955e-11
0.2066	-2.27179e-11		0.5066	7.71636e-11
0.2067	-9.03795e-11		0.5067	1.31937e-10
0.2068	-2.96586e-10		0.5068	6.74976e-11
0.2069	5.46097e-11		0.5069	1.28715e-10
0.207	-3.23838e-11		0.507	6.42757e-11
0.2071	-4.84937e-11		0.5071	7.71636e-11
0.2072	3.84998e-11		0.5072	1.12605e-10
0.2073	-1.29043e-10		0.5073	3.84998e-11
0.2074	-4.52717e-11		0.5074	6.42757e-11
0.2075	-6.60795e-12		0.5075	2.88339e-11
0.2076	-1.22599e-10		0.5076	6.27998e-12
0.2077	-6.46036e-11		0.5077	2.56119e-11
0.2078	-8.39355e-11		0.5078	-1.12933e-10
0.2079	-1.29043e-10		0.5079	8.03856e-11
0.208	-6.13817e-11		0.508	1.15827e-10
0.2081	-1.09711e-10		0.5081	-2.61145e-10
0.2082	-1.29043e-10		0.5082	4.81658e-11
0.2083	-7.42696e-11		0.5083	1.48047e-10
0.2084	-1.67707e-10		0.5084	-1.22599e-10
0.2085	-1.19377e-10		0.5085	9.64955e-11
0.2086	-2.03149e-10		0.5086	1.06161e-10
0.2087	-1.96705e-10		0.5087	5.21797e-10
0.2088	-1.32265e-10		0.5088	2.38263e-10
0.2089	-1.51597e-10		0.5089	8.68295e-11
0.209	-1.38709e-10		0.509	1.02939e-10
0.2091	-1.62739e-11		0.5091	3.70364e-10
0.2092	-1.19377e-10		0.5092	1.22271e-10
0.2093	-8.07136e-11		0.5093	2.35041e-10
0.2094	-5.81597e-11		0.5094	3.92918e-10
0.2095	-7.74916e-11		0.5095	9.64955e-11
0.2096	-6.78256e-11		0.5096	1.51269e-10
0.2097	-6.13817e-11		0.5097	2.15709e-10
0.2098	-1.29043e-10		0.5098	4.49438e-11
0.2099	-2.27179e-11		0.5099	1.02939e-10
0.21	-1.03267e-10		0.51	-1.22599e-10
0.2101	-3.56058e-11		0.5101	7.07196e-11
0.2102	-2.27179e-11		0.5102	1.15827e-10
0.2103	-1.19377e-10		0.5103	-7.15444e-10
0.2104	-1.00045e-10		0.5104	-1.63988e-13
0.2105	-1.58041e-10		0.5105	9.00515e-11
0.2106	-1.41931e-10		0.5106	-7.10476e-11
0.2107	-2.70811e-10		0.5107	6.27998e-12
0.2108	-1.38709e-10		0.5108	1.38381e-10
0.2109	-1.64485e-10		0.5109	1.91679e-11
0.211	-1.32265e-10		0.511	1.70601e-10
0.2111	-1.00045e-10		0.5111	1.77045e-10
0.2112	-5.49377e-11		0.5112	1.83489e-10
0.2113	-8.07136e-11		0.5113	6.28123e-10
0.2114	-1.22599e-10		0.5114	7.07196e-11
0.2115	-6.78256e-11		0.5115	2.12487e-10
0.2116	-1.09711e-10		0.5116	7.82778e-10
0.2117	-7.42696e-11		0.5117	9.64955e-11
0.2118	-8.39355e-11		0.5118	5.46097e-11
0.2119	-1.51597e-10		0.5119	7.15116e-10
0.212	6.10537e-11		0.512	1.28715e-10
0.2121	-1.62739e-11		0.5121	1.19049e-10
0.2122	-9.68235e-11		0.5122	-3.32028e-10
0.2123	4.49438e-11		0.5123	1.67379e-10
0.2124	4.49438e-11		0.5124	9.64955e-11
0.2125	-2.91618e-11		0.5125	-3.5136e-10
0.2126	-5.81597e-11		0.5126	2.88339e-11
0.2127	-1.12933e-10		0.5127	1.31937e-10
0.2128	-5.81597e-11		0.5128	-1.96705e-10
0.2129	-6.09119e-10		0.5129	-2.19259e-10
0.213	-2.54701e-10		0.513	1.91679e-11
0.2131	-6.46036e-11		0.5131	-3.38597e-12
0.2132	-1.32265e-10		0.5132	-5.22125e-10
0.2133	-3.70692e-10		0.5133	-1.09711e-10
0.2134	1.59459e-11		0.5134	-1.63988e-13
0.2135	-1.45153e-10		0.5135	2.88339e-11
0.2136	-3.1914e-10		0.5136	-1.29043e-10
0.2137	-8.39355e-11		0.5137	8.68295e-11
0.2138	-1.22599e-10		0.5138	8.1822e-10
0.2139	-2.59399e-11		0.5139	3.84998e-11
0.214	-1.25821e-10		0.514	2.18931e-10
0.2141	-7.42696e-11		0.5141	5.76571e-10
0.2142	7.0545e-10		0.5142	2.02821e-10
0.2143	1.27239e-11		0.5143	1.60935e-10
0.2144	9.00515e-11		0.5144	1.27239e-11
0.2145	1.25641e-09		0.5145	2.54373e-10
0.2146	6.74976e-11		0.5146	5.78317e-11
0.2147	9.64955e-11		0.5147	3.52778e-11
0.2148	5.78317e-11		0.5148	1.31937e-10
0.2149	1.44825e-10		0.5149	-7.10476e-11
0.215	6.27998e-12		0.515	2.88339e-11
0.2151	-4.73795e-10		0.5151	-1.16155e-10
0.2152	-2.12815e-10		0.5152	-1.35487e-10
0.2153	3.84998e-11		0.5153	4.81658e-11
0.2154	-1.67707e-10		0.5154	-9.03795e-11
0.2155	-3.70692e-10		0.5155	-2.27179e-11
0.2156	-1.12933e-10		0.5156	1.06161e-10
0.2157	-2.09593e-10		0.5157	-6.60795e-12
0.2158	-6.38117e-10		0.5158	1.22271e-10
0.2159	-2.12815e-10		0.5159	5.78317e-11
0.216	-2.99808e-10		0.516	9.64955e-11
0.2161	-1.93483e-10		0.5161	9.97175e-11
0.2162	-2.25703e-10		0.5162	5.46097e-11
0.2163	-1.54819e-10		0.5163	9.97175e-11
0.2164	2.67261e-10		0.5164	1.28715e-10
0.2165	-1.54819e-10		0.5165	6.42757e-11
0.2166	-3.23838e-11		0.5166	1.80267e-10
0.2167	1.99599e-10		0.5167	1.48047e-10
0.2168	-5.17157e-11		0.5168	1.15827e-10
0.2169	-2.91618e-11		0.5169	1.64157e-10
0.217	-1.90261e-10		0.517	1.54491e-10
0.2171	-6.78256e-11		0.5171	1.54491e-10
0.2172	-7.42696e-11		0.5172	1.57713e-10
0.2173	-1.48375e-10		0.5173	7.39416e-11
0.2174	-3.56058e-11		0.5174	1.19049e-10
0.2175	-9.03795e-11		0.5175	8.03856e-11
0.2176	-1.12933e-10		0.5176	2.88339e-11
0.2177	-1.19377e-10		0.5177	1.28715e-10
0.2178	-1.70929e-10		0.5178	7.07196e-11
0.2179	-1.09711e-10		0.5179	8.03856e-11
0.218	-1.61263e-10		0.518	1.02939e-10
0.2181	-2.06371e-10		0.5181	7.39416e-11
0.2182	-1.12933e-10		0.5182	1.35159e-10
0.2183	-2.8692e-10		0.5183	8.03856e-11
0.2184	-1.83817e-10		0.5184	7.71636e-11
0.2185	-1.61263e-10		0.5185	1.60935e-10
0.2186	-1.61263e-10		0.5186	9.64955e-11
0.2187	-1.25821e-10		0.5187	6.74976e-11
0.2188	-1.25821e-10		0.5188	1.48047e-10
0.2189	-1.29043e-10		0.5189	2.12487e-10
0.219	-5.49377e-11		0.519	1.80267e-10
0.2191	-1.16155e-10		0.5191	3.22034e-10
0.2192	-1.25821e-10		0.5192	1.93155e-10
0.2193	-6.46036e-11		0.5193	2.28597e-10
0.2194	-1.12933e-10		0.5194	1.35159e-10
0.2195	-1.22599e-10		0.5195	1.28715e-10
0.2196	-2.59399e-11		0.5196	1.67379e-10
0.2197	-1.32265e-10		0.5197	7.71636e-11
0.2198	-8.71575e-11		0.5198	7.71636e-11
0.2199	-1.77373e-10		0.5199	1.60935e-10
0.22	-1.61263e-10		0.52	3.84998e-11
0.2201	-8.39355e-11		0.5201	1.15827e-10
0.2202	-6.96112e-10		0.5202	9.50196e-12
0.2203	-2.67589e-10		0.5203	7.71636e-11
0.2204	-1.54819e-10		0.5204	9.32735e-11
0.2205	-3.57804e-10		0.5205	-2.91618e-11
0.2206	-2.90142e-10		0.5206	-4.52717e-11
0.2207	-1.06489e-10		0.5207	1.35159e-10
0.2208	-1.70929e-10		0.5208	1.27239e-11
0.2209	-2.06371e-10		0.5209	1.15827e-10
0.221	-1.48375e-10		0.521	2.67261e-10
0.2211	-1.32265e-10		0.5211	4.02584e-10
0.2212	1.22271e-10		0.5212	2.28597e-10
0.2213	-1.83817e-10		0.5213	1.93155e-10
0.2214	-1.45153e-10		0.5214	5.63683e-10
0.2215	2.9948e-10		0.5215	2.57595e-10
0.2216	-1.38709e-10		0.5216	6.42757e-11
0.2217	-1.94959e-11		0.5217	2.23899e-11
0.2218	4.38026e-10		0.5218	3.92918e-10
0.2219	-1.48375e-10		0.5219	2.23899e-11
0.222	1.31937e-10		0.522	6.74976e-11
0.2221	8.36076e-11		0.5221	2.86592e-10
0.2222	2.23899e-11		0.5222	1.91679e-11
0.2223	1.41603e-10		0.5223	8.68295e-11
0.2224	-3.41694e-10		0.5224	-1.06489e-10
0.2225	-1.09711e-10		0.5225	6.27998e-12
0.2226	4.17218e-11		0.5226	7.39416e-11
0.2227	-2.61145e-10		0.5227	-9.44205e-10
0.2228	-2.51479e-10		0.5228	-1.00045e-10
0.2229	-1.12933e-10		0.5229	-1.90261e-10
0.223	-2.45035e-10		0.523	-1.22774e-09
0.2231	-2.54701e-10		0.5231	-7.10476e-11
0.2232	-2.32147e-10		0.5232	3.05799e-12
0.2233	-9.68235e-11		0.5233	2.86592e-10
0.2234	-3.09474e-10		0.5234	9.97175e-11
0.2235	-2.96586e-10		0.5235	-9.82994e-12
0.2236	-4.20498e-11		0.5236	1.77045e-10
0.2237	1.12605e-10		0.5237	2.76927e-10
0.2238	-2.83698e-10		0.5238	9.00515e-11
0.2239	8.68295e-11		0.5239	1.51269e-10
0.224	8.34329e-10		0.524	4.18694e-10
0.2241	1.51269e-10		0.5241	-4.20498e-11
0.2242	3.12368e-10		0.5242	2.12487e-10
0.2243	-1.94959e-11		0.5243	3.51032e-10
0.2244	3.57476e-10		0.5244	1.09383e-10
0.2245	9.00515e-11		0.5245	2.25375e-10
0.2246	-7.10476e-11		0.5246	1.91679e-11
0.2247	2.73705e-10		0.5247	1.22271e-10
0.2248	-9.03795e-11		0.5248	2.88339e-11
0.2249	-2.12815e-10		0.5249	-2.22481e-10
0.225	4.17218e-11		0.525	3.05799e-12
0.2251	-9.36015e-11		0.5251	-1.30519e-11
0.2252	-1.67707e-10		0.5252	-5.81597e-11
0.2253	-8.53989e-10		0.5253	7.39416e-11
0.2254	-2.67589e-10		0.5254	4.49438e-11
0.2255	-1.09711e-10		0.5255	9.00515e-11
0.2256	-1.20841e-09		0.5256	1.06161e-10
0.2257	-4.86683e-10		0.5257	7.39416e-11
0.2258	-5.17157e-11		0.5258	1.54491e-10
0.2259	1.59459e-11		0.5259	8.36076e-11
0.226	-2.67589e-10		0.526	1.09383e-10
0.2261	-8.39355e-11		0.5261	1.38381e-10
0.2262	-1.99927e-10		0.5262	9.32735e-11
0.2263	4.17218e-11		0.5263	1.60935e-10
0.2264	1.59459e-11		0.5264	9.97175e-11
0.2265	-6.13817e-11		0.5265	1.77045e-10
0.2266	7.39416e-11		0.5266	1.25493e-10
0.2267	-1.12933e-10		0.5267	1.54491e-10
0.2268	-6.78256e-11		0.5268	1.38381e-10
0.2269	-4.52717e-11		0.5269	1.96377e-10
0.227	-1.38709e-10		0.527	1.35159e-10
0.2271	-7.74916e-11		0.5271	1.35159e-10
0.2272	-1.30519e-11		0.5272	1.28715e-10
0.2273	-1.41931e-10		0.5273	1.19049e-10
0.2274	-5.17157e-11		0.5274	1.51269e-10
0.2275	-2.12815e-10		0.5275	9.32735e-11
0.2276	-2.16037e-10		0.5276	1.35159e-10
0.2277	-1.09711e-10		0.5277	1.28715e-10
0.2278	-2.67589e-10		0.5278	2.88339e-11
0.2279	-1.38709e-10		0.5279	9.00515e-11
0.228	-2.57923e-10		0.528	1.31937e-10
0.2281	-1.77373e-10		0.5281	8.36076e-11
0.2282	-1.80595e-10		0.5282	1.02939e-10
0.2283	-1.99927e-10		0.5283	1.48047e-10
0.2284	-1.51597e-10		0.5284	2.18931e-10
0.2285	-1.32265e-10		0.5285	1.51269e-10
0.2286	-1.61263e-10		0.5286	9.32735e-11
0.2287	-1.25821e-10		0.5287	3.9614e-10
0.2288	-1.16155e-10		0.5288	3.25256e-10
0.2289	-1.16155e-10		0.5289	1.28715e-10
0.229	-1.03267e-10		0.529	2.06043e-10
0.2291	-6.13817e-11		0.5291	2.35041e-10
0.2292	-1.09711e-10		0.5292	1.09383e-10
0.2293	-7.42696e-11		0.5293	2.02821e-10
0.2294	-1.16155e-10		0.5294	5.13877e-11
0.2295	-2.91618e-11		0.5295	8.36076e-11
0.2296	-1.06489e-10		0.5296	1.96377e-10
0.2297	-1.32265e-10		0.5297	-5.17157e-11
0.2298	-1.03267e-10		0.5298	1.28715e-10
0.2299	-1.80595e-10		0.5299	1.19049e-10
0.23	-1.41931e-10		0.53	-1.06489e-10
0.2301	-2.09593e-10		0.5301	8.68295e-11
0.2302	-1.77373e-10		0.5302	-3.38597e-12
0.2303	-1.87039e-10		0.5303	-6.78256e-11
0.2304	-1.58041e-10		0.5304	-2.59399e-11
0.2305	-1.64485e-10		0.5305	-5.81597e-11
0.2306	-7.74916e-11		0.5306	3.67142e-10
0.2307	-1.64485e-10		0.5307	8.03856e-11
0.2308	-1.22599e-10		0.5308	-7.10476e-11
0.2309	-6.13817e-11		0.5309	1.99599e-10
0.231	-1.51597e-10		0.531	2.44707e-10
0.2311	-1.09711e-10		0.5311	3.84998e-11
0.2312	-3.88278e-11		0.5312	1.57713e-10
0.2313	-9.68235e-11		0.5313	2.67261e-10
0.2314	-2.27179e-11		0.5314	1.80267e-10
0.2315	-1.06489e-10		0.5315	1.57713e-10
0.2316	-7.42696e-11		0.5316	2.35041e-10
0.2317	2.56119e-11		0.5317	2.35041e-10
0.2318	-1.06489e-10		0.5318	1.31937e-10
0.2319	-1.00045e-10		0.5319	-2.16037e-10
0.232	9.50196e-12		0.532	2.38263e-10
0.2321	-1.54819e-10		0.5321	6.10537e-11
0.2322	-1.61263e-10		0.5322	-6.70336e-10
0.2323	-9.68235e-11		0.5323	1.91679e-11
0.2324	-1.80595e-10		0.5324	-2.64367e-10
0.2325	-8.07136e-11		0.5325	5.95903e-10
0.2326	-3.0303e-10		0.5326	-4.41576e-10
0.2327	-2.09593e-10		0.5327	-3.61026e-10
0.2328	-2.91618e-11		0.5328	-6.60795e-12
0.2329	-6.7678e-10		0.5329	-1.64485e-10
0.233	-2.45035e-10		0.533	-1.61263e-10
0.2331	-2.59399e-11		0.5331	1.22271e-10
0.2332	-3.56058e-11		0.5332	3.92918e-10
0.2333	-1.96705e-10		0.5333	2.31819e-10
0.2334	-7.74916e-11		0.5334	-6.60795e-12
0.2335	-1.00045e-10		0.5335	6.05569e-10
0.2336	-2.91618e-11		0.5336	2.51151e-10
0.2337	6.10537e-11		0.5337	1.25493e-10
0.2338	1.02939e-10		0.5338	2.38263e-10
0.2339	4.92799e-10		0.5339	3.86474e-10
0.234	-7.42696e-11		0.534	8.03856e-11
0.2341	1.91679e-11		0.5341	-2.38591e-10
0.2342	7.28004e-10		0.5342	2.18931e-10
0.2343	-1.22599e-10		0.5343	9.00515e-11
0.2344	-1.93483e-10		0.5344	3.54254e-10
0.2345	4.54136e-10		0.5345	1.35159e-10
0.2346	-2.59399e-11		0.5346	-6.60795e-12
0.2347	-1.09711e-10		0.5347	1.44825e-10
0.2348	-8.08882e-10		0.5348	5.46097e-11
0.2349	-3.56058e-11		0.5349	3.05799e-12
0.235	-1.45153e-10		0.535	9.32735e-11
0.2351	-6.86446e-10		0.5351	5.46097e-11
0.2352	-2.48257e-10		0.5352	1.12605e-10
0.2353	-1.32265e-10		0.5353	9.32735e-11
0.2354	-2.90142e-10		0.5354	6.27998e-12
0.2355	-3.1914e-10		0.5355	1.51269e-10
0.2356	-4.84937e-11		0.5356	3.84998e-11
0.2357	-1.09711e-10		0.5357	1.67379e-10
0.2358	-2.57923e-10		0.5358	1.31937e-10
0.2359	-2.61145e-10		0.5359	6.42757e-11
0.236	5.78317e-11		0.536	1.19049e-10
0.2361	2.57595e-10		0.5361	9.64955e-11
0.2362	-1.35487e-10		0.5362	1.41603e-10
0.2363	-9.36015e-11		0.5363	1.54491e-10
0.2364	2.15709e-10		0.5364	1.48047e-10
0.2365	-1.41931e-10		0.5365	1.77045e-10
0.2366	-3.56058e-11		0.5366	2.28597e-10
0.2367	3.84998e-11		0.5367	1.28715e-10
0.2368	-4.52717e-11		0.5368	1.77045e-10
0.2369	-6.78256e-11		0.5369	1.48047e-10
0.237	-1.64485e-10		0.537	1.02939e-10
0.2371	-1.94959e-11		0.5371	1.41603e-10
0.2372	-1.74151e-10		0.5372	1.02939e-10
0.2373	-1.90261e-10		0.5373	1.35159e-10
0.2374	-1.51597e-10		0.5374	1.31937e-10
0.2375	-2.77255e-10		0.5375	9.00515e-11
0.2376	-1.80595e-10		0.5376	1.41603e-10
0.2377	-3.09474e-10		0.5377	7.39416e-11
0.2378	-2.54701e-10		0.5378	9.97175e-11
0.2379	-1.67707e-10		0.5379	1.12605e-10
0.238	-1.99927e-10		0.538	1.06161e-10
0.2381	-1.41931e-10		0.5381	7.39416e-11
0.2382	-1.29043e-10		0.5382	1.15827e-10
0.2383	-1.29043e-10		0.5383	5.13877e-11
0.2384	-1.09711e-10		0.5384	1.38381e-10
0.2385	-1.35487e-10		0.5385	1.48047e-10
0.2386	-8.39355e-11		0.5386	7.71636e-11
0.2387	-9.36015e-11		0.5387	2.02821e-10
0.2388	-1.25821e-10		0.5388	8.68295e-11
0.2389	-1.16155e-10		0.5389	1.06161e-10
0.239	-7.42696e-11		0.539	5.78317e-11
0.2391	-1.64485e-10		0.5391	9.00515e-11
0.2392	-1.00045e-10		0.5392	1.67379e-10
0.2393	-1.16155e-10		0.5393	1.28715e-10
0.2394	-1.67707e-10		0.5394	7.71636e-11
0.2395	-1.41931e-10		0.5395	2.35041e-10
0.2396	-2.16037e-10		0.5396	1.09383e-10
0.2397	-1.61263e-10		0.5397	9.97175e-11
0.2398	-2.06371e-10		0.5398	1.44825e-10
0.2399	-3.5136e-10		0.5399	2.88339e-11
0.24	-2.12815e-10		0.54	6.10537e-11
0.2401	-1.54819e-10		0.5401	9.32735e-11
0.2402	-7.15444e-10		0.5402	-3.56058e-11
0.2403	-2.19259e-10		0.5403	6.74976e-11
0.2404	-1.29043e-10		0.5404	-1.09711e-10
0.2405	-2.61145e-10		0.5405	-2.45035e-10
0.2406	-1.99927e-10		0.5406	2.23899e-11
0.2407	-1.58041e-10		0.5407	1.27239e-11
0.2408	-1.25821e-10		0.5408	-1.03267e-10
0.2409	-1.29043e-10		0.5409	1.31937e-10
0.241	-1.61263e-10		0.541	3.52778e-11
0.2411	-9.03795e-11		0.5411	1.54491e-10
0.2412	3.52778e-11		0.5412	1.28715e-10
0.2413	-1.61263e-10		0.5413	3.84998e-11
0.2414	2.23899e-11		0.5414	4.89577e-10
0.2415	2.44707e-10		0.5415	1.60935e-10
0.2416	-2.91618e-11		0.5416	4.49438e-11
0.2417	-1.30519e-11		0.5417	2.64039e-10
0.2418	5.46097e-11		0.5418	7.39416e-11
0.2419	-5.81597e-11		0.5419	1.93155e-10
0.242	-1.29043e-10		0.542	6.42757e-11
0.2421	-2.77255e-10		0.5421	3.52778e-11
0.2422	-1.54819e-10		0.5422	2.96258e-10
0.2423	-7.42696e-11		0.5423	-9.68235e-11
0.2424	-3.28806e-10		0.5424	-2.51479e-10
0.2425	-1.61263e-10		0.5425	1.80267e-10
0.2426	-1.58041e-10		0.5426	-1.48375e-10
0.2427	-2.22481e-10		0.5427	-5.09237e-10
0.2428	-3.38472e-10		0.5428	-4.52717e-11
0.2429	-2.16037e-10		0.5429	-2.59399e-11
0.243	-3.88278e-11		0.543	8.68295e-11
0.2431	-3.41694e-10		0.5431	2.56119e-11
0.2432	-1.32265e-10		0.5432	-1.63988e-13
0.2433	-3.38597e-12		0.5433	4.67024e-10
0.2434	-1.87039e-10		0.5434	3.84998e-11
0.2435	8.36076e-11		0.5435	5.78317e-11
0.2436	3.22034e-10		0.5436	4.63802e-10
0.2437	4.34804e-10		0.5437	1.70601e-10
0.2438	1.35159e-10		0.5438	2.47929e-10
0.2439	-2.91618e-11		0.5439	8.68295e-11
0.244	4.86355e-10		0.544	3.22034e-10
0.2441	1.35159e-10		0.5441	2.70483e-10
0.2442	-1.93483e-10		0.5442	2.80149e-10
0.2443	-2.77255e-10		0.5443	1.57713e-10
0.2444	2.64039e-10		0.5444	3.9614e-10
0.2445	-2.77255e-10		0.5445	9.97175e-11
0.2446	-1.48375e-10		0.5446	4.81658e-11
0.2447	-2.91618e-11		0.5447	1.77045e-10
0.2448	-1.54819e-10		0.5448	5.46097e-11
0.2449	-2.06371e-10		0.5449	1.25493e-10
0.245	-3.96468e-10		0.545	1.06161e-10
0.2451	-1.93483e-10		0.5451	2.23899e-11
0.2452	1.27239e-11		0.5452	1.77045e-10
0.2453	-1.06664e-09		0.5453	2.23899e-11
0.2454	-1.99927e-10		0.5454	1.09383e-10
0.2455	9.97175e-11		0.5455	5.46097e-11
0.2456	-9.98979e-10		0.5456	3.20558e-11
0.2457	-1.22599e-10		0.5457	8.68295e-11
0.2458	6.42757e-11		0.5458	4.49438e-11
0.2459	2.93036e-10		0.5459	8.36076e-11
0.246	-1.80595e-10		0.546	1.19049e-10
0.2461	-1.93483e-10		0.5461	7.71636e-11
0.2462	-1.54819e-10		0.5462	1.25493e-10
0.2463	4.17218e-11		0.5463	1.64157e-10
0.2464	-2.25703e-10		0.5464	1.15827e-10
0.2465	-1.00045e-10		0.5465	1.64157e-10
0.2466	3.05799e-12		0.5466	1.48047e-10
0.2467	-2.32147e-10		0.5467	1.19049e-10
0.2468	-1.19377e-10		0.5468	8.68295e-11
0.2469	-1.99927e-10		0.5469	6.74976e-11
0.247	-2.25703e-10		0.547	1.12605e-10
0.2471	-1.54819e-10		0.5471	7.39416e-11
0.2472	-3.54582e-10		0.5472	1.22271e-10
0.2473	-2.28925e-10		0.5473	1.15827e-10
0.2474	-3.48138e-10		0.5474	1.19049e-10
0.2475	-4.02912e-10		0.5475	1.12605e-10
0.2476	-1.93483e-10		0.5476	9.97175e-11
0.2477	-2.06371e-10		0.5477	7.07196e-11
0.2478	-1.54819e-10		0.5478	7.39416e-11
0.2479	-1.12933e-10		0.5479	4.81658e-11
0.248	-1.22599e-10		0.548	6.42757e-11
0.2481	-1.51597e-10		0.5481	3.84998e-11
0.2482	-2.03149e-10		0.5482	3.05799e-12
0.2483	-1.41931e-10		0.5483	-6.46036e-11
0.2484	-1.74151e-10		0.5484	7.07196e-11
0.2485	-1.54819e-10		0.5485	4.49438e-11
0.2486	-1.54819e-10		0.5486	5.46097e-11
0.2487	-1.25821e-10		0.5487	8.68295e-11
0.2488	-1.29043e-10		0.5488	2.88339e-11
0.2489	-1.12933e-10		0.5489	6.42757e-11
0.249	-1.45153e-10		0.549	1.86711e-10
0.2491	-1.35487e-10		0.5491	8.36076e-11
0.2492	-1.35487e-10		0.5492	1.15827e-10
0.2493	-2.51479e-10		0.5493	2.47929e-10
0.2494	-1.99927e-10		0.5494	1.15827e-10
0.2495	-2.12815e-10		0.5495	1.54491e-10
0.2496	-2.41813e-10		0.5496	-9.82994e-12
0.2497	-2.41813e-10		0.5497	1.96377e-10
0.2498	-1.87039e-10		0.5498	8.36076e-11
0.2499	-1.35487e-10		0.5499	3.52778e-11
0.25	-1.25821e-10		0.55	6.74976e-11
0.2501	-1.64485e-10		0.5501	-3.88278e-11
0.2502	-1.64485e-10		0.5502	-1.41931e-10
0.2503	-1.22599e-10		0.5503	-9.68235e-11
0.2504	-2.64367e-10		0.5504	-5.49377e-11
0.2505	-1.74151e-10		0.5505	-1.29043e-10
0.2506	-8.39355e-11		0.5506	9.50196e-12
0.2507	-2.57923e-10		0.5507	3.05799e-12
0.2508	-7.10476e-11		0.5508	4.49438e-11
0.2509	-1.58041e-10		0.5509	1.73823e-10
0.251	-1.35487e-10		0.551	-6.60795e-12
0.2511	-9.03795e-11		0.5511	1.60935e-10
0.2512	-1.38709e-10		0.5512	2.89814e-10
0.2513	-9.36015e-11		0.5513	-5.81597e-11
0.2514	-9.03795e-11		0.5514	2.44707e-10
0.2515	-2.25703e-10		0.5515	-2.27179e-11
0.2516	-1.61263e-10		0.5516	2.51151e-10
0.2517	-1.48375e-10		0.5517	3.60698e-10
0.2518	-2.25703e-10		0.5518	1.60935e-10
0.2519	-1.32265e-10		0.5519	3.9614e-10
0.252	-1.45153e-10		0.552	4.57358e-10
0.2521	-1.80595e-10		0.5521	4.49438e-11
0.2522	-8.39355e-11		0.5522	2.96258e-10
0.2523	-2.45035e-10		0.5523	7.39416e-11
0.2524	-1.80595e-10		0.5524	4.81658e-11
0.2525	-7.10476e-11		0.5525	-1.87039e-10
0.2526	-4.96349e-10		0.5526	-8.71575e-11
0.2527	-7.10476e-11		0.5527	6.74976e-11
0.2528	-8.07136e-11		0.5528	1.59459e-11
0.2529	-4.86683e-10		0.5529	-8.71575e-11
0.253	-9.36015e-11		0.553	1.83489e-10
0.2531	3.84998e-11		0.5531	1.27239e-11
0.2532	3.6392e-10		0.5532	5.78317e-11
0.2533	2.47929e-10		0.5533	3.12368e-10
0.2534	-1.03267e-10		0.5534	-2.99808e-10
0.2535	6.27998e-12		0.5535	3.51032e-10
0.2536	2.23899e-11		0.5536	2.9948e-10
0.2537	-2.70811e-10		0.5537	1.22271e-10
0.2538	-6.13817e-11		0.5538	4.86355e-10
0.2539	1.91679e-11		0.5539	4.18694e-10
0.254	-2.28925e-10		0.554	2.80149e-10
0.2541	-9.03795e-11		0.5541	4.38026e-10
0.2542	-1.62739e-11		0.5542	1.41603e-10
0.2543	-1.94959e-11		0.5543	2.22153e-10
0.2544	-2.19259e-10		0.5544	2.22153e-10
0.2545	-3.44916e-10		0.5545	4.49438e-11
0.2546	-1.63988e-13		0.5546	1.19049e-10
0.2547	-2.70811e-10		0.5547	1.25493e-10
0.2548	-1.13108e-09		0.5548	6.10537e-11
0.2549	-3.56058e-11		0.5549	1.67379e-10
0.255	-3.54582e-10		0.555	-6.13817e-11
0.2551	1.19049e-10		0.5551	6.42757e-11
0.2552	-4.84937e-11		0.5552	6.74976e-11
0.2553	-2.12815e-10		0.5553	-7.10476e-11
0.2554	4.17218e-11		0.5554	6.10537e-11
0.2555	-2.41813e-10		0.5555	6.27998e-12
0.2556	-1.80595e-10		0.5556	-2.91618e-11
0.2557	-1.54819e-10		0.5557	8.36076e-11
0.2558	-2.32147e-10		0.5558	-3.56058e-11
0.2559	-3.22362e-10		0.5559	8.68295e-11
0.256	-1.51597e-10		0.556	6.42757e-11
0.2561	3.20558e-11		0.5561	6.10537e-11
0.2562	-1.12933e-10		0.5562	1.25493e-10
0.2563	-1.25821e-10		0.5563	6.10537e-11
0.2564	-1.99927e-10		0.5564	7.39416e-11
0.2565	-1.22599e-10		0.5565	1.28715e-10
0.2566	-2.16037e-10		0.5566	1.27239e-11
0.2567	-4.57686e-10		0.5567	1.02939e-10
0.2568	-1.51597e-10		0.5568	6.10537e-11
0.2569	-3.5136e-10		0.5569	8.68295e-11
0.257	-2.74033e-10		0.557	1.02939e-10
0.2571	-3.96468e-10		0.5571	1.09383e-10
0.2572	-3.64248e-10		0.5572	7.39416e-11
0.2573	-2.16037e-10		0.5573	1.15827e-10
0.2574	-2.74033e-10		0.5574	6.42757e-11
0.2575	-2.28925e-10		0.5575	8.36076e-11
0.2576	-1.51597e-10		0.5576	8.68295e-11
0.2577	-1.80595e-10		0.5577	1.91679e-11
0.2578	-1.41931e-10		0.5578	6.10537e-11
0.2579	-1.64485e-10		0.5579	-6.13817e-11
0.258	-1.61263e-10		0.558	-2.91618e-11
0.2581	-1.32265e-10		0.5581	-9.82994e-12
0.2582	-2.06371e-10		0.5582	-1.63988e-13
0.2583	-1.64485e-10		0.5583	-1.62739e-11
0.2584	-1.09711e-10		0.5584	8.68295e-11
0.2585	-2.35369e-10		0.5585	5.78317e-11
0.2586	-1.38709e-10		0.5586	8.68295e-11
0.2587	-1.61263e-10		0.5587	1.06161e-10
0.2588	-2.09593e-10		0.5588	7.39416e-11
0.2589	-1.70929e-10		0.5589	9.64955e-11
0.259	-2.54701e-10		0.559	5.13877e-11
0.2591	-2.12815e-10		0.5591	6.74976e-11
0.2592	-1.87039e-10		0.5592	1.51269e-10
0.2593	-2.57923e-10		0.5593	-6.60795e-12
0.2594	-2.32147e-10		0.5594	1.73823e-10
0.2595	-2.03149e-10		0.5595	7.07196e-11
0.2596	-2.12815e-10		0.5596	1.09383e-10
0.2597	-1.19377e-10		0.5597	1.44825e-10
0.2598	-2.8692e-10		0.5598	6.10537e-11
0.2599	-1.87039e-10		0.5599	6.42757e-11
0.26	-1.67707e-10		0.56	1.02939e-10
0.2601	-1.64485e-10		0.5601	-4.52717e-11
0.2602	-4.20498e-11		0.5602	-3.23838e-11
0.2603	-6.46036e-11		0.5603	3.20558e-11
0.2604	-1.99927e-10		0.5604	3.05799e-12
0.2605	-6.78256e-11		0.5605	4.81658e-11
0.2606	-3.88278e-11		0.5606	5.78317e-11
0.2607	-1.67707e-10		0.5607	-9.68235e-11
0.2608	-2.54701e-10		0.5608	1.12605e-10
0.2609	-1.74151e-10		0.5609	2.23899e-11
0.261	-9.68235e-11		0.561	-7.42696e-11
0.2611	-6.78256e-11		0.5611	1.25493e-10
0.2612	-2.77255e-10		0.5612	6.27998e-12
0.2613	-1.54819e-10		0.5613	-1.63988e-13
0.2614	-1.74151e-10		0.5614	2.73705e-10
0.2615	-3.06252e-10		0.5615	1.64157e-10
0.2616	-1.64485e-10		0.5616	2.31819e-10
0.2617	-2.28925e-10		0.5617	3.51032e-10
0.2618	-1.80595e-10		0.5618	3.05924e-10
0.2619	-1.74151e-10		0.5619	4.76689e-10
0.262	-2.57923e-10		0.562	-5.49377e-11
0.2621	-7.74916e-11		0.5621	1.89933e-10
0.2622	-1.12933e-10		0.5622	1.99599e-10
0.2623	-3.22362e-10		0.5623	-6.46036e-11
0.2624	-8.07136e-11		0.5624	1.93155e-10
0.2625	-6.78256e-11		0.5625	4.81658e-11
0.2626	-2.35369e-10		0.5626	3.38144e-10
0.2627	-1.80595e-10		0.5627	1.86711e-10
0.2628	1.91679e-11		0.5628	-1.63988e-13
0.2629	-3.88278e-11		0.5629	1.06161e-10
0.263	2.38263e-10		0.563	3.52778e-11
0.2631	-1.09711e-10		0.5631	-1.00045e-10
0.2632	1.59459e-11		0.5632	6.15235e-10
0.2633	6.42757e-11		0.5633	-9.68235e-11
0.2634	-4.41576e-10		0.5634	-7.74916e-11
0.2635	-1.83817e-10		0.5635	2.88339e-11
0.2636	-1.93483e-10		0.5636	7.39416e-11
0.2637	-5.38235e-10		0.5637	2.15709e-10
0.2638	-1.64485e-10		0.5638	5.05687e-10
0.2639	-3.32028e-10		0.5639	1.93155e-10
0.264	-2.70811e-10		0.564	2.51151e-10
0.2641	-2.41813e-10		0.5641	2.73705e-10
0.2642	-3.48138e-10		0.5642	4.49438e-11
0.2643	-1.35487e-10		0.5643	1.73823e-10
0.2644	-1.29043e-10		0.5644	5.78317e-11
0.2645	-2.99808e-10		0.5645	-9.68235e-11
0.2646	-5.47901e-10		0.5646	1.31937e-10
0.2647	-1.64485e-10		0.5647	-3.88278e-11
0.2648	-1.32265e-10		0.5648	1.35159e-10
0.2649	-1.48375e-10		0.5649	5.13877e-11
0.265	-9.03795e-11		0.565	-1.62739e-11
0.2651	-6.60795e-12		0.5651	8.36076e-11
0.2652	-2.59399e-11		0.5652	1.27239e-11
0.2653	-2.99808e-10		0.5653	-2.27179e-11
0.2654	-2.70811e-10		0.5654	1.91679e-11
0.2655	-7.10476e-11		0.5655	-1.25821e-10
0.2656	-5.89787e-10		0.5656	3.05799e-12
0.2657	-1.99927e-10		0.5657	-1.00045e-10
0.2658	-2.54701e-10		0.5658	-5.49377e-11
0.2659	-2.45035e-10		0.5659	6.10537e-11
0.266	-1.67707e-10		0.566	9.50196e-12
0.2661	-2.93364e-10		0.5661	5.13877e-11
0.2662	-9.36015e-11		0.5662	8.03856e-11
0.2663	-1.38709e-10		0.5663	3.84998e-11
0.2664	-3.22362e-10		0.5664	1.02939e-10
0.2665	-2.64367e-10		0.5665	3.20558e-11
0.2666	-3.86802e-10		0.5666	7.07196e-11
0.2667	-2.74033e-10		0.5667	1.09383e-10
0.2668	-3.8358e-10		0.5668	6.10537e-11
0.2669	-4.06134e-10		0.5669	8.36076e-11
0.267	-2.32147e-10		0.567	1.54491e-10
0.2671	-1.93483e-10		0.5671	5.78317e-11
0.2672	-2.35369e-10		0.5672	1.19049e-10
0.2673	-1.25821e-10		0.5673	6.74976e-11
0.2674	-2.16037e-10		0.5674	5.78317e-11
0.2675	-1.48375e-10		0.5675	7.71636e-11
0.2676	-1.67707e-10		0.5676	2.56119e-11
0.2677	-1.61263e-10		0.5677	4.49438e-11
0.2678	-8.39355e-11		0.5678	3.84998e-11
0.2679	-1.77373e-10		0.5679	2.12487e-10
0.268	-1.54819e-10		0.568	2.56119e-11
0.2681	-1.06489e-10		0.5681	5.46097e-11
0.2682	-2.12815e-10		0.5682	-6.60795e-12
0.2683	-1.35487e-10		0.5683	6.10537e-11
0.2684	-1.61263e-10		0.5684	1.02939e-10
0.2685	-1.87039e-10		0.5685	6.27998e-12
0.2686	-1.35487e-10		0.5686	1.83489e-10
0.2687	-1.99927e-10		0.5687	3.84998e-11
0.2688	-1.96705e-10		0.5688	2.88339e-11
0.2689	-2.03149e-10		0.5689	1.12605e-10
0.269	-2.41813e-10		0.569	-2.27179e-11
0.2691	-2.45035e-10		0.5691	1.06161e-10
0.2692	-1.87039e-10		0.5692	4.49438e-11
0.2693	-1.67707e-10		0.5693	6.10537e-11
0.2694	-1.58041e-10		0.5694	2.02821e-10
0.2695	-1.61263e-10		0.5695	2.80149e-10
0.2696	-1.90261e-10		0.5696	2.31819e-10
0.2697	-1.41931e-10		0.5697	2.09265e-10
0.2698	-1.77373e-10		0.5698	-1.94959e-11
0.2699	-1.45153e-10		0.5699	1.51269e-10
0.27	-1.03267e-10		0.57	1.06161e-10
0.2701	-1.58041e-10		0.5701	-1.96705e-10
0.2702	-3.56058e-11		0.5702	1.64157e-10
0.2703	-1.35487e-10		0.5703	3.20558e-11
0.2704	-6.78256e-11		0.5704	1.77045e-10
0.2705	-6.13817e-11		0.5705	2.22153e-10
0.2706	-6.46036e-11		0.5706	-3.23838e-11
0.2707	-1.51597e-10		0.5707	5.46097e-11
0.2708	-4.20498e-11		0.5708	8.36076e-11
0.2709	-1.87039e-10		0.5709	-1.00045e-10
0.271	-1.83817e-10		0.571	6.74976e-11
0.2711	-2.03149e-10		0.5711	1.54491e-10
0.2712	-1.70929e-10		0.5712	-1.03267e-10
0.2713	-1.25821e-10		0.5713	2.31819e-10
0.2714	-1.96705e-10		0.5714	1.89933e-10
0.2715	-1.64485e-10		0.5715	1.60935e-10
0.2716	-8.39355e-11		0.5716	4.96021e-10
0.2717	-2.16037e-10		0.5717	-1.09711e-10
0.2718	-1.06489e-10		0.5718	1.19049e-10
0.2719	-1.03267e-10		0.5719	3.89696e-10
0.272	-1.61263e-10		0.572	6.79674e-10
0.2721	-8.71575e-11		0.5721	1.70601e-10
0.2722	-1.03267e-10		0.5722	9.97175e-11
0.2723	-1.64485e-10		0.5723	-4.67351e-10
0.2724	9.50196e-12		0.5724	1.09383e-10
0.2725	3.84998e-11		0.5725	9.50196e-12
0.2726	-3.38597e-12		0.5726	-3.80358e-10
0.2727	2.64039e-10		0.5727	-2.91618e-11
0.2728	-3.88278e-11		0.5728	-8.71575e-11
0.2729	2.88339e-11		0.5729	4.92799e-10
0.273	6.27998e-12		0.573	1.83489e-10
0.2731	-2.32147e-10		0.5731	-2.45035e-10
0.2732	-1.30519e-11		0.5732	6.74976e-11
0.2733	-1.06489e-10		0.5733	-4.22244e-10
0.2734	-2.28925e-10		0.5734	1.59459e-11
0.2735	2.76927e-10		0.5735	2.88339e-11
0.2736	-2.51479e-10		0.5736	3.20558e-11
0.2737	-1.80595e-10		0.5737	-6.60795e-12
0.2738	-2.80477e-10		0.5738	1.06161e-10
0.2739	-1.96705e-10		0.5739	8.03856e-11
0.274	-1.64485e-10		0.574	2.06043e-10
0.2741	1.02939e-10		0.5741	-3.88278e-11
0.2742	-3.48138e-10		0.5742	-7.10476e-11
0.2743	-6.78256e-11		0.5743	1.96377e-10
0.2744	-2.32147e-10		0.5744	3.05799e-12
0.2745	-2.32147e-10		0.5745	3.25256e-10
0.2746	-2.27179e-11		0.5746	1.67379e-10
0.2747	-1.90261e-10		0.5747	-1.63988e-13
0.2748	-1.58041e-10		0.5748	9.32735e-11
0.2749	-7.42696e-11		0.5749	4.17218e-11
0.275	-1.61263e-10		0.575	5.46097e-11
0.2751	2.28597e-10		0.5751	1.35159e-10
0.2752	-8.07136e-11		0.5752	-2.59399e-11
0.2753	-2.06371e-10		0.5753	9.97175e-11
0.2754	2.25375e-10		0.5754	-5.49377e-11
0.2755	-1.70929e-10		0.5755	-9.68235e-11
0.2756	-1.16155e-10		0.5756	-2.27179e-11
0.2757	-4.38354e-10		0.5757	-9.82994e-12
0.2758	-2.48257e-10		0.5758	-1.35487e-10
0.2759	-1.32265e-10		0.5759	5.46097e-11
0.276	2.28597e-10		0.576	4.17218e-11
0.2761	-3.38472e-10		0.5761	1.09383e-10
0.2762	-1.19377e-10		0.5762	3.52778e-11
0.2763	-3.28806e-10		0.5763	5.78317e-11
0.2764	-2.06371e-10		0.5764	7.71636e-11
0.2765	-2.8692e-10		0.5765	4.81658e-11
0.2766	-3.57804e-10		0.5766	7.39416e-11
0.2767	-1.48375e-10		0.5767	1.25493e-10
0.2768	-1.77373e-10		0.5768	4.49438e-11
0.2769	-2.57923e-10		0.5769	1.31937e-10
0.277	-2.59399e-11		0.577	1.38381e-10
0.2771	-1.45153e-10		0.5771	9.32735e-11
0.2772	-7.74916e-11		0.5772	1.12605e-10
0.2773	-7.74916e-11		0.5773	2.56119e-11
0.2774	-1.32265e-10		0.5774	9.00515e-11
0.2775	-2.59399e-11		0.5775	1.19049e-10
0.2776	-7.42696e-11		0.5776	6.74976e-11
0.2777	-1.12933e-10		0.5777	9.32735e-11
0.2778	-2.27179e-11		0.5778	6.42757e-11
0.2779	-1.35487e-10		0.5779	5.78317e-11
0.278	-3.23838e-11		0.578	6.42757e-11
0.2781	-1.16155e-10		0.5781	8.68295e-11
0.2782	-1.29043e-10		0.5782	6.27998e-12
0.2783	-6.78256e-11		0.5783	1.44825e-10
0.2784	-2.09593e-10		0.5784	1.59459e-11
0.2785	-1.54819e-10		0.5785	6.74976e-11
0.2786	-1.41931e-10		0.5786	6.10537e-11
0.2787	-1.45153e-10		0.5787	-1.94959e-11
0.2788	-1.45153e-10		0.5788	7.07196e-11
0.2789	-1.35487e-10		0.5789	7.71636e-11
0.279	-1.25821e-10		0.579	1.28715e-10
0.2791	-6.13817e-11		0.5791	1.54491e-10
0.2792	-8.07136e-11		0.5792	1.70601e-10
0.2793	-1.19377e-10		0.5793	1.09383e-10
0.2794	-8.71575e-11		0.5794	3.02702e-10
0.2795	-1.54819e-10		0.5795	1.19049e-10
0.2796	-1.12933e-10		0.5796	1.60935e-10
0.2797	-5.49377e-11		0.5797	1.41603e-10
0.2798	-1.25821e-10		0.5798	1.91679e-11
0.2799	-2.91618e-11		0.5799	1.54491e-10
0.28	-6.46036e-11		0.58	6.42757e-11
0.2801	-1.45153e-10		0.5801	8.68295e-11
0.2802	2.23899e-11		0.5802	1.64157e-10
0.2803	-5.17157e-11		0.5803	-5.49377e-11
0.2804	-6.13817e-11		0.5804	8.36076e-11
0.2805	-9.03795e-11		0.5805	3.84998e-11
0.2806	-2.25703e-10		0.5806	-2.59399e-11
0.2807	1.59459e-11		0.5807	-7.10476e-11
0.2808	-1.77373e-10		0.5808	4.17218e-11
0.2809	-1.38709e-10		0.5809	-1.19377e-10
0.281	-9.82994e-12		0.581	1.09383e-10
0.2811	-1.80595e-10		0.5811	9.50196e-12
0.2812	-1.03267e-10		0.5812	2.88339e-11
0.2813	-3.88278e-11		0.5813	1.22271e-10
0.2814	-1.67707e-10		0.5814	-2.64367e-10
0.2815	-4.84937e-11		0.5815	1.89933e-10
0.2816	3.05799e-12		0.5816	2.41485e-10
0.2817	-2.93364e-10		0.5817	2.64039e-10
0.2818	2.88339e-11		0.5818	3.84998e-11
0.2819	-7.74916e-11		0.5819	4.49438e-11
0.282	-1.09711e-10		0.582	-1.00045e-10
0.2821	1.73823e-10		0.5821	2.38263e-10
0.2822	-4.20498e-11		0.5822	8.03856e-11
0.2823	2.88339e-11		0.5823	-2.93364e-10
0.2824	2.89814e-10		0.5824	7.39416e-11
0.2825	-1.94959e-11		0.5825	-3.56058e-11
0.2826	2.56119e-11		0.5826	6.5712e-10
0.2827	1.12605e-10		0.5827	1.19049e-10
0.2828	-1.41931e-10		0.5828	-1.19377e-10
0.2829	-5.49377e-11		0.5829	-3.09474e-10
0.283	-6.78256e-11		0.583	-4.64129e-10
0.2831	-1.87039e-10		0.5831	-7.74916e-11
0.2832	-1.30519e-11		0.5832	-2.27179e-11
0.2833	5.13877e-11		0.5833	-1.87039e-10
0.2834	-6.78256e-11		0.5834	-1.45153e-10
0.2835	3.05799e-12		0.5835	-1.30519e-11
0.2836	-3.15918e-10		0.5836	-1.25821e-10
0.2837	-6.46036e-11		0.5837	1.99599e-10
0.2838	9.50196e-12		0.5838	4.81658e-11
0.2839	1.96377e-10		0.5839	-1.64485e-10
0.284	-3.88278e-11		0.584	7.71636e-11
0.2841	-1.62739e-11		0.5841	-6.60795e-12
0.2842	-3.56058e-11		0.5842	3.28478e-10
0.2843	9.64955e-11		0.5843	1.19049e-10
0.2844	-3.88278e-11		0.5844	-1.62739e-11
0.2845	7.39416e-11		0.5845	-6.60795e-12
0.2846	6.10537e-11		0.5846	6.27998e-12
0.2847	-3.88278e-11		0.5847	1.09383e-10
0.2848	1.59459e-11		0.5848	2.64039e-10
0.2849	2.02821e-10		0.5849	7.07196e-11
0.285	-2.27179e-11		0.585	1.89933e-10
0.2851	2.88339e-11		0.5851	3.05799e-12
0.2852	-2.27179e-11		0.5852	-2.91618e-11
0.2853	-3.56058e-11		0.5853	8.36076e-11
0.2854	-7.10476e-11		0.5854	-4.20498e-11
0.2855	-5.41457e-10		0.5855	1.59459e-11
0.2856	-6.78256e-11		0.5856	5.78317e-11
0.2857	-1.83817e-10		0.5857	8.36076e-11
0.2858	1.06161e-10		0.5858	1.22271e-10
0.2859	-1.32265e-10		0.5859	6.74976e-11
0.286	-3.80358e-10		0.586	8.03856e-11
0.2861	-2.64367e-10		0.5861	9.97175e-11
0.2862	-1.48375e-10		0.5862	3.52778e-11
0.2863	-2.51479e-10		0.5863	9.32735e-11
0.2864	-2.27179e-11		0.5864	1.15827e-10
0.2865	-5.17157e-11		0.5865	6.42757e-11
0.2866	-6.78256e-11		0.5866	1.41603e-10
0.2867	1.02939e-10		0.5867	6.10537e-11
0.2868	-1.67707e-10		0.5868	9.32735e-11
0.2869	-1.30519e-11		0.5869	1.35159e-10
0.287	-6.13817e-11		0.587	8.68295e-11
0.2871	-1.67707e-10		0.5871	1.48047e-10
0.2872	3.20558e-11		0.5872	1.99599e-10
0.2873	-2.59399e-11		0.5873	1.41603e-10
0.2874	-4.52717e-11		0.5874	1.48047e-10
0.2875	7.71636e-11		0.5875	9.00515e-11
0.2876	-1.06489e-10		0.5876	1.91679e-11
0.2877	-2.27179e-11		0.5877	1.12605e-10
0.2878	-3.23838e-11		0.5878	4.17218e-11
0.2879	-1.41931e-10		0.5879	5.78317e-11
0.288	-4.84937e-11		0.588	1.38381e-10
0.2881	-1.25821e-10		0.5881	3.05799e-12
0.2882	-8.39355e-11		0.5882	3.22034e-10
0.2883	-1.00045e-10		0.5883	1.15827e-10
0.2884	-1.06489e-10		0.5884	6.27998e-12
0.2885	-9.68235e-11		0.5885	-8.39355e-11
0.2886	-6.46036e-11		0.5886	-6.13817e-11
0.2887	-1.00045e-10		0.5887	6.27998e-12
0.2888	-3.23838e-11		0.5888	9.00515e-11
0.2889	-5.81597e-11		0.5889	1.35159e-10
0.289	-4.52717e-11		0.589	1.02939e-10
0.2891	-9.82994e-12		0.5891	1.09383e-10
0.2892	-5.17157e-11		0.5892	-2.91618e-11
0.2893	-2.59399e-11		0.5893	1.38381e-10
0.2894	1.59459e-11		0.5894	1.35159e-10
0.2895	-4.84937e-11		0.5895	1.02939e-10
0.2896	2.88339e-11		0.5896	1.19049e-10
0.2897	-3.56058e-11		0.5897	1.91679e-11
0.2898	-3.88278e-11		0.5898	2.31819e-10
0.2899	-6.60795e-12		0.5899	1.19049e-10
0.29	-6.60795e-12		0.59	4.81658e-11
0.2901	-6.60795e-12		0.5901	-1.83817e-10
0.2902	7.39416e-11		0.5902	7.39416e-11
0.2903	-9.68235e-11		0.5903	1.91679e-11
0.2904	-1.62739e-11		0.5904	2.60817e-10
0.2905	-5.81597e-11		0.5905	1.48047e-10
0.2906	-2.59399e-11		0.5906	-3.23838e-11
0.2907	-3.38597e-12		0.5907	9.64955e-11
0.2908	-4.84937e-11		0.5908	-1.38709e-10
0.2909	-7.42696e-11		0.5909	-6.13817e-11
0.291	-2.27179e-11		0.591	-3.06252e-10
0.2911	-1.06489e-10		0.5911	-2.32147e-10
0.2912	-2.27179e-11		0.5912	-1.32265e-10
0.2913	-1.63988e-13		0.5913	-4.84937e-11
0.2914	-7.74916e-11		0.5914	1.12605e-10
0.2915	2.56119e-11		0.5915	1.28715e-10
0.2916	-6.60795e-12		0.5916	6.42757e-11
0.2917	2.56119e-11		0.5917	-2.41813e-10
0.2918	1.22271e-10		0.5918	9.97175e-11
0.2919	4.81658e-11		0.5919	1.64157e-10
0.292	5.46097e-11		0.592	5.95903e-10
0.2921	3.57476e-10		0.5921	6.27998e-12
0.2922	-2.27179e-11		0.5922	2.56119e-11
0.2923	8.03856e-11		0.5923	2.88339e-11
0.2924	7.07196e-11		0.5924	7.07196e-11
0.2925	-1.45153e-10		0.5925	1.54491e-10
0.2926	1.59459e-11		0.5926	-9.82994e-12
0.2927	3.05799e-12		0.5927	-7.10476e-11
0.2928	-1.38709e-10		0.5928	-9.82994e-12
0.2929	7.07196e-11		0.5929	4.02584e-10
0.293	-1.51597e-10		0.593	4.81658e-11
0.2931	7.39416e-11		0.5931	-1.94959e-11
0.2932	-1.30519e-11		0.5932	-5.25347e-10
0.2933	-1.48375e-10		0.5933	-2.61145e-10
0.2934	-1.38709e-10		0.5934	8.03856e-11
0.2935	7.71636e-11		0.5935	3.09146e-10
0.2936	-1.58041e-10		0.5936	3.70364e-10
0.2937	-2.06371e-10		0.5937	5.46097e-11
0.2938	3.84998e-11		0.5938	-1.62739e-11
0.2939	1.60935e-10		0.5939	9.32735e-11
0.294	3.28478e-10		0.594	2.54373e-10
0.2941	1.31937e-10		0.5941	6.42757e-11
0.2942	2.02821e-10		0.5942	1.96377e-10
0.2943	6.5712e-10		0.5943	3.05799e-12
0.2944	1.02939e-10		0.5944	1.67379e-10
0.2945	-6.60795e-12		0.5945	3.57476e-10
0.2946	-4.20498e-11		0.5946	1.31937e-10
0.2947	-2.38591e-10		0.5947	2.38263e-10
0.2948	8.36076e-11		0.5948	1.19049e-10
0.2949	-6.78256e-11		0.5949	1.09383e-10
0.295	7.07196e-11		0.595	3.25256e-10
0.2951	-8.71575e-11		0.5951	1.19049e-10
0.2952	-1.54819e-10		0.5952	1.19049e-10
0.2953	2.56119e-11		0.5953	1.06161e-10
0.2954	-2.35369e-10		0.5954	1.59459e-11
0.2955	-2.61145e-10		0.5955	1.12605e-10
0.2956	-3.09474e-10		0.5956	4.17218e-11
0.2957	-3.12696e-10		0.5957	6.74976e-11
0.2958	-1.48375e-10		0.5958	1.89933e-10
0.2959	4.81658e-11		0.5959	6.27998e-12
0.296	-2.32147e-10		0.596	1.25493e-10
0.2961	-1.63988e-13		0.5961	6.42757e-11
0.2962	1.12605e-10		0.5962	1.59459e-11
0.2963	-5.17157e-11		0.5963	1.15827e-10
0.2964	4.81658e-11		0.5964	2.88339e-11
0.2965	1.09383e-10		0.5965	7.71636e-11
0.2966	-2.91618e-11		0.5966	1.12605e-10
0.2967	3.52778e-11		0.5967	1.22271e-10
0.2968	-1.03267e-10		0.5968	1.83489e-10
0.2969	3.20558e-11		0.5969	1.93155e-10
0.297	1.27239e-11		0.597	9.97175e-11
0.2971	-6.13817e-11		0.5971	1.22271e-10
0.2972	1.12605e-10		0.5972	1.15827e-10
0.2973	-5.81597e-11		0.5973	9.32735e-11
0.2974	2.23899e-11		0.5974	1.12605e-10
0.2975	-1.94959e-11		0.5975	8.03856e-11
0.2976	-1.19377e-10		0.5976	1.12605e-10
0.2977	3.05799e-12		0.5977	9.32735e-11
0.2978	-1.35487e-10		0.5978	7.71636e-11
0.2979	-1.12933e-10		0.5979	3.84998e-11
0.298	-1.06489e-10		0.598	5.13877e-11
0.2981	-9.03795e-11		0.5981	6.42757e-11
0.2982	-5.81597e-11		0.5982	1.09383e-10
0.2983	-4.20498e-11		0.5983	6.74976e-11
0.2984	-7.74916e-11		0.5984	-2.27179e-11
0.2985	-1.94959e-11		0.5985	8.68295e-11
0.2986	-4.84937e-11		0.5986	-4.52717e-11
0.2987	-5.17157e-11		0.5987	8.68295e-11
0.2988	9.50196e-12		0.5988	-2.27179e-11
0.2989	-3.56058e-11		0.5989	-6.60795e-12
0.299	-2.27179e-11		0.599	1.06161e-10
0.2991	3.84998e-11		0.5991	4.49438e-11
0.2992	-5.17157e-11		0.5992	9.00515e-11
0.2993	5.78317e-11		0.5993	1.22271e-10
0.2994	-1.63988e-13		0.5994	4.81658e-11
0.2995	1.91679e-11		0.5995	1.22271e-10
0.2996	-6.60795e-12		0.5996	8.68295e-11
0.2997	3.05799e-12		0.5997	4.49438e-11
0.2998	2.23899e-11		0.5998	1.57713e-10
0.2999	5.78317e-11		0.5999	4.49438e-11
0.3	3.05799e-12		0.6	5.13877e-11
0.3001	3.84998e-11		0.6001	1.77045e-10
0.3002	-1.00045e-10		0.6002	7.07196e-11
0.3003	-1.87039e-10		0.6003	7.39416e-11
0.3004	-5.81597e-11		0.6004	1.31937e-10
0.3005	-6.60795e-12		0.6005	-5.17157e-11
0.3006	-7.74916e-11		0.6006	3.84998e-11
0.3007	1.91679e-11		0.6007	4.81658e-11
0.3008	-5.81597e-11		0.6008	-2.03149e-10
0.3009	1.15827e-10		0.6009	-4.52717e-11
0.301	3.05799e-12		0.601	-2.96586e-10
0.3011	-6.13817e-11		0.6011	-1.96705e-10
0.3012	-1.80595e-10		0.6012	1.22271e-10
0.3013	-2.59399e-11		0.6013	3.02702e-10
0.3014	-3.23838e-11		0.6014	2.38263e-10
0.3015	1.48047e-10		0.6015	-3.88278e-11
0.3016	6.42757e-11		0.6016	-1.30519e-11
0.3017	2.60817e-10		0.6017	1.19049e-10
0.3018	2.35041e-10		0.6018	1.54491e-10
0.3019	-6.60795e-12		0.6019	1.25493e-10
0.302	7.39416e-11		0.602	2.35041e-10
0.3021	3.52778e-11		0.6021	-6.78256e-11
0.3022	-1.45153e-10		0.6022	3.28478e-10
0.3023	5.78317e-11		0.6023	4.89577e-10
0.3024	-3.56058e-11		0.6024	-6.60795e-12
0.3025	5.13877e-11		0.6025	3.02702e-10
0.3026	9.64955e-11		0.6026	-2.57923e-10
0.3027	-1.00045e-10		0.6027	1.06161e-10
0.3028	-2.28925e-10		0.6028	3.89696e-10
0.3029	-7.10476e-11		0.6029	6.47455e-10
0.303	-5.81597e-11		0.603	1.70601e-10
0.3031	3.02702e-10		0.6031	8.68295e-11
0.3032	1.27239e-11		0.6032	-3.90024e-10
0.3033	-8.71575e-11		0.6033	9.32735e-11
0.3034	-1.06489e-10		0.6034	8.36076e-11
0.3035	-5.17157e-11		0.6035	-3.38472e-10
0.3036	2.09265e-10		0.6036	1.22271e-10
0.3037	-9.36015e-11		0.6037	2.56119e-11
0.3038	1.27239e-11		0.6038	5.76571e-10
0.3039	2.9948e-10		0.6039	3.70364e-10
0.304	4.89577e-10		0.604	-1.30519e-11
0.3041	1.89933e-10		0.6041	1.15827e-10
0.3042	1.25493e-10		0.6042	8.68295e-11
0.3043	-1.87039e-10		0.6043	8.03856e-11
0.3044	-2.06371e-10		0.6044	1.99599e-10
0.3045	1.15827e-10		0.6045	3.22034e-10
0.3046	-1.77373e-10		0.6046	2.22153e-10
0.3047	2.02821e-10		0.6047	4.76689e-10
0.3048	-1.22599e-10		0.6048	1.22271e-10
0.3049	-1.67707e-10		0.6049	2.15709e-10
0.305	-2.91618e-11		0.605	2.09265e-10
0.3051	-1.00045e-10		0.6051	1.59459e-11
0.3052	-2.19259e-10		0.6052	1.44825e-10
0.3053	-4.35132e-10		0.6053	3.20558e-11
0.3054	-3.0303e-10		0.6054	8.68295e-11
0.3055	-1.25821e-10		0.6055	1.28715e-10
0.3056	5.12131e-10		0.6056	2.23899e-11
0.3057	-1.67707e-10		0.6057	2.88339e-11
0.3058	-3.38597e-12		0.6058	5.46097e-11
0.3059	-5.89787e-10		0.6059	2.88339e-11
0.306	-1.54819e-10		0.606	9.00515e-11
0.3061	9.32735e-11		0.6061	3.52778e-11
0.3062	-7.10476e-11		0.6062	3.52778e-11
0.3063	1.91679e-11		0.6063	1.12605e-10
0.3064	6.74976e-11		0.6064	-6.60795e-12
0.3065	1.12605e-10		0.6065	7.71636e-11
0.3066	3.84998e-11		0.6066	7.07196e-11
0.3067	9.64955e-11		0.6067	5.46097e-11
0.3068	-9.36015e-11		0.6068	9.97175e-11
0.3069	8.68295e-11		0.6069	6.74976e-11
0.307	-4.84937e-11		0.607	1.02939e-10
0.3071	-6.60795e-12		0.6071	9.64955e-11
0.3072	6.74976e-11		0.6072	3.52778e-11
0.3073	-1.12933e-10		0.6073	6.10537e-11
0.3074	-1.94959e-11		0.6074	6.74976e-11
0.3075	-1.80595e-10		0.6075	5.13877e-11
0.3076	-1.54819e-10		0.6076	1.35159e-10
0.3077	-7.74916e-11		0.6077	7.71636e-11
0.3078	-9.36015e-11		0.6078	6.10537e-11
0.3079	-4.20498e-11		0.6079	1.48047e-10
0.308	-5.49377e-11		0.608	2.88339e-11
0.3081	-5.81597e-11		0.6081	5.13877e-11
0.3082	-1.62739e-11		0.6082	-1.32265e-10
0.3083	-6.78256e-11		0.6083	-2.27179e-11
0.3084	-6.46036e-11		0.6084	-6.60795e-12
0.3085	1.91679e-11		0.6085	1.64157e-10
0.3086	3.05799e-12		0.6086	-9.68235e-11
0.3087	3.52778e-11		0.6087	3.84998e-11
0.3088	7.39416e-11		0.6088	4.17218e-11
0.3089	-1.30519e-11		0.6089	-2.27179e-11
0.309	3.52778e-11		0.609	6.74976e-11
0.3091	3.84998e-11		0.6091	-1.22599e-10
0.3092	2.23899e-11		0.6092	1.02939e-10
0.3093	5.78317e-11		0.6093	5.46097e-11
0.3094	2.56119e-11		0.6094	7.07196e-11
0.3095	-9.82994e-12		0.6095	1.48047e-10
0.3096	6.10537e-11		0.6096	3.05799e-12
0.3097	-1.62739e-11		0.6097	9.64955e-11
0.3098	9.50196e-12		0.6098	1.35159e-10
0.3099	-6.60795e-12		0.6099	9.50196e-12
0.31	-3.88278e-11		0.61	2.28597e-10
0.3101	4.17218e-11		0.6101	1.44825e-10
0.3102	3.05799e-12		0.6102	1.59459e-11
0.3103	-3.38597e-12		0.6103	1.64157e-10
0.3104	-1.62739e-11		0.6104	-3.23838e-11
0.3105	-5.49377e-11		0.6105	-4.52717e-11
0.3106	-6.60795e-12		0.6106	3.05799e-12
0.3107	2.56119e-11		0.6107	-1.32265e-10
0.3108	-3.23838e-11		0.6108	-1.03267e-10
0.3109	2.23899e-11		0.6109	-6.78256e-11
0.311	5.78317e-11		0.611	1.41603e-10
0.3111	3.20558e-11		0.6111	1.28715e-10
0.3112	9.97175e-11		0.6112	9.64955e-11
0.3113	1.02939e-10		0.6113	9.00515e-11
0.3114	5.46097e-11		0.6114	1.12605e-10
0.3115	1.96377e-10		0.6115	1.57713e-10
0.3116	-1.30519e-11		0.6116	-1.22599e-10
0.3117	8.68295e-11		0.6117	2.18931e-10
0.3118	8.36076e-11		0.6118	6.10537e-11
0.3119	-2.91618e-11		0.6119	2.51151e-10
0.312	6.27998e-12		0.612	3.34922e-10
0.3121	-4.52717e-11		0.6121	9.00515e-11
0.3122	-9.68235e-11		0.6122	3.1559e-10
0.3123	9.32735e-11		0.6123	4.17218e-11
0.3124	-1.09711e-10		0.6124	1.86711e-10
0.3125	-7.42696e-11		0.6125	5.02465e-10
0.3126	-2.59399e-11		0.6126	1.96377e-10
0.3127	-1.19377e-10		0.6127	2.54373e-10
0.3128	1.48047e-10		0.6128	2.83371e-10
0.3129	2.56119e-11		0.6129	2.06043e-10
0.313	-1.35487e-10		0.613	1.22271e-10
0.3131	-2.28925e-10		0.6131	6.74976e-11
0.3132	4.49438e-11		0.6132	-4.54464e-10
0.3133	1.57713e-10		0.6133	9.97175e-11
0.3134	6.66786e-10		0.6134	-3.23838e-11
0.3135	3.52778e-11		0.6135	-3.0303e-10
0.3136	1.73823e-10		0.6136	6.10537e-11
0.3137	-8.71575e-11		0.6137	-1.30519e-11
0.3138	1.19049e-10		0.6138	8.36076e-11
0.3139	1.77045e-10		0.6139	2.51151e-10
0.314	-3.90024e-10		0.614	-3.23838e-11
0.3141	-1.61263e-10		0.6141	2.22153e-10
0.3142	5.13877e-11		0.6142	8.36076e-11
0.3143	2.80149e-10		0.6143	1.31937e-10
0.3144	2.47929e-10		0.6144	4.21916e-10
0.3145	-7.10476e-11		0.6145	4.17218e-11
0.3146	-3.12696e-10		0.6146	2.70483e-10
0.3147	-2.12815e-10		0.6147	2.51151e-10
0.3148	-1.00045e-10		0.6148	7.07196e-11
0.3149	-2.51479e-10		0.6149	1.67379e-10
0.315	2.44707e-10		0.615	-4.20498e-11
0.3151	-4.4802e-10		0.6151	9.00515e-11
0.3152	-1.48375e-10		0.6152	1.31937e-10
0.3153	-1.48375e-10		0.6153	3.84998e-11
[truncated: 53,847 more rows]

## Sheet: Figure 3c
Time/s	Current/A
[truncated: 5,351 more rows]

## Sheet: Figure 3d
Time/s	Current/A
[truncated: 3,001 more rows]

[truncated: 13 more sheets: Figure 3e, Figure 3f, Figure 3g, Figure 3h, Figure 3i, Figure 3j, Figure 4c, Figure 4d, Figure 4e, Figure 5b, Figure 5c, Figure 5d, Figure 5e]
